# Supplementary material for: Xenogeneic silencing strategies in bacteria are dictated by RNA polymerase promiscuity
Source: Nat Commun. 2022 Mar 3;13:1149. doi: 10.1038/s41467-022-28747-1 (PMC8894471; doi:10.1038/s41467-022-28747-1)
Supplement: Supplementary file 5 — Supplementary Data 1 [file 41467_2022_28747_MOESM5_ESM.xlsx]

## Sheet: Sheet1
B. subtilis tanscription start sites						E. coli transcription start sites
WT TSS	Drok TSS	DrpoE TSS	rpoD+ TSS			WT TSS	Dhns TSS	Dhns pRok
TSS_155_+	TSS_155_+	TSS_157_+	TSS_155_+			TSS_38_+	TSS_38_+	TSS_38_+
TSS_157_+	TSS_157_+	TSS_3175_+	TSS_157_+			TSS_146_+	TSS_146_+	TSS_146_+
TSS_3176_+	TSS_3176_+	TSS_3176_+	TSS_3176_+			TSS_148_+	TSS_148_+	TSS_148_+
TSS_3177_+	TSS_3177_+	TSS_3177_+	TSS_3177_+			TSS_1558_+	TSS_1558_+	TSS_1558_+
TSS_3180_+	TSS_3649_+	TSS_3180_+	TSS_3649_+			TSS_2274_+	TSS_2274_+	TSS_2274_+
TSS_3649_+	TSS_3652_+	TSS_3647_+	TSS_3652_+			TSS_2581_+	TSS_2581_+	TSS_2391_+
TSS_3652_+	TSS_6916_+	TSS_3649_+	TSS_4901_+			TSS_2971_+	TSS_4225_+	TSS_2581_+
TSS_6916_+	TSS_6918_+	TSS_3652_+	TSS_5663_+			TSS_2974_+	TSS_4368_+	TSS_2974_+
TSS_6918_+	TSS_9537_+	TSS_4487_+	TSS_6916_+			TSS_4225_+	TSS_5030_+	TSS_3913_+
TSS_9537_+	TSS_9540_+	TSS_4901_+	TSS_6918_+			TSS_5030_+	TSS_5652_+	TSS_4368_+
TSS_9540_+	TSS_9634_+	TSS_5970_+	TSS_9537_+			TSS_5652_+	TSS_6060_+	TSS_4786_+
TSS_9634_+	TSS_9637_+	TSS_6918_+	TSS_9540_+			TSS_6060_+	TSS_6333_+	TSS_5042_+
TSS_9637_+	TSS_11065_+	TSS_9537_+	TSS_9634_+			TSS_6333_+	TSS_6688_+	TSS_5652_+
TSS_11065_+	TSS_11643_+	TSS_9540_+	TSS_9636_+			TSS_6688_+	TSS_7418_+	TSS_6060_+
TSS_11643_+	TSS_11711_+	TSS_9634_+	TSS_11065_+			TSS_7418_+	TSS_8042_+	TSS_6333_+
TSS_11711_+	TSS_14671_+	TSS_9637_+	TSS_11711_+			TSS_7860_+	TSS_8191_+	TSS_6688_+
TSS_14671_+	TSS_14692_+	TSS_11065_+	TSS_15873_+			TSS_8042_+	TSS_8708_+	TSS_7417_+
TSS_14692_+	TSS_15879_+	TSS_11711_+	TSS_15879_+			TSS_8191_+	TSS_8819_+	TSS_7418_+
TSS_15879_+	TSS_15884_+	TSS_15879_+	TSS_15884_+			TSS_8708_+	TSS_9276_+	TSS_8042_+
TSS_15884_+	TSS_17462_+	TSS_15884_+	TSS_17462_+			TSS_9276_+	TSS_9277_+	TSS_8191_+
TSS_17462_+	TSS_17465_+	TSS_17462_+	TSS_17465_+			TSS_9277_+	TSS_11090_+	TSS_8708_+
TSS_17465_+	TSS_18977_+	TSS_17465_+	TSS_18977_+			TSS_11090_+	TSS_11317_+	TSS_8819_+
TSS_18977_+	TSS_19022_+	TSS_18977_+	TSS_19022_+			TSS_11317_+	TSS_12047_+	TSS_9276_+
TSS_18979_+	TSS_20597_+	TSS_19022_+	TSS_19784_+			TSS_12047_+	TSS_12048_+	TSS_9277_+
TSS_19022_+	TSS_20599_+	TSS_20597_+	TSS_20597_+			TSS_12048_+	TSS_12886_+	TSS_11090_+
TSS_20597_+	TSS_22281_+	TSS_20599_+	TSS_20599_+			TSS_12886_+	TSS_13083_+	TSS_11317_+
TSS_20599_+	TSS_22284_+	TSS_21548_+	TSS_22281_+			TSS_14390_+	TSS_14749_+	TSS_11543_+
TSS_22281_+	TSS_22550_+	TSS_21596_+	TSS_22284_+			TSS_14535_+	TSS_17071_+	TSS_12046_+
TSS_22284_+	TSS_23121_+	TSS_22281_+	TSS_22550_+			TSS_14749_+	TSS_17222_+	TSS_12047_+
TSS_23121_+	TSS_24574_+	TSS_22284_+	TSS_23121_+			TSS_17310_+	TSS_17309_+	TSS_12048_+
TSS_24574_+	TSS_24667_+	TSS_23121_+	TSS_24574_+			TSS_17454_+	TSS_17421_+	TSS_12886_+
TSS_24666_+	TSS_25667_+	TSS_23671_+	TSS_24667_+			TSS_17546_+	TSS_18023_+	TSS_14749_+
TSS_24667_+	TSS_25804_+	TSS_24574_+	TSS_25667_+			TSS_18372_+	TSS_18372_+	TSS_15080_+
TSS_25667_+	TSS_26085_+	TSS_24666_+	TSS_25668_+			TSS_18515_+	TSS_18515_+	TSS_15441_+
TSS_25668_+	TSS_26788_+	TSS_24667_+	TSS_25804_+			TSS_19155_+	TSS_18980_+	TSS_15445_+
TSS_25804_+	TSS_28275_+	TSS_25421_+	TSS_26377_+			TSS_19187_+	TSS_19155_+	TSS_15723_+
TSS_26377_+	TSS_28382_+	TSS_25667_+	TSS_26788_+			TSS_19486_+	TSS_19187_+	TSS_15859_+
TSS_26740_+	TSS_28385_+	TSS_25804_+	TSS_28275_+			TSS_19676_+	TSS_19435_+	TSS_16479_+
TSS_26788_+	TSS_28708_+	TSS_26085_+	TSS_28382_+			TSS_19759_+	TSS_19486_+	TSS_16952_+
TSS_28275_+	TSS_30168_+	TSS_26377_+	TSS_28385_+			TSS_20984_+	TSS_19676_+	TSS_17071_+
TSS_28382_+	TSS_31533_+	TSS_26788_+	TSS_29422_+			TSS_21383_+	TSS_19759_+	TSS_17310_+
TSS_28385_+	TSS_32020_+	TSS_28275_+	TSS_30082_+			TSS_21556_+	TSS_20984_+	TSS_17454_+
TSS_28708_+	TSS_32111_+	TSS_28382_+	TSS_30085_+			TSS_21773_+	TSS_21383_+	TSS_17980_+
TSS_30168_+	TSS_32179_+	TSS_28385_+	TSS_30168_+			TSS_21835_+	TSS_21556_+	TSS_17981_+
TSS_31533_+	TSS_35138_+	TSS_28708_+	TSS_30277_+			TSS_22227_+	TSS_21835_+	TSS_18023_+
TSS_32111_+	TSS_35237_+	TSS_29422_+	TSS_31533_+			TSS_22229_+	TSS_22227_+	TSS_18372_+
TSS_32179_+	TSS_35802_+	TSS_30082_+	TSS_32179_+			TSS_22369_+	TSS_22229_+	TSS_18515_+
TSS_35138_+	TSS_35805_+	TSS_30085_+	TSS_35802_+			TSS_25014_+	TSS_22369_+	TSS_19155_+
TSS_35237_+	TSS_36549_+	TSS_30168_+	TSS_35805_+			TSS_27263_+	TSS_24922_+	TSS_19187_+
TSS_35802_+	TSS_36737_+	TSS_31533_+	TSS_36549_+			TSS_28287_+	TSS_25014_+	TSS_19435_+
TSS_35805_+	TSS_36739_+	TSS_31938_+	TSS_36737_+			TSS_29550_+	TSS_26751_+	TSS_19676_+
TSS_36549_+	TSS_37690_+	TSS_32179_+	TSS_37690_+			TSS_29551_+	TSS_27263_+	TSS_19759_+
TSS_36737_+	TSS_37692_+	TSS_35802_+	TSS_37692_+			TSS_34172_+	TSS_28287_+	TSS_19831_+
TSS_36739_+	TSS_38556_+	TSS_35805_+	TSS_38556_+			TSS_34194_+	TSS_29550_+	TSS_20984_+
TSS_37690_+	TSS_40673_+	TSS_36549_+	TSS_39326_+			TSS_34489_+	TSS_29551_+	TSS_21007_+
TSS_37692_+	TSS_41328_+	TSS_36739_+	TSS_39822_+			TSS_34756_+	TSS_34172_+	TSS_21383_+
TSS_38556_+	TSS_41329_+	TSS_37690_+	TSS_40673_+			TSS_34907_+	TSS_34194_+	TSS_21556_+
TSS_40673_+	TSS_41539_+	TSS_38037_+	TSS_41328_+			TSS_35192_+	TSS_34907_+	TSS_21834_+
TSS_41328_+	TSS_42435_+	TSS_38556_+	TSS_41329_+			TSS_36161_+	TSS_35192_+	TSS_21835_+
TSS_41329_+	TSS_43196_+	TSS_39678_+	TSS_41539_+			TSS_37003_+	TSS_36161_+	TSS_22227_+
TSS_42435_+	TSS_43509_+	TSS_40673_+	TSS_42435_+			TSS_37477_+	TSS_36850_+	TSS_22229_+
TSS_43196_+	TSS_45527_+	TSS_41328_+	TSS_43196_+			TSS_37479_+	TSS_37003_+	TSS_22366_+
TSS_43509_+	TSS_47526_+	TSS_41329_+	TSS_43509_+			TSS_39718_+	TSS_37477_+	TSS_22633_+
TSS_45527_+	TSS_48232_+	TSS_42434_+	TSS_45527_+			TSS_39950_+	TSS_39950_+	TSS_24205_+
TSS_47526_+	TSS_48686_+	TSS_42435_+	TSS_46398_+			TSS_39952_+	TSS_39952_+	TSS_25014_+
TSS_48617_+	TSS_50002_+	TSS_42535_+	TSS_47526_+			TSS_42510_+	TSS_42005_+	TSS_25840_+
TSS_48686_+	TSS_50754_+	TSS_43195_+	TSS_48617_+			TSS_46052_+	TSS_42325_+	TSS_26450_+
TSS_49999_+	TSS_52748_+	TSS_43196_+	TSS_48686_+			TSS_47215_+	TSS_42510_+	TSS_27263_+
TSS_50002_+	TSS_53483_+	TSS_43509_+	TSS_49358_+			TSS_48367_+	TSS_46052_+	TSS_27885_+
TSS_50420_+	TSS_54408_+	TSS_45527_+	TSS_50754_+			TSS_48927_+	TSS_47215_+	TSS_28287_+
TSS_50754_+	TSS_54411_+	TSS_47526_+	TSS_52642_+			TSS_49049_+	TSS_48367_+	TSS_29548_+
TSS_52748_+	TSS_54412_+	TSS_48232_+	TSS_52748_+			TSS_49745_+	TSS_48927_+	TSS_29551_+
TSS_53483_+	TSS_55094_+	TSS_48617_+	TSS_53483_+			TSS_49788_+	TSS_49798_+	TSS_34172_+
TSS_54408_+	TSS_55830_+	TSS_48686_+	TSS_54187_+			TSS_49798_+	TSS_49799_+	TSS_34194_+
TSS_54411_+	TSS_55831_+	TSS_50002_+	TSS_54408_+			TSS_49799_+	TSS_50478_+	TSS_34907_+
TSS_54412_+	TSS_56322_+	TSS_50754_+	TSS_54411_+			TSS_50478_+	TSS_51193_+	TSS_35192_+
TSS_55094_+	TSS_56324_+	TSS_51059_+	TSS_54412_+			TSS_50573_+	TSS_53784_+	TSS_36161_+
TSS_55830_+	TSS_56489_+	TSS_52132_+	TSS_55094_+			TSS_51193_+	TSS_53905_+	TSS_36850_+
TSS_55831_+	TSS_58746_+	TSS_52458_+	TSS_55830_+			TSS_51670_+	TSS_54995_+	TSS_36950_+
TSS_56322_+	TSS_58748_+	TSS_52748_+	TSS_55831_+			TSS_53905_+	TSS_55337_+	TSS_39952_+
TSS_56324_+	TSS_58878_+	TSS_53483_+	TSS_56322_+			TSS_54328_+	TSS_56182_+	TSS_42005_+
TSS_57327_+	TSS_59440_+	TSS_54187_+	TSS_56324_+			TSS_54995_+	TSS_56886_+	TSS_42325_+
TSS_58744_+	TSS_59450_+	TSS_54408_+	TSS_57327_+			TSS_55337_+	TSS_56888_+	TSS_42432_+
TSS_58746_+	TSS_59451_+	TSS_54411_+	TSS_58746_+			TSS_55889_+	TSS_57086_+	TSS_46052_+
TSS_58748_+	TSS_60257_+	TSS_54412_+	TSS_58748_+			TSS_56182_+	TSS_57257_+	TSS_47215_+
TSS_58878_+	TSS_60759_+	TSS_55047_+	TSS_58878_+			TSS_56888_+	TSS_57258_+	TSS_48927_+
TSS_59440_+	TSS_63995_+	TSS_55094_+	TSS_59448_+			TSS_57086_+	TSS_57492_+	TSS_49049_+
TSS_59450_+	TSS_64752_+	TSS_55830_+	TSS_59450_+			TSS_57257_+	TSS_58373_+	TSS_49788_+
TSS_59451_+	TSS_66325_+	TSS_55831_+	TSS_59451_+			TSS_57258_+	TSS_58431_+	TSS_49798_+
TSS_60257_+	TSS_67079_+	TSS_56322_+	TSS_59957_+			TSS_57492_+	TSS_58890_+	TSS_49799_+
TSS_60759_+	TSS_67082_+	TSS_56324_+	TSS_60759_+			TSS_58773_+	TSS_58933_+	TSS_50478_+
TSS_63995_+	TSS_67410_+	TSS_57327_+	TSS_62029_+			TSS_58890_+	TSS_59025_+	TSS_50573_+
TSS_64752_+	TSS_68458_+	TSS_58746_+	TSS_63074_+			TSS_58933_+	TSS_59497_+	TSS_51193_+
TSS_66325_+	TSS_68788_+	TSS_58748_+	TSS_63984_+			TSS_59025_+	TSS_59669_+	TSS_52606_+
TSS_67079_+	TSS_68790_+	TSS_58878_+	TSS_63995_+			TSS_59497_+	TSS_61379_+	TSS_53784_+
TSS_67082_+	TSS_69053_+	TSS_59440_+	TSS_64752_+			TSS_59669_+	TSS_62536_+	TSS_53905_+
TSS_67410_+	TSS_69055_+	TSS_59450_+	TSS_65127_+			TSS_61379_+	TSS_63091_+	TSS_54328_+
TSS_68458_+	TSS_69582_+	TSS_60256_+	TSS_66325_+			TSS_63091_+	TSS_63477_+	TSS_54755_+
TSS_68789_+	TSS_69583_+	TSS_60257_+	TSS_67079_+			TSS_65043_+	TSS_65043_+	TSS_54995_+
TSS_68790_+	TSS_70153_+	TSS_60759_+	TSS_67082_+			TSS_65964_+	TSS_66281_+	TSS_55337_+
TSS_69053_+	TSS_70155_+	TSS_63339_+	TSS_67410_+			TSS_66966_+	TSS_66966_+	TSS_56182_+
TSS_69055_+	TSS_71818_+	TSS_63995_+	TSS_68661_+			TSS_68654_+	TSS_68654_+	TSS_56886_+
TSS_69581_+	TSS_72841_+	TSS_64752_+	TSS_68788_+			TSS_69306_+	TSS_70087_+	TSS_56888_+
TSS_69583_+	TSS_73064_+	TSS_66325_+	TSS_69055_+			TSS_70087_+	TSS_70221_+	TSS_57086_+
TSS_70153_+	TSS_73234_+	TSS_67079_+	TSS_69111_+			TSS_70221_+	TSS_70387_+	TSS_57258_+
TSS_70155_+	TSS_74891_+	TSS_67082_+	TSS_69579_+			TSS_70387_+	TSS_71269_+	TSS_57492_+
TSS_70508_+	TSS_74893_+	TSS_67262_+	TSS_69580_+			TSS_71271_+	TSS_71270_+	TSS_57765_+
TSS_71009_+	TSS_75761_+	TSS_67410_+	TSS_69581_+			TSS_71638_+	TSS_71271_+	TSS_57997_+
TSS_71818_+	TSS_76313_+	TSS_68240_+	TSS_69582_+			TSS_71892_+	TSS_71638_+	TSS_58428_+
TSS_72841_+	TSS_76672_+	TSS_68458_+	TSS_69583_+			TSS_74138_+	TSS_71892_+	TSS_58431_+
TSS_73064_+	TSS_76950_+	TSS_68661_+	TSS_70155_+			TSS_75126_+	TSS_75126_+	TSS_58773_+
TSS_74891_+	TSS_76954_+	TSS_68789_+	TSS_70508_+			TSS_75765_+	TSS_75765_+	TSS_58890_+
TSS_74893_+	TSS_79040_+	TSS_68790_+	TSS_72841_+			TSS_77365_+	TSS_77365_+	TSS_58933_+
TSS_75761_+	TSS_79162_+	TSS_69055_+	TSS_73234_+			TSS_77367_+	TSS_77367_+	TSS_59025_+
TSS_76313_+	TSS_80659_+	TSS_69579_+	TSS_73235_+			TSS_77552_+	TSS_77552_+	TSS_59497_+
TSS_76672_+	TSS_81243_+	TSS_69580_+	TSS_74891_+			TSS_77913_+	TSS_77913_+	TSS_59669_+
TSS_76950_+	TSS_81730_+	TSS_69581_+	TSS_74893_+			TSS_78203_+	TSS_78203_+	TSS_61102_+
TSS_76954_+	TSS_81731_+	TSS_69582_+	TSS_75761_+			TSS_78450_+	TSS_78450_+	TSS_61379_+
TSS_79040_+	TSS_82073_+	TSS_69583_+	TSS_76313_+			TSS_78611_+	TSS_78612_+	TSS_62536_+
TSS_79162_+	TSS_82833_+	TSS_70153_+	TSS_76672_+			TSS_78779_+	TSS_81211_+	TSS_63091_+
TSS_80659_+	TSS_84068_+	TSS_70155_+	TSS_76950_+			TSS_80331_+	TSS_83745_+	TSS_63477_+
TSS_81243_+	TSS_84070_+	TSS_71427_+	TSS_76954_+			TSS_81211_+	TSS_84155_+	TSS_64185_+
TSS_81731_+	TSS_85064_+	TSS_71818_+	TSS_77509_+			TSS_84155_+	TSS_84298_+	TSS_65043_+
TSS_82073_+	TSS_86991_+	TSS_72841_+	TSS_79040_+			TSS_84298_+	TSS_84770_+	TSS_65854_+
TSS_82833_+	TSS_87270_+	TSS_73235_+	TSS_79512_+			TSS_85537_+	TSS_84808_+	TSS_65964_+
TSS_84068_+	TSS_87467_+	TSS_74891_+	TSS_80659_+			TSS_85597_+	TSS_85049_+	TSS_66281_+
TSS_84070_+	TSS_88203_+	TSS_74893_+	TSS_81243_+			TSS_85599_+	TSS_85536_+	TSS_66557_+
TSS_85064_+	TSS_88629_+	TSS_75761_+	TSS_81730_+			TSS_85737_+	TSS_85597_+	TSS_66867_+
TSS_87267_+	TSS_90339_+	TSS_76313_+	TSS_81731_+			TSS_85756_+	TSS_85599_+	TSS_66966_+
TSS_87270_+	TSS_90424_+	TSS_76672_+	TSS_82073_+			TSS_85969_+	TSS_85737_+	TSS_67672_+
TSS_87387_+	TSS_91790_+	TSS_76950_+	TSS_82787_+			TSS_85970_+	TSS_85756_+	TSS_68653_+
TSS_87467_+	TSS_92156_+	TSS_76954_+	TSS_82833_+			TSS_86516_+	TSS_85970_+	TSS_68654_+
TSS_87817_+	TSS_92256_+	TSS_77497_+	TSS_83785_+			TSS_87755_+	TSS_86516_+	TSS_68808_+
TSS_87897_+	TSS_95216_+	TSS_78363_+	TSS_83917_+			TSS_87969_+	TSS_87250_+	TSS_69306_+
TSS_88203_+	TSS_95237_+	TSS_79040_+	TSS_84068_+			TSS_88099_+	TSS_87380_+	TSS_70221_+
TSS_90421_+	TSS_95554_+	TSS_79162_+	TSS_84070_+			TSS_88399_+	TSS_87755_+	TSS_70387_+
TSS_90424_+	TSS_96146_+	TSS_80303_+	TSS_85064_+			TSS_89233_+	TSS_87969_+	TSS_71172_+
TSS_91790_+	TSS_96276_+	TSS_80659_+	TSS_86779_+			TSS_89360_+	TSS_88399_+	TSS_71270_+
TSS_92156_+	TSS_97646_+	TSS_81243_+	TSS_86991_+			TSS_89587_+	TSS_89360_+	TSS_71271_+
TSS_92256_+	TSS_98012_+	TSS_81730_+	TSS_87267_+			TSS_89588_+	TSS_89588_+	TSS_71638_+
TSS_95216_+	TSS_98112_+	TSS_81731_+	TSS_87268_+			TSS_89589_+	TSS_89589_+	TSS_71892_+
TSS_95237_+	TSS_101072_+	TSS_82073_+	TSS_87270_+			TSS_91577_+	TSS_94415_+	TSS_74138_+
TSS_96146_+	TSS_101093_+	TSS_82833_+	TSS_87467_+			TSS_94415_+	TSS_98890_+	TSS_75126_+
TSS_96276_+	TSS_101294_+	TSS_83785_+	TSS_87817_+			TSS_94546_+	TSS_99011_+	TSS_75765_+
TSS_97646_+	TSS_101295_+	TSS_84068_+	TSS_88006_+			TSS_98544_+	TSS_99369_+	TSS_76046_+
TSS_98012_+	TSS_103138_+	TSS_84070_+	TSS_88203_+			TSS_98890_+	TSS_99862_+	TSS_77365_+
TSS_98112_+	TSS_104544_+	TSS_85064_+	TSS_88629_+			TSS_99011_+	TSS_101947_+	TSS_77367_+
TSS_101072_+	TSS_106008_+	TSS_87267_+	TSS_89593_+			TSS_99369_+	TSS_102169_+	TSS_77552_+
TSS_101093_+	TSS_106583_+	TSS_87270_+	TSS_90339_+			TSS_99862_+	TSS_102454_+	TSS_78203_+
TSS_101294_+	TSS_106585_+	TSS_87387_+	TSS_90424_+			TSS_101947_+	TSS_102530_+	TSS_78450_+
TSS_101295_+	TSS_106586_+	TSS_87466_+	TSS_91790_+			TSS_102169_+	TSS_102531_+	TSS_78612_+
TSS_102004_+	TSS_107626_+	TSS_87467_+	TSS_92256_+			TSS_102254_+	TSS_102532_+	TSS_80331_+
TSS_103138_+	TSS_107830_+	TSS_87817_+	TSS_95554_+			TSS_102454_+	TSS_102872_+	TSS_80661_+
TSS_106008_+	TSS_108466_+	TSS_88203_+	TSS_96276_+			TSS_102530_+	TSS_103019_+	TSS_81171_+
TSS_106200_+	TSS_109205_+	TSS_90339_+	TSS_96390_+			TSS_102723_+	TSS_103162_+	TSS_81358_+
TSS_106583_+	TSS_109206_+	TSS_90421_+	TSS_97646_+			TSS_102741_+	TSS_103561_+	TSS_82002_+
TSS_106585_+	TSS_109207_+	TSS_90424_+	TSS_98112_+			TSS_102872_+	TSS_104197_+	TSS_82216_+
TSS_106586_+	TSS_109941_+	TSS_91790_+	TSS_101295_+			TSS_103019_+	TSS_104537_+	TSS_84155_+
TSS_107626_+	TSS_110295_+	TSS_92256_+	TSS_103137_+			TSS_103162_+	TSS_104636_+	TSS_84290_+
TSS_107830_+	TSS_110994_+	TSS_95461_+	TSS_103138_+			TSS_103561_+	TSS_105047_+	TSS_84298_+
TSS_108466_+	TSS_110998_+	TSS_95554_+	TSS_104914_+			TSS_104537_+	TSS_106501_+	TSS_84770_+
TSS_108598_+	TSS_112238_+	TSS_96276_+	TSS_106008_+			TSS_104636_+	TSS_106508_+	TSS_85049_+
TSS_109205_+	TSS_114482_+	TSS_97646_+	TSS_106200_+			TSS_105047_+	TSS_106744_+	TSS_85535_+
TSS_109206_+	TSS_114524_+	TSS_98112_+	TSS_106586_+			TSS_106501_+	TSS_106746_+	TSS_85536_+
TSS_109207_+	TSS_114598_+	TSS_101295_+	TSS_107626_+			TSS_106746_+	TSS_106958_+	TSS_85599_+
TSS_109941_+	TSS_115551_+	TSS_102004_+	TSS_107830_+			TSS_106839_+	TSS_107554_+	TSS_85756_+
TSS_110295_+	TSS_116571_+	TSS_103138_+	TSS_108466_+			TSS_107214_+	TSS_107668_+	TSS_85970_+
TSS_110994_+	TSS_116575_+	TSS_104544_+	TSS_109206_+			TSS_107554_+	TSS_112707_+	TSS_87380_+
TSS_110998_+	TSS_117310_+	TSS_105060_+	TSS_109207_+			TSS_107668_+	TSS_113394_+	TSS_87755_+
TSS_112238_+	TSS_117736_+	TSS_106008_+	TSS_109941_+			TSS_110229_+	TSS_113823_+	TSS_87969_+
TSS_114482_+	TSS_117739_+	TSS_106579_+	TSS_110053_+			TSS_111169_+	TSS_116380_+	TSS_88399_+
TSS_114524_+	TSS_118469_+	TSS_106585_+	TSS_110295_+			TSS_112707_+	TSS_116596_+	TSS_89233_+
TSS_114598_+	TSS_118470_+	TSS_106586_+	TSS_110463_+			TSS_113394_+	TSS_117496_+	TSS_89360_+
TSS_115551_+	TSS_119845_+	TSS_107626_+	TSS_110998_+			TSS_113396_+	TSS_118526_+	TSS_89586_+
TSS_116571_+	TSS_119848_+	TSS_107830_+	TSS_112238_+			TSS_113823_+	TSS_118701_+	TSS_89588_+
TSS_116575_+	TSS_121705_+	TSS_108466_+	TSS_113476_+			TSS_114927_+	TSS_118990_+	TSS_89589_+
TSS_117310_+	TSS_121842_+	TSS_108598_+	TSS_114598_+			TSS_115009_+	TSS_119340_+	TSS_91577_+
TSS_117736_+	TSS_123753_+	TSS_109206_+	TSS_114722_+			TSS_116380_+	TSS_122032_+	TSS_94415_+
TSS_117739_+	TSS_123755_+	TSS_109207_+	TSS_115551_+			TSS_116596_+	TSS_122034_+	TSS_94546_+
TSS_118469_+	TSS_129077_+	TSS_109939_+	TSS_116571_+			TSS_117496_+	TSS_122612_+	TSS_96946_+
TSS_118470_+	TSS_129299_+	TSS_109941_+	TSS_116575_+			TSS_118526_+	TSS_123848_+	TSS_97064_+
TSS_119845_+	TSS_129301_+	TSS_110053_+	TSS_117310_+			TSS_118701_+	TSS_125698_+	TSS_97795_+
TSS_119848_+	TSS_130640_+	TSS_110295_+	TSS_117739_+			TSS_118990_+	TSS_126732_+	TSS_98544_+
TSS_121704_+	TSS_132799_+	TSS_110994_+	TSS_118467_+			TSS_119561_+	TSS_127637_+	TSS_98890_+
TSS_121705_+	TSS_132942_+	TSS_110998_+	TSS_118469_+			TSS_122032_+	TSS_127716_+	TSS_99862_+
TSS_121842_+	TSS_134147_+	TSS_112020_+	TSS_118470_+			TSS_122034_+	TSS_127717_+	TSS_101800_+
TSS_123753_+	TSS_135168_+	TSS_112238_+	TSS_119845_+			TSS_122612_+	TSS_129497_+	TSS_101947_+
TSS_123755_+	TSS_135169_+	TSS_112505_+	TSS_119848_+			TSS_125698_+	TSS_129500_+	TSS_102075_+
TSS_129077_+	TSS_135238_+	TSS_114524_+	TSS_119988_+			TSS_125958_+	TSS_130144_+	TSS_102169_+
TSS_129298_+	TSS_140982_+	TSS_115551_+	TSS_121511_+			TSS_126732_+	TSS_130199_+	TSS_102170_+
TSS_129299_+	TSS_141982_+	TSS_116575_+	TSS_121704_+			TSS_126970_+	TSS_130200_+	TSS_102454_+
TSS_129301_+	TSS_143865_+	TSS_117310_+	TSS_121705_+			TSS_127637_+	TSS_130935_+	TSS_102530_+
TSS_132799_+	TSS_143866_+	TSS_117739_+	TSS_123753_+			TSS_127716_+	TSS_131338_+	TSS_102532_+
TSS_132942_+	TSS_144021_+	TSS_118001_+	TSS_125029_+			TSS_127717_+	TSS_131519_+	TSS_102872_+
TSS_134147_+	TSS_145552_+	TSS_118467_+	TSS_129077_+			TSS_129497_+	TSS_132455_+	TSS_103162_+
TSS_135168_+	TSS_146716_+	TSS_118469_+	TSS_129299_+			TSS_129500_+	TSS_134254_+	TSS_103561_+
TSS_135169_+	TSS_146717_+	TSS_118470_+	TSS_129301_+			TSS_130144_+	TSS_134339_+	TSS_104537_+
TSS_135238_+	TSS_147265_+	TSS_119068_+	TSS_129866_+			TSS_130199_+	TSS_136008_+	TSS_104636_+
TSS_140982_+	TSS_147755_+	TSS_119845_+	TSS_130640_+			TSS_130200_+	TSS_136519_+	TSS_105047_+
TSS_141982_+	TSS_147757_+	TSS_119848_+	TSS_132799_+			TSS_130935_+	TSS_138174_+	TSS_106500_+
TSS_143866_+	TSS_147759_+	TSS_121705_+	TSS_132942_+			TSS_131519_+	TSS_140216_+	TSS_106501_+
TSS_144021_+	TSS_147761_+	TSS_122510_+	TSS_133158_+			TSS_132005_+	TSS_141360_+	TSS_106744_+
TSS_145552_+	TSS_148802_+	TSS_123753_+	TSS_134147_+			TSS_132402_+	TSS_141650_+	TSS_106746_+
TSS_146571_+	TSS_149519_+	TSS_123755_+	TSS_135168_+			TSS_134254_+	TSS_141737_+	TSS_106958_+
TSS_146716_+	TSS_149908_+	TSS_129077_+	TSS_135169_+			TSS_134338_+	TSS_141864_+	TSS_107214_+
TSS_147265_+	TSS_150940_+	TSS_129297_+	TSS_135235_+			TSS_134339_+	TSS_142292_+	TSS_107507_+
TSS_147759_+	TSS_152068_+	TSS_129299_+	TSS_138920_+			TSS_135397_+	TSS_142667_+	TSS_107554_+
TSS_147761_+	TSS_152795_+	TSS_129301_+	TSS_139419_+			TSS_136008_+	TSS_142669_+	TSS_107668_+
TSS_149470_+	TSS_152888_+	TSS_130640_+	TSS_140410_+			TSS_136519_+	TSS_142937_+	TSS_109290_+
TSS_149519_+	TSS_153221_+	TSS_132799_+	TSS_140411_+			TSS_137042_+	TSS_143831_+	TSS_110229_+
TSS_149908_+	TSS_153528_+	TSS_132942_+	TSS_140718_+			TSS_138174_+	TSS_143983_+	TSS_110745_+
TSS_150940_+	TSS_153735_+	TSS_134147_+	TSS_141270_+			TSS_140216_+	TSS_144559_+	TSS_112029_+
TSS_152068_+	TSS_153737_+	TSS_135168_+	TSS_141982_+			TSS_141360_+	TSS_144560_+	TSS_112613_+
TSS_152795_+	TSS_154847_+	TSS_135169_+	TSS_143865_+			TSS_141650_+	TSS_144707_+	TSS_112707_+
TSS_152888_+	TSS_155122_+	TSS_135238_+	TSS_143866_+			TSS_141864_+	TSS_145055_+	TSS_113394_+
TSS_153221_+	TSS_155124_+	TSS_139419_+	TSS_144019_+			TSS_142292_+	TSS_145610_+	TSS_114927_+
TSS_153732_+	TSS_155135_+	TSS_140718_+	TSS_144021_+			TSS_142432_+	TSS_146122_+	TSS_115646_+
TSS_153735_+	TSS_156431_+	TSS_140982_+	TSS_145552_+			TSS_142667_+	TSS_146124_+	TSS_115947_+
TSS_153737_+	TSS_157385_+	TSS_141982_+	TSS_146571_+			TSS_142669_+	TSS_146940_+	TSS_116380_+
TSS_154847_+	TSS_157391_+	TSS_143866_+	TSS_146715_+			TSS_143831_+	TSS_147116_+	TSS_116596_+
TSS_155122_+	TSS_159101_+	TSS_144021_+	TSS_146716_+			TSS_143983_+	TSS_147545_+	TSS_117496_+
TSS_155124_+	TSS_160036_+	TSS_144647_+	TSS_146717_+			TSS_144338_+	TSS_147583_+	TSS_118701_+
TSS_155135_+	TSS_160686_+	TSS_145552_+	TSS_147265_+			TSS_144546_+	TSS_147880_+	TSS_119561_+
TSS_156431_+	TSS_162146_+	TSS_146571_+	TSS_147757_+			TSS_144559_+	TSS_148274_+	TSS_120305_+
TSS_157385_+	TSS_162512_+	TSS_146716_+	TSS_148158_+			TSS_144560_+	TSS_148403_+	TSS_122032_+
TSS_157391_+	TSS_162612_+	TSS_147265_+	TSS_148795_+			TSS_144707_+	TSS_149533_+	TSS_122034_+
TSS_159101_+	TSS_165570_+	TSS_147757_+	TSS_148802_+			TSS_145055_+	TSS_149626_+	TSS_122612_+
TSS_160036_+	TSS_165591_+	TSS_147759_+	TSS_149470_+			TSS_145198_+	TSS_149720_+	TSS_123175_+
TSS_160686_+	TSS_165750_+	TSS_147761_+	TSS_149519_+			TSS_145610_+	TSS_150061_+	TSS_123848_+
TSS_162146_+	TSS_166253_+	TSS_148158_+	TSS_150940_+			TSS_145728_+	TSS_150063_+	TSS_126732_+
TSS_162512_+	TSS_166384_+	TSS_148795_+	TSS_152068_+			TSS_146122_+	TSS_150376_+	TSS_127260_+
TSS_162612_+	TSS_167754_+	TSS_149470_+	TSS_152795_+			TSS_146124_+	TSS_150548_+	TSS_127420_+
TSS_165570_+	TSS_168120_+	TSS_149519_+	TSS_152888_+			TSS_146572_+	TSS_151408_+	TSS_127637_+
TSS_165591_+	TSS_168220_+	TSS_149908_+	TSS_153528_+			TSS_146853_+	TSS_151613_+	TSS_127716_+
TSS_165707_+	TSS_171176_+	TSS_150388_+	TSS_153735_+			TSS_147116_+	TSS_151804_+	TSS_127717_+
TSS_165750_+	TSS_171197_+	TSS_150940_+	TSS_153737_+			TSS_147332_+	TSS_151806_+	TSS_128143_+
TSS_166253_+	TSS_171382_+	TSS_151345_+	TSS_154847_+			TSS_147545_+	TSS_152495_+	TSS_128476_+
TSS_166384_+	TSS_172751_+	TSS_152068_+	TSS_155122_+			TSS_147583_+	TSS_152587_+	TSS_129002_+
TSS_167754_+	TSS_173116_+	TSS_152795_+	TSS_155124_+			TSS_147880_+	TSS_152778_+	TSS_129497_+
TSS_168120_+	TSS_173216_+	TSS_152888_+	TSS_156431_+			TSS_148274_+	TSS_152886_+	TSS_129500_+
TSS_168220_+	TSS_176176_+	TSS_153735_+	TSS_156897_+			TSS_148403_+	TSS_153011_+	TSS_130199_+
TSS_171176_+	TSS_176197_+	TSS_153737_+	TSS_157385_+			TSS_148404_+	TSS_153095_+	TSS_130200_+
TSS_171197_+	TSS_176606_+	TSS_154847_+	TSS_157391_+			TSS_149533_+	TSS_153999_+	TSS_130681_+
TSS_171382_+	TSS_176930_+	TSS_155124_+	TSS_158261_+			TSS_150061_+	TSS_154131_+	TSS_130935_+
TSS_172751_+	TSS_178594_+	TSS_155135_+	TSS_158720_+			TSS_150063_+	TSS_154752_+	TSS_131517_+
TSS_173116_+	TSS_178597_+	TSS_157385_+	TSS_159101_+			TSS_150376_+	TSS_154871_+	TSS_131519_+
TSS_173216_+	TSS_181986_+	TSS_157391_+	TSS_160611_+			TSS_150548_+	TSS_154875_+	TSS_132005_+
TSS_176197_+	TSS_181988_+	TSS_158261_+	TSS_160686_+			TSS_152495_+	TSS_155123_+	TSS_132402_+
TSS_176606_+	TSS_186120_+	TSS_159101_+	TSS_160782_+			TSS_153095_+	TSS_155328_+	TSS_133573_+
TSS_176930_+	TSS_186121_+	TSS_160036_+	TSS_162146_+			TSS_154131_+	TSS_155414_+	TSS_133790_+
TSS_177109_+	TSS_186638_+	TSS_160686_+	TSS_162612_+			TSS_154875_+	TSS_155596_+	TSS_134256_+
TSS_178594_+	TSS_191968_+	TSS_160782_+	TSS_166384_+			TSS_155001_+	TSS_155963_+	TSS_134339_+
TSS_178597_+	TSS_192351_+	TSS_160783_+	TSS_167754_+			TSS_155157_+	TSS_156107_+	TSS_136519_+
TSS_181986_+	TSS_193035_+	TSS_162146_+	TSS_168220_+			TSS_155328_+	TSS_157098_+	TSS_137042_+
TSS_181988_+	TSS_193220_+	TSS_162612_+	TSS_171382_+			TSS_155412_+	TSS_157190_+	TSS_138514_+
TSS_185983_+	TSS_193222_+	TSS_165707_+	TSS_172751_+			TSS_157098_+	TSS_158614_+	TSS_138937_+
TSS_186121_+	TSS_193341_+	TSS_165750_+	TSS_173216_+			TSS_157190_+	TSS_158785_+	TSS_139773_+
TSS_186638_+	TSS_193345_+	TSS_166384_+	TSS_176606_+			TSS_159008_+	TSS_159611_+	TSS_140216_+
TSS_188529_+	TSS_194182_+	TSS_167754_+	TSS_176857_+			TSS_159611_+	TSS_159956_+	TSS_141360_+
TSS_191968_+	TSS_194183_+	TSS_168220_+	TSS_176930_+			TSS_159956_+	TSS_160748_+	TSS_141650_+
TSS_192351_+	TSS_194775_+	TSS_171382_+	TSS_178594_+			TSS_160748_+	TSS_161133_+	TSS_141737_+
TSS_193035_+	TSS_194777_+	TSS_172543_+	TSS_181988_+			TSS_161665_+	TSS_161326_+	TSS_141864_+
TSS_193220_+	TSS_194821_+	TSS_172751_+	TSS_184234_+			TSS_162075_+	TSS_161665_+	TSS_142292_+
TSS_193222_+	TSS_196140_+	TSS_173216_+	TSS_185853_+			TSS_162077_+	TSS_162075_+	TSS_142667_+
TSS_193341_+	TSS_196297_+	TSS_176606_+	TSS_186638_+			TSS_162567_+	TSS_162567_+	TSS_142669_+
TSS_193345_+	TSS_197216_+	TSS_176930_+	TSS_192351_+			TSS_164232_+	TSS_164232_+	TSS_142937_+
TSS_194182_+	TSS_197422_+	TSS_178594_+	TSS_193220_+			TSS_164234_+	TSS_164234_+	TSS_143831_+
TSS_194183_+	TSS_198505_+	TSS_178597_+	TSS_193222_+			TSS_164235_+	TSS_164235_+	TSS_143983_+
TSS_194775_+	TSS_199857_+	TSS_181986_+	TSS_193345_+			TSS_164441_+	TSS_165656_+	TSS_144559_+
TSS_194777_+	TSS_199858_+	TSS_181988_+	TSS_193732_+			TSS_165656_+	TSS_166523_+	TSS_144560_+
TSS_194821_+	TSS_199967_+	TSS_182827_+	TSS_194182_+			TSS_166523_+	TSS_167423_+	TSS_144707_+
TSS_196140_+	TSS_200267_+	TSS_191968_+	TSS_194183_+			TSS_167423_+	TSS_167425_+	TSS_145055_+
TSS_197216_+	TSS_201521_+	TSS_192351_+	TSS_194777_+			TSS_168924_+	TSS_168924_+	TSS_145610_+
TSS_199857_+	TSS_201873_+	TSS_193035_+	TSS_195299_+			TSS_169124_+	TSS_169124_+	TSS_145728_+
TSS_199967_+	TSS_203608_+	TSS_193220_+	TSS_196140_+			TSS_169212_+	TSS_169212_+	TSS_145881_+
TSS_200267_+	TSS_204331_+	TSS_193222_+	TSS_197216_+			TSS_169506_+	TSS_169213_+	TSS_146793_+
TSS_200600_+	TSS_204991_+	TSS_193345_+	TSS_199342_+			TSS_172700_+	TSS_169506_+	TSS_146940_+
TSS_201521_+	TSS_210362_+	TSS_194182_+	TSS_199543_+			TSS_173219_+	TSS_172700_+	TSS_147066_+
TSS_201873_+	TSS_210516_+	TSS_194183_+	TSS_199856_+			TSS_174370_+	TSS_173219_+	TSS_147116_+
TSS_203608_+	TSS_211425_+	TSS_194775_+	TSS_199857_+			TSS_174931_+	TSS_174370_+	TSS_147545_+
TSS_204331_+	TSS_211427_+	TSS_194777_+	TSS_199858_+			TSS_174933_+	TSS_174931_+	TSS_147583_+
TSS_204990_+	TSS_211429_+	TSS_194821_+	TSS_199967_+			TSS_175012_+	TSS_174933_+	TSS_147880_+
TSS_204991_+	TSS_212080_+	TSS_196140_+	TSS_200267_+			TSS_175587_+	TSS_175012_+	TSS_148274_+
TSS_209904_+	TSS_212414_+	TSS_197216_+	TSS_203608_+			TSS_175715_+	TSS_175587_+	TSS_148403_+
TSS_210362_+	TSS_213890_+	TSS_197422_+	TSS_204990_+			TSS_175976_+	TSS_175715_+	TSS_148404_+
TSS_210516_+	TSS_216339_+	TSS_198505_+	TSS_204991_+			TSS_176414_+	TSS_175895_+	TSS_149533_+
TSS_210766_+	TSS_219511_+	TSS_199858_+	TSS_205837_+			TSS_176557_+	TSS_176183_+	TSS_149626_+
TSS_211425_+	TSS_220169_+	TSS_199967_+	TSS_209256_+			TSS_176558_+	TSS_176414_+	TSS_150061_+
TSS_211427_+	TSS_221098_+	TSS_200267_+	TSS_210362_+			TSS_177719_+	TSS_176557_+	TSS_150063_+
TSS_211429_+	TSS_221201_+	TSS_201521_+	TSS_210686_+			TSS_179597_+	TSS_176558_+	TSS_150376_+
TSS_212080_+	TSS_221861_+	TSS_201873_+	TSS_210953_+			TSS_179951_+	TSS_178875_+	TSS_150548_+
TSS_212414_+	TSS_221862_+	TSS_203608_+	TSS_211425_+			TSS_180062_+	TSS_179597_+	TSS_150933_+
TSS_213890_+	TSS_222110_+	TSS_204990_+	TSS_211427_+			TSS_180283_+	TSS_179951_+	TSS_151613_+
TSS_216339_+	TSS_222598_+	TSS_204991_+	TSS_212080_+			TSS_180836_+	TSS_180062_+	TSS_151804_+
TSS_219511_+	TSS_222951_+	TSS_205090_+	TSS_212414_+			TSS_180842_+	TSS_180281_+	TSS_151806_+
TSS_220169_+	TSS_222958_+	TSS_205768_+	TSS_212603_+			TSS_180844_+	TSS_180283_+	TSS_152173_+
TSS_220602_+	TSS_222959_+	TSS_210362_+	TSS_213888_+			TSS_181702_+	TSS_180835_+	TSS_152495_+
TSS_221098_+	TSS_223389_+	TSS_210516_+	TSS_213890_+			TSS_182445_+	TSS_180836_+	TSS_152886_+
TSS_221201_+	TSS_223720_+	TSS_210766_+	TSS_216093_+			TSS_182447_+	TSS_180842_+	TSS_153011_+
TSS_222110_+	TSS_225015_+	TSS_210953_+	TSS_216339_+			TSS_182635_+	TSS_180844_+	TSS_153095_+
TSS_222538_+	TSS_225034_+	TSS_211425_+	TSS_219116_+			TSS_185963_+	TSS_181247_+	TSS_153999_+
TSS_222598_+	TSS_225037_+	TSS_211427_+	TSS_219511_+			TSS_186129_+	TSS_182445_+	TSS_154131_+
TSS_222951_+	TSS_225457_+	TSS_211429_+	TSS_219775_+			TSS_187521_+	TSS_182447_+	TSS_154875_+
TSS_222958_+	TSS_226439_+	TSS_212080_+	TSS_220169_+			TSS_188330_+	TSS_185963_+	TSS_155123_+
TSS_222959_+	TSS_227346_+	TSS_212414_+	TSS_220597_+			TSS_188681_+	TSS_187521_+	TSS_155157_+
TSS_223389_+	TSS_228917_+	TSS_213888_+	TSS_221098_+			TSS_189237_+	TSS_188330_+	TSS_155414_+
TSS_223720_+	TSS_230449_+	TSS_213890_+	TSS_221201_+			TSS_189548_+	TSS_189548_+	TSS_155596_+
TSS_225015_+	TSS_230641_+	TSS_216339_+	TSS_221861_+			TSS_189819_+	TSS_189638_+	TSS_156107_+
TSS_225034_+	TSS_231309_+	TSS_219511_+	TSS_222110_+			TSS_190081_+	TSS_189819_+	TSS_157098_+
TSS_225037_+	TSS_235604_+	TSS_220169_+	TSS_222538_+			TSS_190180_+	TSS_190081_+	TSS_157445_+
TSS_225457_+	TSS_235935_+	TSS_221098_+	TSS_222598_+			TSS_190182_+	TSS_190182_+	TSS_158614_+
TSS_226438_+	TSS_238687_+	TSS_221201_+	TSS_222951_+			TSS_190441_+	TSS_190441_+	TSS_158785_+
TSS_226439_+	TSS_239651_+	TSS_222110_+	TSS_222958_+			TSS_190924_+	TSS_190894_+	TSS_159008_+
TSS_227346_+	TSS_239653_+	TSS_222598_+	TSS_222959_+			TSS_191399_+	TSS_191812_+	TSS_159449_+
TSS_228917_+	TSS_241162_+	TSS_222951_+	TSS_223389_+			TSS_191812_+	TSS_191902_+	TSS_159611_+
TSS_230449_+	TSS_242538_+	TSS_222958_+	TSS_223720_+			TSS_192613_+	TSS_192613_+	TSS_159956_+
TSS_230641_+	TSS_243140_+	TSS_222959_+	TSS_224164_+			TSS_192615_+	TSS_192615_+	TSS_160748_+
TSS_231270_+	TSS_243870_+	TSS_223389_+	TSS_225015_+			TSS_192617_+	TSS_192617_+	TSS_161132_+
TSS_231309_+	TSS_243871_+	TSS_223720_+	TSS_225034_+			TSS_192814_+	TSS_192814_+	TSS_161664_+
TSS_235604_+	TSS_245198_+	TSS_225034_+	TSS_225457_+			TSS_193073_+	TSS_193073_+	TSS_161665_+
TSS_235935_+	TSS_246584_+	TSS_225457_+	TSS_226438_+			TSS_194199_+	TSS_193660_+	TSS_162075_+
TSS_238687_+	TSS_246926_+	TSS_226439_+	TSS_226439_+			TSS_194201_+	TSS_194201_+	TSS_162567_+
TSS_239651_+	TSS_246928_+	TSS_227346_+	TSS_226591_+			TSS_194884_+	TSS_194646_+	TSS_164232_+
TSS_241162_+	TSS_247553_+	TSS_228917_+	TSS_227346_+			TSS_195204_+	TSS_194884_+	TSS_164234_+
TSS_242538_+	TSS_247607_+	TSS_230580_+	TSS_228917_+			TSS_195555_+	TSS_195204_+	TSS_164235_+
TSS_243140_+	TSS_247711_+	TSS_231270_+	TSS_230008_+			TSS_195578_+	TSS_195578_+	TSS_164441_+
TSS_243870_+	TSS_248156_+	TSS_231309_+	TSS_230449_+			TSS_195722_+	TSS_195725_+	TSS_165656_+
TSS_243871_+	TSS_249530_+	TSS_232239_+	TSS_230580_+			TSS_195725_+	TSS_195856_+	TSS_166523_+
TSS_245198_+	TSS_249950_+	TSS_235504_+	TSS_231309_+			TSS_195856_+	TSS_196159_+	TSS_168924_+
TSS_246569_+	TSS_249952_+	TSS_235604_+	TSS_235504_+			TSS_196159_+	TSS_196466_+	TSS_169124_+
TSS_246584_+	TSS_251406_+	TSS_235935_+	TSS_235604_+			TSS_196466_+	TSS_196553_+	TSS_169210_+
TSS_246926_+	TSS_252466_+	TSS_238685_+	TSS_235935_+			TSS_196553_+	TSS_196717_+	TSS_169506_+
TSS_246928_+	TSS_252467_+	TSS_238687_+	TSS_238687_+			TSS_196717_+	TSS_197026_+	TSS_171634_+
TSS_247607_+	TSS_252468_+	TSS_238930_+	TSS_238930_+			TSS_197026_+	TSS_197298_+	TSS_172700_+
TSS_247612_+	TSS_256562_+	TSS_239651_+	TSS_239653_+			TSS_197298_+	TSS_197730_+	TSS_173219_+
TSS_247711_+	TSS_256686_+	TSS_240967_+	TSS_240967_+			TSS_197730_+	TSS_198185_+	TSS_173246_+
TSS_248156_+	TSS_257706_+	TSS_241162_+	TSS_241162_+			TSS_199227_+	TSS_199980_+	TSS_173662_+
TSS_248732_+	TSS_257750_+	TSS_241604_+	TSS_242538_+			TSS_199704_+	TSS_200399_+	TSS_174370_+
TSS_249950_+	TSS_258495_+	TSS_242538_+	TSS_243511_+			TSS_199980_+	TSS_201376_+	TSS_174931_+
TSS_249952_+	TSS_258888_+	TSS_243138_+	TSS_243870_+			TSS_200399_+	TSS_201483_+	TSS_174933_+
TSS_251406_+	TSS_259571_+	TSS_243511_+	TSS_243871_+			TSS_201376_+	TSS_201484_+	TSS_175012_+
TSS_252466_+	TSS_261126_+	TSS_243619_+	TSS_244285_+			TSS_201483_+	TSS_201714_+	TSS_175587_+
TSS_252467_+	TSS_265280_+	TSS_243871_+	TSS_245119_+			TSS_201484_+	TSS_201715_+	TSS_175715_+
TSS_252468_+	TSS_265413_+	TSS_245198_+	TSS_245198_+			TSS_201714_+	TSS_202070_+	TSS_175796_+
TSS_256686_+	TSS_266078_+	TSS_245781_+	TSS_246584_+			TSS_201715_+	TSS_202071_+	TSS_175895_+
TSS_256836_+	TSS_266483_+	TSS_246584_+	TSS_246928_+			TSS_202070_+	TSS_202337_+	TSS_176183_+
TSS_257706_+	TSS_267794_+	TSS_246926_+	TSS_247553_+			TSS_202071_+	TSS_202516_+	TSS_176414_+
TSS_257750_+	TSS_271231_+	TSS_246928_+	TSS_247711_+			TSS_202516_+	TSS_202518_+	TSS_176557_+
TSS_258423_+	TSS_271419_+	TSS_247553_+	TSS_248156_+			TSS_202518_+	TSS_202734_+	TSS_176558_+
TSS_258495_+	TSS_273217_+	TSS_247607_+	TSS_248733_+			TSS_206371_+	TSS_206439_+	TSS_177045_+
TSS_258888_+	TSS_273218_+	TSS_247612_+	TSS_249530_+			TSS_206439_+	TSS_206911_+	TSS_177719_+
TSS_259571_+	TSS_273684_+	TSS_247711_+	TSS_249952_+			TSS_206911_+	TSS_207426_+	TSS_178137_+
TSS_261126_+	TSS_275609_+	TSS_248156_+	TSS_251406_+			TSS_207426_+	TSS_207634_+	TSS_178875_+
TSS_264167_+	TSS_275610_+	TSS_248732_+	TSS_252081_+			TSS_207427_+	TSS_208110_+	TSS_179166_+
TSS_265280_+	TSS_276757_+	TSS_249266_+	TSS_252466_+			TSS_207634_+	TSS_208276_+	TSS_179597_+
TSS_265413_+	TSS_276796_+	TSS_249950_+	TSS_252467_+			TSS_208110_+	TSS_208326_+	TSS_179951_+
TSS_266078_+	TSS_276797_+	TSS_249952_+	TSS_252468_+			TSS_208275_+	TSS_208411_+	TSS_180281_+
TSS_266483_+	TSS_276798_+	TSS_251080_+	TSS_252890_+			TSS_208276_+	TSS_208412_+	TSS_180283_+
TSS_267794_+	TSS_278321_+	TSS_251406_+	TSS_256686_+			TSS_208326_+	TSS_208629_+	TSS_180835_+
TSS_271231_+	TSS_280058_+	TSS_252466_+	TSS_256874_+			TSS_208411_+	TSS_209658_+	TSS_180836_+
TSS_271419_+	TSS_287482_+	TSS_252467_+	TSS_257750_+			TSS_208412_+	TSS_210021_+	TSS_180842_+
TSS_273039_+	TSS_287483_+	TSS_252468_+	TSS_258495_+			TSS_208629_+	TSS_211615_+	TSS_180844_+
TSS_273217_+	TSS_290888_+	TSS_256686_+	TSS_258888_+			TSS_209224_+	TSS_211856_+	TSS_182445_+
TSS_273218_+	TSS_292170_+	TSS_257750_+	TSS_261126_+			TSS_209658_+	TSS_211857_+	TSS_182447_+
TSS_273684_+	TSS_292171_+	TSS_258423_+	TSS_264084_+			TSS_211615_+	TSS_211858_+	TSS_185963_+
TSS_274110_+	TSS_292706_+	TSS_258495_+	TSS_264167_+			TSS_211740_+	TSS_212305_+	TSS_187245_+
TSS_275609_+	TSS_293471_+	TSS_258888_+	TSS_265280_+			TSS_211857_+	TSS_212306_+	TSS_187521_+
TSS_275610_+	TSS_293472_+	TSS_259559_+	TSS_266078_+			TSS_211858_+	TSS_214196_+	TSS_188330_+
TSS_276757_+	TSS_296402_+	TSS_259571_+	TSS_267793_+			TSS_211967_+	TSS_214269_+	TSS_188681_+
TSS_276796_+	TSS_298418_+	TSS_261126_+	TSS_267794_+			TSS_212305_+	TSS_214800_+	TSS_189237_+
TSS_276797_+	TSS_301886_+	TSS_265280_+	TSS_271231_+			TSS_212306_+	TSS_214988_+	TSS_189548_+
TSS_276798_+	TSS_302395_+	TSS_265413_+	TSS_271419_+			TSS_213442_+	TSS_215123_+	TSS_189638_+
TSS_278321_+	TSS_302978_+	TSS_266078_+	TSS_273217_+			TSS_213611_+	TSS_215295_+	TSS_189639_+
TSS_280058_+	TSS_305629_+	TSS_271231_+	TSS_273218_+			TSS_214196_+	TSS_215344_+	TSS_189712_+
TSS_287482_+	TSS_308272_+	TSS_271419_+	TSS_273684_+			TSS_214269_+	TSS_215603_+	TSS_190081_+
TSS_287483_+	TSS_308273_+	TSS_273039_+	TSS_275609_+			TSS_214800_+	TSS_215604_+	TSS_190182_+
TSS_290888_+	TSS_308615_+	TSS_273218_+	TSS_276757_+			TSS_214987_+	TSS_216712_+	TSS_190441_+
TSS_292170_+	TSS_308921_+	TSS_273684_+	TSS_276796_+			TSS_214988_+	TSS_217298_+	TSS_191250_+
TSS_292171_+	TSS_308923_+	TSS_275609_+	TSS_276797_+			TSS_215123_+	TSS_218421_+	TSS_191812_+
TSS_292706_+	TSS_309419_+	TSS_275610_+	TSS_276798_+			TSS_215295_+	TSS_218812_+	TSS_192613_+
TSS_293471_+	TSS_310657_+	TSS_276757_+	TSS_277273_+			TSS_215344_+	TSS_218852_+	TSS_192615_+
TSS_293472_+	TSS_311462_+	TSS_276796_+	TSS_278321_+			TSS_215604_+	TSS_219854_+	TSS_192617_+
TSS_296401_+	TSS_311870_+	TSS_276797_+	TSS_279389_+			TSS_216712_+	TSS_220007_+	TSS_192795_+
TSS_296402_+	TSS_312069_+	TSS_276798_+	TSS_280058_+			TSS_218421_+	TSS_220231_+	TSS_192814_+
TSS_298418_+	TSS_314891_+	TSS_277273_+	TSS_287459_+			TSS_218852_+	TSS_220731_+	TSS_193073_+
TSS_302395_+	TSS_315420_+	TSS_277874_+	TSS_287482_+			TSS_219854_+	TSS_221838_+	TSS_193600_+
TSS_302978_+	TSS_317694_+	TSS_278321_+	TSS_287483_+			TSS_220007_+	TSS_222804_+	TSS_194199_+
TSS_303298_+	TSS_319333_+	TSS_279124_+	TSS_287635_+			TSS_220231_+	TSS_222806_+	TSS_194201_+
TSS_304393_+	TSS_320942_+	TSS_279516_+	TSS_289055_+			TSS_222804_+	TSS_223723_+	TSS_194432_+
TSS_304777_+	TSS_320989_+	TSS_280058_+	TSS_292170_+			TSS_222806_+	TSS_224736_+	TSS_194646_+
TSS_305629_+	TSS_325283_+	TSS_287483_+	TSS_292171_+			TSS_223027_+	TSS_224738_+	TSS_194669_+
TSS_307561_+	TSS_325721_+	TSS_289055_+	TSS_293472_+			TSS_223238_+	TSS_225665_+	TSS_194784_+
TSS_308272_+	TSS_326597_+	TSS_290376_+	TSS_296401_+			TSS_223723_+	TSS_229134_+	TSS_194884_+
TSS_308273_+	TSS_326598_+	TSS_290888_+	TSS_296402_+			TSS_224738_+	TSS_231038_+	TSS_195364_+
TSS_308615_+	TSS_326854_+	TSS_292170_+	TSS_298418_+			TSS_225665_+	TSS_231039_+	TSS_195555_+
TSS_308921_+	TSS_326855_+	TSS_292171_+	TSS_299215_+			TSS_226583_+	TSS_231593_+	TSS_195722_+
TSS_308923_+	TSS_327482_+	TSS_292706_+	TSS_302395_+			TSS_229134_+	TSS_231926_+	TSS_195725_+
TSS_309419_+	TSS_327497_+	TSS_293154_+	TSS_302978_+			TSS_231036_+	TSS_232112_+	TSS_195856_+
TSS_310657_+	TSS_329242_+	TSS_293472_+	TSS_304777_+			TSS_231926_+	TSS_232757_+	TSS_196159_+
TSS_310982_+	TSS_329713_+	TSS_296402_+	TSS_304885_+			TSS_232112_+	TSS_233486_+	TSS_196466_+
TSS_311462_+	TSS_329715_+	TSS_298418_+	TSS_307561_+			TSS_232757_+	TSS_233632_+	TSS_196553_+
TSS_311870_+	TSS_334030_+	TSS_299215_+	TSS_307674_+			TSS_233486_+	TSS_234217_+	TSS_196717_+
TSS_312069_+	TSS_334440_+	TSS_301886_+	TSS_308273_+			TSS_233632_+	TSS_234777_+	TSS_197022_+
TSS_315420_+	TSS_338202_+	TSS_302395_+	TSS_308615_+			TSS_234114_+	TSS_234785_+	TSS_197026_+
TSS_317694_+	TSS_338203_+	TSS_302978_+	TSS_308921_+			TSS_234217_+	TSS_234935_+	TSS_197298_+
TSS_319333_+	TSS_338204_+	TSS_304885_+	TSS_308923_+			TSS_234459_+	TSS_235854_+	TSS_197730_+
TSS_320942_+	TSS_338907_+	TSS_305629_+	TSS_309419_+			TSS_234777_+	TSS_235937_+	TSS_198185_+
TSS_320989_+	TSS_339195_+	TSS_307647_+	TSS_310657_+			TSS_234785_+	TSS_236021_+	TSS_198375_+
TSS_325281_+	TSS_339510_+	TSS_308272_+	TSS_310898_+			TSS_235854_+	TSS_236910_+	TSS_199227_+
TSS_325283_+	TSS_339891_+	TSS_308273_+	TSS_311462_+			TSS_235937_+	TSS_237074_+	TSS_199464_+
TSS_326114_+	TSS_339895_+	TSS_308613_+	TSS_312069_+			TSS_236021_+	TSS_237262_+	TSS_199704_+
TSS_326597_+	TSS_339990_+	TSS_308615_+	TSS_313597_+			TSS_236343_+	TSS_238513_+	TSS_199980_+
TSS_326854_+	TSS_339992_+	TSS_308919_+	TSS_314461_+			TSS_237262_+	TSS_238905_+	TSS_200217_+
TSS_326855_+	TSS_341444_+	TSS_308921_+	TSS_315420_+			TSS_239200_+	TSS_239200_+	TSS_200399_+
TSS_327482_+	TSS_342499_+	TSS_308923_+	TSS_317172_+			TSS_241223_+	TSS_243140_+	TSS_201376_+
TSS_327497_+	TSS_344511_+	TSS_309419_+	TSS_317694_+			TSS_243304_+	TSS_243304_+	TSS_201483_+
TSS_329242_+	TSS_346486_+	TSS_310657_+	TSS_318343_+			TSS_243400_+	TSS_243400_+	TSS_201484_+
TSS_329713_+	TSS_346595_+	TSS_311462_+	TSS_320942_+			TSS_243508_+	TSS_243509_+	TSS_201714_+
TSS_329715_+	TSS_346596_+	TSS_311870_+	TSS_320989_+			TSS_243509_+	TSS_243511_+	TSS_201715_+
TSS_334030_+	TSS_346597_+	TSS_312069_+	TSS_325281_+			TSS_243510_+	TSS_243512_+	TSS_202516_+
TSS_334440_+	TSS_346599_+	TSS_312477_+	TSS_325283_+			TSS_243511_+	TSS_244083_+	TSS_202518_+
TSS_334530_+	TSS_348161_+	TSS_313104_+	TSS_325721_+			TSS_243512_+	TSS_246632_+	TSS_202734_+
TSS_338202_+	TSS_351325_+	TSS_314461_+	TSS_326114_+			TSS_244083_+	TSS_247324_+	TSS_203062_+
TSS_338203_+	TSS_352803_+	TSS_314738_+	TSS_326595_+			TSS_246632_+	TSS_247620_+	TSS_203162_+
TSS_338204_+	TSS_352804_+	TSS_315420_+	TSS_326597_+			TSS_247071_+	TSS_248547_+	TSS_204205_+
TSS_338907_+	TSS_355713_+	TSS_317172_+	TSS_326854_+			TSS_247620_+	TSS_248848_+	TSS_206371_+
TSS_339195_+	TSS_360815_+	TSS_317694_+	TSS_326855_+			TSS_247980_+	TSS_250492_+	TSS_206439_+
TSS_339510_+	TSS_362897_+	TSS_317853_+	TSS_327482_+			TSS_248134_+	TSS_250738_+	TSS_206911_+
TSS_339894_+	TSS_363020_+	TSS_318343_+	TSS_327497_+			TSS_248547_+	TSS_250881_+	TSS_207426_+
TSS_339895_+	TSS_364223_+	TSS_319333_+	TSS_328977_+			TSS_250492_+	TSS_251661_+	TSS_207634_+
TSS_339990_+	TSS_365802_+	TSS_320942_+	TSS_329241_+			TSS_250738_+	TSS_251969_+	TSS_208110_+
TSS_339992_+	TSS_369194_+	TSS_320989_+	TSS_329242_+			TSS_250881_+	TSS_252571_+	TSS_208276_+
TSS_341444_+	TSS_369196_+	TSS_323638_+	TSS_329713_+			TSS_251969_+	TSS_252946_+	TSS_208326_+
TSS_342499_+	TSS_369502_+	TSS_325283_+	TSS_329715_+			TSS_253815_+	TSS_253041_+	TSS_208411_+
TSS_344511_+	TSS_370231_+	TSS_325721_+	TSS_330455_+			TSS_254659_+	TSS_253815_+	TSS_208412_+
TSS_346486_+	TSS_371104_+	TSS_326114_+	TSS_330533_+			TSS_255785_+	TSS_254659_+	TSS_208629_+
TSS_346489_+	TSS_372088_+	TSS_326377_+	TSS_333873_+			TSS_255915_+	TSS_255915_+	TSS_209832_+
TSS_346595_+	TSS_372822_+	TSS_326597_+	TSS_334030_+			TSS_255916_+	TSS_255916_+	TSS_210330_+
TSS_346596_+	TSS_375956_+	TSS_326854_+	TSS_335307_+			TSS_255918_+	TSS_255918_+	TSS_211615_+
TSS_346597_+	TSS_375958_+	TSS_326855_+	TSS_338203_+			TSS_256081_+	TSS_256501_+	TSS_211740_+
TSS_346599_+	TSS_376678_+	TSS_327482_+	TSS_338204_+			TSS_256175_+	TSS_256502_+	TSS_211856_+
TSS_348161_+	TSS_377081_+	TSS_327497_+	TSS_338907_+			TSS_256501_+	TSS_257564_+	TSS_211858_+
TSS_348857_+	TSS_403188_+	TSS_329242_+	TSS_339195_+			TSS_256502_+	TSS_257780_+	TSS_211967_+
TSS_351325_+	TSS_403189_+	TSS_329713_+	TSS_339444_+			TSS_257440_+	TSS_257810_+	TSS_212305_+
TSS_352803_+	TSS_405225_+	TSS_329715_+	TSS_339510_+			TSS_257810_+	TSS_259140_+	TSS_212306_+
TSS_352804_+	TSS_406089_+	TSS_334030_+	TSS_339894_+			TSS_258700_+	TSS_260202_+	TSS_214196_+
TSS_355713_+	TSS_407717_+	TSS_334440_+	TSS_339895_+			TSS_259140_+	TSS_260345_+	TSS_214269_+
TSS_360815_+	TSS_412542_+	TSS_334530_+	TSS_339990_+			TSS_260202_+	TSS_260346_+	TSS_214619_+
TSS_361471_+	TSS_417776_+	TSS_338202_+	TSS_339992_+			TSS_260236_+	TSS_261442_+	TSS_214621_+
TSS_362897_+	TSS_417969_+	TSS_338203_+	TSS_341444_+			TSS_260345_+	TSS_261556_+	TSS_214800_+
TSS_364223_+	TSS_419733_+	TSS_338204_+	TSS_342499_+			TSS_260347_+	TSS_262174_+	TSS_214987_+
TSS_365802_+	TSS_421754_+	TSS_338907_+	TSS_342821_+			TSS_261442_+	TSS_262441_+	TSS_214988_+
TSS_369194_+	TSS_423209_+	TSS_339195_+	TSS_343213_+			TSS_261556_+	TSS_262836_+	TSS_215295_+
TSS_369196_+	TSS_423210_+	TSS_339510_+	TSS_343746_+			TSS_262836_+	TSS_262839_+	TSS_215603_+
TSS_369299_+	TSS_426540_+	TSS_339894_+	TSS_344509_+			TSS_262839_+	TSS_263005_+	TSS_216712_+
TSS_369894_+	TSS_427232_+	TSS_339990_+	TSS_344511_+			TSS_262986_+	TSS_264766_+	TSS_217144_+
TSS_370231_+	TSS_428447_+	TSS_339992_+	TSS_346486_+			TSS_263005_+	TSS_264808_+	TSS_218421_+
TSS_371104_+	TSS_428799_+	TSS_341444_+	TSS_346595_+			TSS_263670_+	TSS_265478_+	TSS_219854_+
TSS_372088_+	TSS_429878_+	TSS_342499_+	TSS_346597_+			TSS_264766_+	TSS_267710_+	TSS_220007_+
TSS_372822_+	TSS_430945_+	TSS_343746_+	TSS_346599_+			TSS_264808_+	TSS_268959_+	TSS_221838_+
TSS_373376_+	TSS_431053_+	TSS_344511_+	TSS_347082_+			TSS_265478_+	TSS_269004_+	TSS_222253_+
TSS_374762_+	TSS_432215_+	TSS_346486_+	TSS_347177_+			TSS_266195_+	TSS_269125_+	TSS_222804_+
TSS_375837_+	TSS_432277_+	TSS_346489_+	TSS_348161_+			TSS_267710_+	TSS_269126_+	TSS_222806_+
TSS_375956_+	TSS_433220_+	TSS_346596_+	TSS_348857_+			TSS_268959_+	TSS_269423_+	TSS_223125_+
TSS_375958_+	TSS_433567_+	TSS_346597_+	TSS_351344_+			TSS_269004_+	TSS_270258_+	TSS_223238_+
TSS_376678_+	TSS_435255_+	TSS_346599_+	TSS_351624_+			TSS_269125_+	TSS_270419_+	TSS_223361_+
TSS_377081_+	TSS_437344_+	TSS_348161_+	TSS_352803_+			TSS_269126_+	TSS_270420_+	TSS_223481_+
TSS_403188_+	TSS_439562_+	TSS_348997_+	TSS_352804_+			TSS_269423_+	TSS_271372_+	TSS_223485_+
TSS_403189_+	TSS_439704_+	TSS_351325_+	TSS_360814_+			TSS_270258_+	TSS_272150_+	TSS_223591_+
TSS_405225_+	TSS_439709_+	TSS_352803_+	TSS_360815_+			TSS_270420_+	TSS_272407_+	TSS_223592_+
TSS_406087_+	TSS_442923_+	TSS_352804_+	TSS_363038_+			TSS_271372_+	TSS_272882_+	TSS_223594_+
TSS_406606_+	TSS_449172_+	TSS_353238_+	TSS_364223_+			TSS_271836_+	TSS_275286_+	TSS_224689_+
TSS_407717_+	TSS_449650_+	TSS_354155_+	TSS_365802_+			TSS_272150_+	TSS_275909_+	TSS_225016_+
TSS_412542_+	TSS_449651_+	TSS_355713_+	TSS_367744_+			TSS_272407_+	TSS_276361_+	TSS_225346_+
TSS_415328_+	TSS_449652_+	TSS_360815_+	TSS_369194_+			TSS_275286_+	TSS_276771_+	TSS_226087_+
TSS_415332_+	TSS_452804_+	TSS_362897_+	TSS_369196_+			TSS_275909_+	TSS_277141_+	TSS_227161_+
TSS_417969_+	TSS_452806_+	TSS_364223_+	TSS_369299_+			TSS_276361_+	TSS_277444_+	TSS_227359_+
TSS_419733_+	TSS_453997_+	TSS_365802_+	TSS_369746_+			TSS_276671_+	TSS_280134_+	TSS_229134_+
TSS_423209_+	TSS_453998_+	TSS_366618_+	TSS_369894_+			TSS_276771_+	TSS_280705_+	TSS_230908_+
TSS_423210_+	TSS_456025_+	TSS_367579_+	TSS_370231_+			TSS_277141_+	TSS_282219_+	TSS_231038_+
TSS_426540_+	TSS_456926_+	TSS_368517_+	TSS_370586_+			TSS_280134_+	TSS_284539_+	TSS_231039_+
TSS_427232_+	TSS_460056_+	TSS_369191_+	TSS_370988_+			TSS_280436_+	TSS_289015_+	TSS_231926_+
TSS_428359_+	TSS_462183_+	TSS_369194_+	TSS_371104_+			TSS_282219_+	TSS_290272_+	TSS_232757_+
TSS_428799_+	TSS_462403_+	TSS_369196_+	TSS_371559_+			TSS_284539_+	TSS_290566_+	TSS_232907_+
TSS_429534_+	TSS_463184_+	TSS_369502_+	TSS_372088_+			TSS_289015_+	TSS_291527_+	TSS_233632_+
TSS_429878_+	TSS_463289_+	TSS_369894_+	TSS_372822_+			TSS_289172_+	TSS_291659_+	TSS_234217_+
TSS_430630_+	TSS_463914_+	TSS_369895_+	TSS_374762_+			TSS_290566_+	TSS_291888_+	TSS_234685_+
TSS_430945_+	TSS_463916_+	TSS_370231_+	TSS_375835_+			TSS_291383_+	TSS_291997_+	TSS_234777_+
TSS_431053_+	TSS_465998_+	TSS_370988_+	TSS_375837_+			TSS_291527_+	TSS_292238_+	TSS_234785_+
TSS_432215_+	TSS_466618_+	TSS_371104_+	TSS_375958_+			TSS_291888_+	TSS_292453_+	TSS_235121_+
TSS_432277_+	TSS_468521_+	TSS_372088_+	TSS_376239_+			TSS_291997_+	TSS_292454_+	TSS_235784_+
TSS_433220_+	TSS_469367_+	TSS_372562_+	TSS_376678_+			TSS_292238_+	TSS_292660_+	TSS_235854_+
TSS_433567_+	TSS_469368_+	TSS_372822_+	TSS_376976_+			TSS_292454_+	TSS_293051_+	TSS_235937_+
TSS_439562_+	TSS_471680_+	TSS_374762_+	TSS_377081_+			TSS_292455_+	TSS_293141_+	TSS_236021_+
TSS_439704_+	TSS_472870_+	TSS_375837_+	TSS_388017_+			TSS_293484_+	TSS_293275_+	TSS_236343_+
TSS_439709_+	TSS_473149_+	TSS_375958_+	TSS_402336_+			TSS_294648_+	TSS_293484_+	TSS_236910_+
TSS_442923_+	TSS_473150_+	TSS_376239_+	TSS_403188_+			TSS_294957_+	TSS_293742_+	TSS_237074_+
TSS_449166_+	TSS_473776_+	TSS_376678_+	TSS_403189_+			TSS_295084_+	TSS_293903_+	TSS_237262_+
TSS_449171_+	TSS_474053_+	TSS_377081_+	TSS_405287_+			TSS_295202_+	TSS_294165_+	TSS_238513_+
TSS_449172_+	TSS_474264_+	TSS_403188_+	TSS_405535_+			TSS_295489_+	TSS_294647_+	TSS_238905_+
TSS_449648_+	TSS_474266_+	TSS_403189_+	TSS_406089_+			TSS_296238_+	TSS_294648_+	TSS_239095_+
TSS_449649_+	TSS_474705_+	TSS_406606_+	TSS_407717_+			TSS_296596_+	TSS_295106_+	TSS_239200_+
TSS_449650_+	TSS_474706_+	TSS_407717_+	TSS_407765_+			TSS_297160_+	TSS_295202_+	TSS_239883_+
TSS_449651_+	TSS_475919_+	TSS_408928_+	TSS_408928_+			TSS_297330_+	TSS_295489_+	TSS_241223_+
TSS_449652_+	TSS_476031_+	TSS_412542_+	TSS_412542_+			TSS_299205_+	TSS_295614_+	TSS_241472_+
TSS_452804_+	TSS_476032_+	TSS_414077_+	TSS_415328_+			TSS_300245_+	TSS_296238_+	TSS_241909_+
TSS_452806_+	TSS_476033_+	TSS_414767_+	TSS_417702_+			TSS_301246_+	TSS_296596_+	TSS_243140_+
TSS_453997_+	TSS_476524_+	TSS_415332_+	TSS_417969_+			TSS_301944_+	TSS_297160_+	TSS_243304_+
TSS_453998_+	TSS_476527_+	TSS_416118_+	TSS_418787_+			TSS_302599_+	TSS_297330_+	TSS_243400_+
TSS_456025_+	TSS_478860_+	TSS_417969_+	TSS_419733_+			TSS_302956_+	TSS_299205_+	TSS_243509_+
TSS_456926_+	TSS_478901_+	TSS_418244_+	TSS_422223_+			TSS_302957_+	TSS_302599_+	TSS_243510_+
TSS_460056_+	TSS_486090_+	TSS_418787_+	TSS_422658_+			TSS_302959_+	TSS_302780_+	TSS_243511_+
TSS_462183_+	TSS_486091_+	TSS_419733_+	TSS_423209_+			TSS_303684_+	TSS_302957_+	TSS_243512_+
TSS_463184_+	TSS_488812_+	TSS_422223_+	TSS_423210_+			TSS_303696_+	TSS_302959_+	TSS_244083_+
TSS_463289_+	TSS_492580_+	TSS_423209_+	TSS_426540_+			TSS_303975_+	TSS_302974_+	TSS_246632_+
TSS_463914_+	TSS_493530_+	TSS_423210_+	TSS_427232_+			TSS_305258_+	TSS_303226_+	TSS_247071_+
TSS_463916_+	TSS_494479_+	TSS_426540_+	TSS_428447_+			TSS_305656_+	TSS_303534_+	TSS_248133_+
TSS_465998_+	TSS_494480_+	TSS_426547_+	TSS_428799_+			TSS_305811_+	TSS_303684_+	TSS_248546_+
TSS_467053_+	TSS_495542_+	TSS_427232_+	TSS_429534_+			TSS_305812_+	TSS_303696_+	TSS_248547_+
TSS_468521_+	TSS_496995_+	TSS_428359_+	TSS_429660_+			TSS_306036_+	TSS_305258_+	TSS_248939_+
TSS_469367_+	TSS_498608_+	TSS_428794_+	TSS_429878_+			TSS_306331_+	TSS_305656_+	TSS_250492_+
TSS_469368_+	TSS_499142_+	TSS_428799_+	TSS_431053_+			TSS_306530_+	TSS_306036_+	TSS_250738_+
TSS_469812_+	TSS_500121_+	TSS_429534_+	TSS_432277_+			TSS_307689_+	TSS_306331_+	TSS_250740_+
TSS_471680_+	TSS_500124_+	TSS_429659_+	TSS_432874_+			TSS_307788_+	TSS_307689_+	TSS_250881_+
TSS_472575_+	TSS_501529_+	TSS_429660_+	TSS_433220_+			TSS_307790_+	TSS_307788_+	TSS_251661_+
TSS_472663_+	TSS_501530_+	TSS_429842_+	TSS_433567_+			TSS_309487_+	TSS_307790_+	TSS_251772_+
TSS_473149_+	TSS_504661_+	TSS_429878_+	TSS_435255_+			TSS_310156_+	TSS_310186_+	TSS_251969_+
TSS_473776_+	TSS_504670_+	TSS_430630_+	TSS_439562_+			TSS_310186_+	TSS_311196_+	TSS_251973_+
TSS_474264_+	TSS_505118_+	TSS_430945_+	TSS_439704_+			TSS_310399_+	TSS_311411_+	TSS_252571_+
TSS_474266_+	TSS_505760_+	TSS_431053_+	TSS_439709_+			TSS_311995_+	TSS_311505_+	TSS_252946_+
TSS_474706_+	TSS_507135_+	TSS_432215_+	TSS_442923_+			TSS_312808_+	TSS_311741_+	TSS_253041_+
TSS_475919_+	TSS_507138_+	TSS_432277_+	TSS_449172_+			TSS_313355_+	TSS_311995_+	TSS_253475_+
TSS_476033_+	TSS_507762_+	TSS_433220_+	TSS_449651_+			TSS_313821_+	TSS_311997_+	TSS_253815_+
TSS_476524_+	TSS_508119_+	TSS_433567_+	TSS_449652_+			TSS_314792_+	TSS_312315_+	TSS_255785_+
TSS_476527_+	TSS_508197_+	TSS_435016_+	TSS_452804_+			TSS_316760_+	TSS_312721_+	TSS_255916_+
TSS_478860_+	TSS_508200_+	TSS_435255_+	TSS_452806_+			TSS_317192_+	TSS_312808_+	TSS_255918_+
TSS_478901_+	TSS_509356_+	TSS_437344_+	TSS_453241_+			TSS_320117_+	TSS_313355_+	TSS_256081_+
TSS_484526_+	TSS_509746_+	TSS_439562_+	TSS_453998_+			TSS_320195_+	TSS_313821_+	TSS_256175_+
TSS_486089_+	TSS_510878_+	TSS_439681_+	TSS_456025_+			TSS_321481_+	TSS_314561_+	TSS_256501_+
TSS_486090_+	TSS_511039_+	TSS_439704_+	TSS_456035_+			TSS_322261_+	TSS_314791_+	TSS_256502_+
TSS_486091_+	TSS_512755_+	TSS_439709_+	TSS_456926_+			TSS_323773_+	TSS_314792_+	TSS_257810_+
TSS_488811_+	TSS_512788_+	TSS_442923_+	TSS_459324_+			TSS_323939_+	TSS_316760_+	TSS_257943_+
TSS_488812_+	TSS_513531_+	TSS_449171_+	TSS_460056_+			TSS_324283_+	TSS_317192_+	TSS_258657_+
TSS_493530_+	TSS_515111_+	TSS_449172_+	TSS_460061_+			TSS_329421_+	TSS_317193_+	TSS_259140_+
TSS_494479_+	TSS_515112_+	TSS_449652_+	TSS_461696_+			TSS_330509_+	TSS_317356_+	TSS_260202_+
TSS_494480_+	TSS_515511_+	TSS_452804_+	TSS_462182_+			TSS_331098_+	TSS_317591_+	TSS_260203_+
TSS_496995_+	TSS_517339_+	TSS_452806_+	TSS_462183_+			TSS_331421_+	TSS_317810_+	TSS_260236_+
TSS_498608_+	TSS_517340_+	TSS_453998_+	TSS_462662_+			TSS_331865_+	TSS_318203_+	TSS_260237_+
TSS_500124_+	TSS_518505_+	TSS_454335_+	TSS_463184_+			TSS_332041_+	TSS_319577_+	TSS_260343_+
TSS_500852_+	TSS_518604_+	TSS_455326_+	TSS_463289_+			TSS_332042_+	TSS_320117_+	TSS_260888_+
TSS_501530_+	TSS_518607_+	TSS_456025_+	TSS_463485_+			TSS_333226_+	TSS_320195_+	TSS_261442_+
TSS_504661_+	TSS_518608_+	TSS_456137_+	TSS_463916_+			TSS_333409_+	TSS_321225_+	TSS_261556_+
TSS_504670_+	TSS_519357_+	TSS_456926_+	TSS_465998_+			TSS_333843_+	TSS_321481_+	TSS_262442_+
TSS_505760_+	TSS_519362_+	TSS_459324_+	TSS_466618_+			TSS_335246_+	TSS_321968_+	TSS_262835_+
TSS_506846_+	TSS_519365_+	TSS_462183_+	TSS_467053_+			TSS_338865_+	TSS_323773_+	TSS_262836_+
TSS_507135_+	TSS_522055_+	TSS_462662_+	TSS_467377_+			TSS_339523_+	TSS_323939_+	TSS_262839_+
TSS_507138_+	TSS_522056_+	TSS_463184_+	TSS_467883_+			TSS_341112_+	TSS_324283_+	TSS_263005_+
TSS_507762_+	TSS_524331_+	TSS_463289_+	TSS_468521_+			TSS_341296_+	TSS_324845_+	TSS_264766_+
TSS_508119_+	TSS_524787_+	TSS_463914_+	TSS_469368_+			TSS_341931_+	TSS_324846_+	TSS_264808_+
TSS_508197_+	TSS_524788_+	TSS_463916_+	TSS_469812_+			TSS_342817_+	TSS_324975_+	TSS_265478_+
TSS_508200_+	TSS_524789_+	TSS_465998_+	TSS_472663_+			TSS_342986_+	TSS_325327_+	TSS_265626_+
TSS_509356_+	TSS_525711_+	TSS_466618_+	TSS_472870_+			TSS_345252_+	TSS_327087_+	TSS_267710_+
TSS_509746_+	TSS_525714_+	TSS_467053_+	TSS_473149_+			TSS_345460_+	TSS_327238_+	TSS_268493_+
TSS_510878_+	TSS_526011_+	TSS_467377_+	TSS_473776_+			TSS_345889_+	TSS_329421_+	TSS_268959_+
TSS_511030_+	TSS_527371_+	TSS_468521_+	TSS_474264_+			TSS_346344_+	TSS_331098_+	TSS_269126_+
TSS_512755_+	TSS_527907_+	TSS_469367_+	TSS_474266_+			TSS_346432_+	TSS_331421_+	TSS_269423_+
TSS_512788_+	TSS_528621_+	TSS_469812_+	TSS_474706_+			TSS_346467_+	TSS_331573_+	TSS_270258_+
TSS_515111_+	TSS_528624_+	TSS_471680_+	TSS_475919_+			TSS_348047_+	TSS_331865_+	TSS_270419_+
TSS_515112_+	TSS_528783_+	TSS_472575_+	TSS_476033_+			TSS_353900_+	TSS_331968_+	TSS_270420_+
TSS_515511_+	TSS_531750_+	TSS_472870_+	TSS_476524_+			TSS_354883_+	TSS_332041_+	TSS_270588_+
TSS_517339_+	TSS_533248_+	TSS_473149_+	TSS_476527_+			TSS_354884_+	TSS_332042_+	TSS_271521_+
TSS_517340_+	TSS_544103_+	TSS_473150_+	TSS_478860_+			TSS_355596_+	TSS_332891_+	TSS_271788_+
TSS_518505_+	TSS_545572_+	TSS_473776_+	TSS_479902_+			TSS_355855_+	TSS_333409_+	TSS_272150_+
TSS_518604_+	TSS_545573_+	TSS_474264_+	TSS_486090_+			TSS_356005_+	TSS_334045_+	TSS_272407_+
TSS_518607_+	TSS_547261_+	TSS_474265_+	TSS_486091_+			TSS_356704_+	TSS_335172_+	TSS_272882_+
TSS_518608_+	TSS_547773_+	TSS_474266_+	TSS_487013_+			TSS_358773_+	TSS_335246_+	TSS_275286_+
TSS_519357_+	TSS_548016_+	TSS_474706_+	TSS_488812_+			TSS_359719_+	TSS_337225_+	TSS_275747_+
TSS_519362_+	TSS_548392_+	TSS_475175_+	TSS_489382_+			TSS_359783_+	TSS_339523_+	TSS_275909_+
TSS_519365_+	TSS_548701_+	TSS_475919_+	TSS_489811_+			TSS_360960_+	TSS_341112_+	TSS_276065_+
TSS_522055_+	TSS_548987_+	TSS_476033_+	TSS_492580_+			TSS_361892_+	TSS_341931_+	TSS_276230_+
TSS_522056_+	TSS_549976_+	TSS_476524_+	TSS_493530_+			TSS_363075_+	TSS_342409_+	TSS_277141_+
TSS_524331_+	TSS_551073_+	TSS_476527_+	TSS_494480_+			TSS_365533_+	TSS_342817_+	TSS_277444_+
TSS_524677_+	TSS_552590_+	TSS_478860_+	TSS_495919_+			TSS_366677_+	TSS_342986_+	TSS_279410_+
TSS_524787_+	TSS_552849_+	TSS_478901_+	TSS_496995_+			TSS_367930_+	TSS_344086_+	TSS_280134_+
TSS_524788_+	TSS_553664_+	TSS_486089_+	TSS_498606_+			TSS_368593_+	TSS_344339_+	TSS_280732_+
TSS_524789_+	TSS_554209_+	TSS_486090_+	TSS_499142_+			TSS_372137_+	TSS_344496_+	TSS_282219_+
TSS_525708_+	TSS_554674_+	TSS_486091_+	TSS_499706_+			TSS_374611_+	TSS_344683_+	TSS_284539_+
TSS_525711_+	TSS_554874_+	TSS_488812_+	TSS_500120_+			TSS_374881_+	TSS_344684_+	TSS_286096_+
TSS_525714_+	TSS_556415_+	TSS_493530_+	TSS_500124_+			TSS_374883_+	TSS_345252_+	TSS_286397_+
TSS_526011_+	TSS_557046_+	TSS_494480_+	TSS_501530_+			TSS_375700_+	TSS_345460_+	TSS_289015_+
TSS_527371_+	TSS_557822_+	TSS_494986_+	TSS_502855_+			TSS_376310_+	TSS_345889_+	TSS_290441_+
TSS_527907_+	TSS_557826_+	TSS_495919_+	TSS_503306_+			TSS_376464_+	TSS_346344_+	TSS_290554_+
TSS_528621_+	TSS_558222_+	TSS_496995_+	TSS_504661_+			TSS_376740_+	TSS_346432_+	TSS_291383_+
TSS_528624_+	TSS_558578_+	TSS_498608_+	TSS_504670_+			TSS_376943_+	TSS_348701_+	TSS_291527_+
TSS_528783_+	TSS_559149_+	TSS_499142_+	TSS_504829_+			TSS_377156_+	TSS_352697_+	TSS_291659_+
TSS_531750_+	TSS_559152_+	TSS_500123_+	TSS_505760_+			TSS_377234_+	TSS_353674_+	TSS_291888_+
TSS_533248_+	TSS_560062_+	TSS_500124_+	TSS_506689_+			TSS_377321_+	TSS_354883_+	TSS_291997_+
TSS_536347_+	TSS_560646_+	TSS_500307_+	TSS_506857_+			TSS_377542_+	TSS_354884_+	TSS_292238_+
TSS_544103_+	TSS_561548_+	TSS_500852_+	TSS_507135_+			TSS_378329_+	TSS_355596_+	TSS_292453_+
TSS_545572_+	TSS_562469_+	TSS_501530_+	TSS_507138_+			TSS_382902_+	TSS_356005_+	TSS_292454_+
TSS_545573_+	TSS_562472_+	TSS_502855_+	TSS_507762_+			TSS_383123_+	TSS_358209_+	TSS_292660_+
TSS_547261_+	TSS_563203_+	TSS_504661_+	TSS_508119_+			TSS_384114_+	TSS_360864_+	TSS_293051_+
TSS_547773_+	TSS_563371_+	TSS_504670_+	TSS_508200_+			TSS_385206_+	TSS_360960_+	TSS_293141_+
TSS_548016_+	TSS_564669_+	TSS_504829_+	TSS_510878_+			TSS_387802_+	TSS_361892_+	TSS_293484_+
TSS_548197_+	TSS_565724_+	TSS_505118_+	TSS_512755_+			TSS_387891_+	TSS_362180_+	TSS_294647_+
TSS_548392_+	TSS_566163_+	TSS_505760_+	TSS_515112_+			TSS_389170_+	TSS_362872_+	TSS_294648_+
TSS_548701_+	TSS_567769_+	TSS_506857_+	TSS_517340_+			TSS_389770_+	TSS_362882_+	TSS_294909_+
TSS_549976_+	TSS_568226_+	TSS_507135_+	TSS_518505_+			TSS_390438_+	TSS_363075_+	TSS_295084_+
TSS_551075_+	TSS_568504_+	TSS_507138_+	TSS_518607_+			TSS_391286_+	TSS_366676_+	TSS_295202_+
TSS_552590_+	TSS_572214_+	TSS_507762_+	TSS_518608_+			TSS_391379_+	TSS_366677_+	TSS_295489_+
TSS_553664_+	TSS_572939_+	TSS_508119_+	TSS_519362_+			TSS_393224_+	TSS_367930_+	TSS_296238_+
TSS_554209_+	TSS_572940_+	TSS_508200_+	TSS_519365_+			TSS_394171_+	TSS_368520_+	TSS_296596_+
TSS_554674_+	TSS_573352_+	TSS_508643_+	TSS_520789_+			TSS_395666_+	TSS_369384_+	TSS_296882_+
TSS_554869_+	TSS_574287_+	TSS_509746_+	TSS_522056_+			TSS_396379_+	TSS_374881_+	TSS_297160_+
TSS_554874_+	TSS_574655_+	TSS_509748_+	TSS_524331_+			TSS_396554_+	TSS_374883_+	TSS_297330_+
TSS_555019_+	TSS_574659_+	TSS_510878_+	TSS_524677_+			TSS_396723_+	TSS_375700_+	TSS_297695_+
TSS_556415_+	TSS_575521_+	TSS_511040_+	TSS_524787_+			TSS_397638_+	TSS_376740_+	TSS_299205_+
TSS_557046_+	TSS_576189_+	TSS_511041_+	TSS_524788_+			TSS_397838_+	TSS_376943_+	TSS_299292_+
TSS_557209_+	TSS_578304_+	TSS_512754_+	TSS_524789_+			TSS_398296_+	TSS_377156_+	TSS_300245_+
TSS_557826_+	TSS_578306_+	TSS_512755_+	TSS_525210_+			TSS_398463_+	TSS_377234_+	TSS_300335_+
TSS_558222_+	TSS_578654_+	TSS_512788_+	TSS_525711_+			TSS_398673_+	TSS_377321_+	TSS_300527_+
TSS_558578_+	TSS_579337_+	TSS_513531_+	TSS_525714_+			TSS_399444_+	TSS_377542_+	TSS_301246_+
TSS_559149_+	TSS_580108_+	TSS_514119_+	TSS_526011_+			TSS_399563_+	TSS_380729_+	TSS_301263_+
TSS_559152_+	TSS_580932_+	TSS_515111_+	TSS_527371_+			TSS_399665_+	TSS_380903_+	TSS_301944_+
TSS_560646_+	TSS_583228_+	TSS_515112_+	TSS_527907_+			TSS_401363_+	TSS_382902_+	TSS_302599_+
TSS_561516_+	TSS_583506_+	TSS_515511_+	TSS_528624_+			TSS_402647_+	TSS_382992_+	TSS_302684_+
TSS_562469_+	TSS_584885_+	TSS_515833_+	TSS_531750_+			TSS_403531_+	TSS_383123_+	TSS_302780_+
TSS_562472_+	TSS_585847_+	TSS_517339_+	TSS_533248_+			TSS_404426_+	TSS_383793_+	TSS_302957_+
TSS_563203_+	TSS_586213_+	TSS_517340_+	TSS_541360_+			TSS_404878_+	TSS_384113_+	TSS_302959_+
TSS_563371_+	TSS_587462_+	TSS_518505_+	TSS_541506_+			TSS_405740_+	TSS_384114_+	TSS_302974_+
TSS_564669_+	TSS_587659_+	TSS_518607_+	TSS_544103_+			TSS_405741_+	TSS_385206_+	TSS_303684_+
TSS_565724_+	TSS_588915_+	TSS_518608_+	TSS_545572_+			TSS_406250_+	TSS_388490_+	TSS_304746_+
TSS_566163_+	TSS_589681_+	TSS_519362_+	TSS_545573_+			TSS_406276_+	TSS_389170_+	TSS_305256_+
TSS_567769_+	TSS_591946_+	TSS_519365_+	TSS_546522_+			TSS_406354_+	TSS_389770_+	TSS_305258_+
TSS_568226_+	TSS_594876_+	TSS_520789_+	TSS_547261_+			TSS_406690_+	TSS_390177_+	TSS_305588_+
TSS_568504_+	TSS_595030_+	TSS_522056_+	TSS_547773_+			TSS_406858_+	TSS_390438_+	TSS_305811_+
TSS_572214_+	TSS_598140_+	TSS_524329_+	TSS_548016_+			TSS_406954_+	TSS_390612_+	TSS_306036_+
TSS_572940_+	TSS_598656_+	TSS_524331_+	TSS_548165_+			TSS_407525_+	TSS_390614_+	TSS_306331_+
TSS_573352_+	TSS_598676_+	TSS_524786_+	TSS_548392_+			TSS_408145_+	TSS_390749_+	TSS_307181_+
TSS_574287_+	TSS_600571_+	TSS_524787_+	TSS_549220_+			TSS_408147_+	TSS_391286_+	TSS_307689_+
TSS_574655_+	TSS_601538_+	TSS_524788_+	TSS_549976_+			TSS_410013_+	TSS_391379_+	TSS_307788_+
TSS_574659_+	TSS_602970_+	TSS_524789_+	TSS_551075_+			TSS_410120_+	TSS_393224_+	TSS_307790_+
TSS_575521_+	TSS_603605_+	TSS_525711_+	TSS_551382_+			TSS_410854_+	TSS_393539_+	TSS_309487_+
TSS_575951_+	TSS_606371_+	TSS_525712_+	TSS_552590_+			TSS_413974_+	TSS_394171_+	TSS_310186_+
TSS_576141_+	TSS_606565_+	TSS_525714_+	TSS_553664_+			TSS_415555_+	TSS_394415_+	TSS_311196_+
TSS_576189_+	TSS_607238_+	TSS_526011_+	TSS_554209_+			TSS_416017_+	TSS_394553_+	TSS_311411_+
TSS_578304_+	TSS_608637_+	TSS_527371_+	TSS_554674_+			TSS_416362_+	TSS_394762_+	TSS_311505_+
TSS_578306_+	TSS_608884_+	TSS_527907_+	TSS_554869_+			TSS_417042_+	TSS_394763_+	TSS_311645_+
TSS_578654_+	TSS_611227_+	TSS_528621_+	TSS_554874_+			TSS_417101_+	TSS_395666_+	TSS_311741_+
TSS_579337_+	TSS_613563_+	TSS_528624_+	TSS_555019_+			TSS_417241_+	TSS_396379_+	TSS_311995_+
TSS_580108_+	TSS_615282_+	TSS_529297_+	TSS_555119_+			TSS_417459_+	TSS_396554_+	TSS_311997_+
TSS_581676_+	TSS_615831_+	TSS_531750_+	TSS_556415_+			TSS_417874_+	TSS_397838_+	TSS_312808_+
TSS_582723_+	TSS_617507_+	TSS_533248_+	TSS_557046_+			TSS_419419_+	TSS_399444_+	TSS_313078_+
TSS_583228_+	TSS_617768_+	TSS_535802_+	TSS_557209_+			TSS_419594_+	TSS_399563_+	TSS_313355_+
TSS_583506_+	TSS_618042_+	TSS_543570_+	TSS_557826_+			TSS_420542_+	TSS_399665_+	TSS_313563_+
TSS_584885_+	TSS_618045_+	TSS_545572_+	TSS_558222_+			TSS_420696_+	TSS_401202_+	TSS_313821_+
TSS_585847_+	TSS_618652_+	TSS_545573_+	TSS_559145_+			TSS_420748_+	TSS_401316_+	TSS_314561_+
TSS_586213_+	TSS_619583_+	TSS_548015_+	TSS_559149_+			TSS_420965_+	TSS_401318_+	TSS_314790_+
TSS_587462_+	TSS_621559_+	TSS_548016_+	TSS_559152_+			TSS_421600_+	TSS_401319_+	TSS_314791_+
TSS_587659_+	TSS_621675_+	TSS_548392_+	TSS_560062_+			TSS_421601_+	TSS_401363_+	TSS_314792_+
TSS_588915_+	TSS_621728_+	TSS_548987_+	TSS_560416_+			TSS_421996_+	TSS_401522_+	TSS_315180_+
TSS_589681_+	TSS_622999_+	TSS_549976_+	TSS_560646_+			TSS_422116_+	TSS_401665_+	TSS_315278_+
TSS_591946_+	TSS_623337_+	TSS_551073_+	TSS_561548_+			TSS_422485_+	TSS_401729_+	TSS_315462_+
TSS_595030_+	TSS_623339_+	TSS_551382_+	TSS_562469_+			TSS_422786_+	TSS_403531_+	TSS_315577_+
TSS_596321_+	TSS_624414_+	TSS_551668_+	TSS_562472_+			TSS_422935_+	TSS_404426_+	TSS_315605_+
TSS_598140_+	TSS_626591_+	TSS_552590_+	TSS_562913_+			TSS_423313_+	TSS_404878_+	TSS_316370_+
TSS_598676_+	TSS_630127_+	TSS_553664_+	TSS_563203_+			TSS_423956_+	TSS_405740_+	TSS_316390_+
TSS_600571_+	TSS_630128_+	TSS_554209_+	TSS_563371_+			TSS_424326_+	TSS_405741_+	TSS_316633_+
TSS_601267_+	TSS_630129_+	TSS_554674_+	TSS_564669_+			TSS_424570_+	TSS_406115_+	TSS_317129_+
TSS_601538_+	TSS_632173_+	TSS_554869_+	TSS_565724_+			TSS_424984_+	TSS_406276_+	TSS_317192_+
TSS_602970_+	TSS_634103_+	TSS_554874_+	TSS_566163_+			TSS_424985_+	TSS_406354_+	TSS_317356_+
TSS_606371_+	TSS_634823_+	TSS_555119_+	TSS_566570_+			TSS_425167_+	TSS_406690_+	TSS_317810_+
TSS_606565_+	TSS_634842_+	TSS_556057_+	TSS_567547_+			TSS_426031_+	TSS_406954_+	TSS_318203_+
TSS_607238_+	TSS_634929_+	TSS_556415_+	TSS_567769_+			TSS_426055_+	TSS_407842_+	TSS_319084_+
TSS_607319_+	TSS_634932_+	TSS_557046_+	TSS_568223_+			TSS_426701_+	TSS_407977_+	TSS_319365_+
TSS_608884_+	TSS_635022_+	TSS_557209_+	TSS_568226_+			TSS_426777_+	TSS_408072_+	TSS_320117_+
TSS_611227_+	TSS_635098_+	TSS_557777_+	TSS_569107_+			TSS_427019_+	TSS_408147_+	TSS_320195_+
TSS_613563_+	TSS_636688_+	TSS_557826_+	TSS_570023_+			TSS_427113_+	TSS_408573_+	TSS_321481_+
TSS_615282_+	TSS_637054_+	TSS_558162_+	TSS_571665_+			TSS_427115_+	TSS_408998_+	TSS_322045_+
TSS_615831_+	TSS_637157_+	TSS_559149_+	TSS_572214_+			TSS_427202_+	TSS_410013_+	TSS_322261_+
TSS_617768_+	TSS_640117_+	TSS_559152_+	TSS_572940_+			TSS_427203_+	TSS_410055_+	TSS_323088_+
TSS_618042_+	TSS_640138_+	TSS_560425_+	TSS_573175_+			TSS_427204_+	TSS_410120_+	TSS_323773_+
TSS_618045_+	TSS_640617_+	TSS_560646_+	TSS_573352_+			TSS_429796_+	TSS_410693_+	TSS_323939_+
TSS_618652_+	TSS_640619_+	TSS_561031_+	TSS_574654_+			TSS_430576_+	TSS_410854_+	TSS_324283_+
TSS_621559_+	TSS_641633_+	TSS_561516_+	TSS_574655_+			TSS_430866_+	TSS_412320_+	TSS_324442_+
TSS_621675_+	TSS_641634_+	TSS_562472_+	TSS_574659_+			TSS_431151_+	TSS_413197_+	TSS_324845_+
TSS_621728_+	TSS_641912_+	TSS_563203_+	TSS_575022_+			TSS_431683_+	TSS_413974_+	TSS_324846_+
TSS_622999_+	TSS_642817_+	TSS_563371_+	TSS_575521_+			TSS_432034_+	TSS_415555_+	TSS_325327_+
TSS_623337_+	TSS_643224_+	TSS_564669_+	TSS_576189_+			TSS_432854_+	TSS_416362_+	TSS_325725_+
TSS_624413_+	TSS_643495_+	TSS_565724_+	TSS_578304_+			TSS_432959_+	TSS_417042_+	TSS_327087_+
TSS_624414_+	TSS_644881_+	TSS_566163_+	TSS_578306_+			TSS_432974_+	TSS_417101_+	TSS_327835_+
TSS_626591_+	TSS_646225_+	TSS_566322_+	TSS_578654_+			TSS_434503_+	TSS_417459_+	TSS_328171_+
TSS_629078_+	TSS_646322_+	TSS_567769_+	TSS_579378_+			TSS_434504_+	TSS_417874_+	TSS_329421_+
TSS_630128_+	TSS_646412_+	TSS_568226_+	TSS_579761_+			TSS_434785_+	TSS_419419_+	TSS_331098_+
TSS_630129_+	TSS_646566_+	TSS_568504_+	TSS_580108_+			TSS_436026_+	TSS_419594_+	TSS_331421_+
TSS_630665_+	TSS_646567_+	TSS_569107_+	TSS_581675_+			TSS_436580_+	TSS_420542_+	TSS_331573_+
TSS_632173_+	TSS_646879_+	TSS_570023_+	TSS_582169_+			TSS_436581_+	TSS_420748_+	TSS_331865_+
TSS_634103_+	TSS_646883_+	TSS_572214_+	TSS_582723_+			TSS_437776_+	TSS_421601_+	TSS_331968_+
TSS_634823_+	TSS_647469_+	TSS_572940_+	TSS_583227_+			TSS_438098_+	TSS_421919_+	TSS_332037_+
TSS_634842_+	TSS_649727_+	TSS_573175_+	TSS_583506_+			TSS_438162_+	TSS_421996_+	TSS_332040_+
TSS_634929_+	TSS_649836_+	TSS_573352_+	TSS_584885_+			TSS_439023_+	TSS_422116_+	TSS_332042_+
TSS_634932_+	TSS_649838_+	TSS_574020_+	TSS_584964_+			TSS_441353_+	TSS_422485_+	TSS_333228_+
TSS_635098_+	TSS_655121_+	TSS_574287_+	TSS_585637_+			TSS_441467_+	TSS_422786_+	TSS_333409_+
TSS_636688_+	TSS_655123_+	TSS_574655_+	TSS_585725_+			TSS_441469_+	TSS_422935_+	TSS_335172_+
TSS_637054_+	TSS_655298_+	TSS_574659_+	TSS_585847_+			TSS_441576_+	TSS_423313_+	TSS_335246_+
TSS_637157_+	TSS_655816_+	TSS_575022_+	TSS_586213_+			TSS_441954_+	TSS_423956_+	TSS_336797_+
TSS_640117_+	TSS_656675_+	TSS_575521_+	TSS_586293_+			TSS_442584_+	TSS_424326_+	TSS_337225_+
TSS_640138_+	TSS_656889_+	TSS_576141_+	TSS_587462_+			TSS_442679_+	TSS_424570_+	TSS_337540_+
TSS_640268_+	TSS_658501_+	TSS_576189_+	TSS_587659_+			TSS_444123_+	TSS_424984_+	TSS_339523_+
TSS_640617_+	TSS_658506_+	TSS_578304_+	TSS_589218_+			TSS_444601_+	TSS_424985_+	TSS_341025_+
TSS_640619_+	TSS_659566_+	TSS_578306_+	TSS_589681_+			TSS_444603_+	TSS_425167_+	TSS_341112_+
TSS_641633_+	TSS_659571_+	TSS_578654_+	TSS_591946_+			TSS_444658_+	TSS_426031_+	TSS_341296_+
TSS_641634_+	TSS_660391_+	TSS_579378_+	TSS_593109_+			TSS_445866_+	TSS_426055_+	TSS_341931_+
TSS_643224_+	TSS_662997_+	TSS_579761_+	TSS_595030_+			TSS_446863_+	TSS_426566_+	TSS_342409_+
TSS_644881_+	TSS_663347_+	TSS_580932_+	TSS_598140_+			TSS_448007_+	TSS_426701_+	TSS_342817_+
TSS_646225_+	TSS_663440_+	TSS_581675_+	TSS_599321_+			TSS_453454_+	TSS_426777_+	TSS_342818_+
TSS_646322_+	TSS_663611_+	TSS_582169_+	TSS_600571_+			TSS_454351_+	TSS_427019_+	TSS_342986_+
TSS_646412_+	TSS_664164_+	TSS_583228_+	TSS_600889_+			TSS_454423_+	TSS_427113_+	TSS_343265_+
TSS_646484_+	TSS_667195_+	TSS_583506_+	TSS_602970_+			TSS_454833_+	TSS_427115_+	TSS_344086_+
TSS_646567_+	TSS_667402_+	TSS_584885_+	TSS_603605_+			TSS_454834_+	TSS_427203_+	TSS_344335_+
TSS_646883_+	TSS_668339_+	TSS_585159_+	TSS_604258_+			TSS_454993_+	TSS_427204_+	TSS_344494_+
TSS_647469_+	TSS_669419_+	TSS_585637_+	TSS_606565_+			TSS_456549_+	TSS_428682_+	TSS_344684_+
TSS_649727_+	TSS_669421_+	TSS_585847_+	TSS_608637_+			TSS_457200_+	TSS_430576_+	TSS_345252_+
TSS_649836_+	TSS_670055_+	TSS_586213_+	TSS_608884_+			TSS_457202_+	TSS_430866_+	TSS_345393_+
TSS_649838_+	TSS_671198_+	TSS_586293_+	TSS_611226_+			TSS_457336_+	TSS_431151_+	TSS_345460_+
TSS_653988_+	TSS_671209_+	TSS_587462_+	TSS_611227_+			TSS_458725_+	TSS_431683_+	TSS_346149_+
TSS_655121_+	TSS_672684_+	TSS_587659_+	TSS_613563_+			TSS_458813_+	TSS_432231_+	TSS_346344_+
TSS_655123_+	TSS_674519_+	TSS_588915_+	TSS_614585_+			TSS_459581_+	TSS_432854_+	TSS_346432_+
TSS_655298_+	TSS_676154_+	TSS_589218_+	TSS_615280_+			TSS_460111_+	TSS_432959_+	TSS_347663_+
TSS_655816_+	TSS_679069_+	TSS_591946_+	TSS_615831_+			TSS_460376_+	TSS_432974_+	TSS_353226_+
TSS_656675_+	TSS_679258_+	TSS_595030_+	TSS_616382_+			TSS_461329_+	TSS_434504_+	TSS_353674_+
TSS_656889_+	TSS_679365_+	TSS_598118_+	TSS_617495_+			TSS_461330_+	TSS_434604_+	TSS_353899_+
TSS_658501_+	TSS_679513_+	TSS_598140_+	TSS_617768_+			TSS_461332_+	TSS_434614_+	TSS_354884_+
TSS_659566_+	TSS_680673_+	TSS_598676_+	TSS_618042_+			TSS_461395_+	TSS_434785_+	TSS_355596_+
TSS_659571_+	TSS_682212_+	TSS_600571_+	TSS_618045_+			TSS_461544_+	TSS_436026_+	TSS_355809_+
TSS_660391_+	TSS_682713_+	TSS_601267_+	TSS_621559_+			TSS_461851_+	TSS_436580_+	TSS_356004_+
TSS_662997_+	TSS_685051_+	TSS_601538_+	TSS_621675_+			TSS_461852_+	TSS_436581_+	TSS_356005_+
TSS_663347_+	TSS_686933_+	TSS_602022_+	TSS_621728_+			TSS_462344_+	TSS_437776_+	TSS_357163_+
TSS_663440_+	TSS_688145_+	TSS_602970_+	TSS_621971_+			TSS_462346_+	TSS_438098_+	TSS_358209_+
TSS_663610_+	TSS_692607_+	TSS_604527_+	TSS_622243_+			TSS_462347_+	TSS_438162_+	TSS_358773_+
TSS_664164_+	TSS_692609_+	TSS_606371_+	TSS_622999_+			TSS_463910_+	TSS_439023_+	TSS_359719_+
TSS_667195_+	TSS_694419_+	TSS_606565_+	TSS_623337_+			TSS_464665_+	TSS_439479_+	TSS_360786_+
TSS_667402_+	TSS_694425_+	TSS_607238_+	TSS_624062_+			TSS_464762_+	TSS_441353_+	TSS_360864_+
TSS_669419_+	TSS_695438_+	TSS_608637_+	TSS_626591_+			TSS_465562_+	TSS_441467_+	TSS_361763_+
TSS_669421_+	TSS_696067_+	TSS_608884_+	TSS_628066_+			TSS_465656_+	TSS_441576_+	TSS_361892_+
TSS_670055_+	TSS_696069_+	TSS_611226_+	TSS_629183_+			TSS_466066_+	TSS_441954_+	TSS_362180_+
TSS_671198_+	TSS_696134_+	TSS_611227_+	TSS_630128_+			TSS_466230_+	TSS_442584_+	TSS_362504_+
TSS_671209_+	TSS_697100_+	TSS_613563_+	TSS_630129_+			TSS_467336_+	TSS_442679_+	TSS_362652_+
TSS_674519_+	TSS_697101_+	TSS_615280_+	TSS_630665_+			TSS_467380_+	TSS_443790_+	TSS_362882_+
TSS_676154_+	TSS_697411_+	TSS_615831_+	TSS_632173_+			TSS_468329_+	TSS_444123_+	TSS_363075_+
TSS_676489_+	TSS_697502_+	TSS_618042_+	TSS_634253_+			TSS_468355_+	TSS_444603_+	TSS_363189_+
TSS_679069_+	TSS_697996_+	TSS_618045_+	TSS_634823_+			TSS_468357_+	TSS_444658_+	TSS_366676_+
TSS_679258_+	TSS_698372_+	TSS_618652_+	TSS_634929_+			TSS_469332_+	TSS_446863_+	TSS_366677_+
TSS_679365_+	TSS_699274_+	TSS_621559_+	TSS_634932_+			TSS_469727_+	TSS_448007_+	TSS_367930_+
TSS_679513_+	TSS_710618_+	TSS_621728_+	TSS_635098_+			TSS_471067_+	TSS_450640_+	TSS_368520_+
TSS_680673_+	TSS_711115_+	TSS_622999_+	TSS_636688_+			TSS_471804_+	TSS_451616_+	TSS_374880_+
TSS_685051_+	TSS_711998_+	TSS_623337_+	TSS_637157_+			TSS_472028_+	TSS_453454_+	TSS_374883_+
TSS_686933_+	TSS_713634_+	TSS_624414_+	TSS_640617_+			TSS_473059_+	TSS_454351_+	TSS_375700_+
TSS_688145_+	TSS_713636_+	TSS_626591_+	TSS_640619_+			TSS_473226_+	TSS_454833_+	TSS_376296_+
TSS_688861_+	TSS_713639_+	TSS_630128_+	TSS_640805_+			TSS_473452_+	TSS_454834_+	TSS_376464_+
TSS_690829_+	TSS_715414_+	TSS_630129_+	TSS_641135_+			TSS_473940_+	TSS_454993_+	TSS_376739_+
TSS_691684_+	TSS_715415_+	TSS_630665_+	TSS_641633_+			TSS_474431_+	TSS_456549_+	TSS_376740_+
TSS_692607_+	TSS_715416_+	TSS_634103_+	TSS_641634_+			TSS_474432_+	TSS_457200_+	TSS_376741_+
TSS_692609_+	TSS_716218_+	TSS_634253_+	TSS_641912_+			TSS_474559_+	TSS_457202_+	TSS_376913_+
TSS_692707_+	TSS_716819_+	TSS_634823_+	TSS_642817_+			TSS_475304_+	TSS_457335_+	TSS_377156_+
TSS_694425_+	TSS_718589_+	TSS_634929_+	TSS_643224_+			TSS_475306_+	TSS_457975_+	TSS_377234_+
TSS_696069_+	TSS_718590_+	TSS_634932_+	TSS_643495_+			TSS_476321_+	TSS_458725_+	TSS_377321_+
TSS_696134_+	TSS_718591_+	TSS_635022_+	TSS_644881_+			TSS_476422_+	TSS_458813_+	TSS_377542_+
TSS_697100_+	TSS_719342_+	TSS_635098_+	TSS_646225_+			TSS_477365_+	TSS_460111_+	TSS_377711_+
TSS_697101_+	TSS_722284_+	TSS_636688_+	TSS_646412_+			TSS_477926_+	TSS_461312_+	TSS_377863_+
TSS_697411_+	TSS_722691_+	TSS_637157_+	TSS_646567_+			TSS_478099_+	TSS_461330_+	TSS_379485_+
TSS_697502_+	TSS_724877_+	TSS_640617_+	TSS_646879_+			TSS_478371_+	TSS_461332_+	TSS_379966_+
TSS_697996_+	TSS_724878_+	TSS_640619_+	TSS_647469_+			TSS_479379_+	TSS_461544_+	TSS_380176_+
TSS_698372_+	TSS_724879_+	TSS_641633_+	TSS_649727_+			TSS_480439_+	TSS_461851_+	TSS_380715_+
TSS_699274_+	TSS_728617_+	TSS_641912_+	TSS_649836_+			TSS_482101_+	TSS_461852_+	TSS_380729_+
TSS_710618_+	TSS_728618_+	TSS_643224_+	TSS_649838_+			TSS_482235_+	TSS_462347_+	TSS_380903_+
TSS_711115_+	TSS_728692_+	TSS_643495_+	TSS_653988_+			TSS_483711_+	TSS_463910_+	TSS_381183_+
TSS_711998_+	TSS_729702_+	TSS_644881_+	TSS_655121_+			TSS_485572_+	TSS_464441_+	TSS_381261_+
TSS_712477_+	TSS_732657_+	TSS_646225_+	TSS_655123_+			TSS_485714_+	TSS_464666_+	TSS_381322_+
TSS_713634_+	TSS_732659_+	TSS_646322_+	TSS_655298_+			TSS_485715_+	TSS_464762_+	TSS_382746_+
TSS_713636_+	TSS_732914_+	TSS_646412_+	TSS_656675_+			TSS_485716_+	TSS_465290_+	TSS_382902_+
TSS_713639_+	TSS_735328_+	TSS_646567_+	TSS_656889_+			TSS_486008_+	TSS_465562_+	TSS_383123_+
TSS_715414_+	TSS_736068_+	TSS_646879_+	TSS_658041_+			TSS_486487_+	TSS_465656_+	TSS_383793_+
TSS_715415_+	TSS_736155_+	TSS_646883_+	TSS_658499_+			TSS_486488_+	TSS_466066_+	TSS_384055_+
TSS_715416_+	TSS_736385_+	TSS_647469_+	TSS_658501_+			TSS_486723_+	TSS_466230_+	TSS_384072_+
TSS_716218_+	TSS_736386_+	TSS_649836_+	TSS_659571_+			TSS_487053_+	TSS_467336_+	TSS_384114_+
TSS_716819_+	TSS_738623_+	TSS_649838_+	TSS_659766_+			TSS_489069_+	TSS_467380_+	TSS_384337_+
TSS_718589_+	TSS_739664_+	TSS_653988_+	TSS_660391_+			TSS_489223_+	TSS_468355_+	TSS_384653_+
TSS_718591_+	TSS_741203_+	TSS_655121_+	TSS_662997_+			TSS_489604_+	TSS_468357_+	TSS_385206_+
TSS_719342_+	TSS_742321_+	TSS_655123_+	TSS_663347_+			TSS_490315_+	TSS_469332_+	TSS_387803_+
TSS_722284_+	TSS_744827_+	TSS_655298_+	TSS_663428_+			TSS_490687_+	TSS_469727_+	TSS_387891_+
TSS_724878_+	TSS_750183_+	TSS_655816_+	TSS_663440_+			TSS_490857_+	TSS_471067_+	TSS_388490_+
TSS_724879_+	TSS_750932_+	TSS_656889_+	TSS_663610_+			TSS_490859_+	TSS_472028_+	TSS_388605_+
TSS_728617_+	TSS_751449_+	TSS_658501_+	TSS_663753_+			TSS_491222_+	TSS_473078_+	TSS_389170_+
TSS_728618_+	TSS_752359_+	TSS_659571_+	TSS_664164_+			TSS_491309_+	TSS_473226_+	TSS_390346_+
TSS_732657_+	TSS_752361_+	TSS_660391_+	TSS_664166_+			TSS_491310_+	TSS_473452_+	TSS_390438_+
TSS_732659_+	TSS_752363_+	TSS_662997_+	TSS_665695_+			TSS_492052_+	TSS_473940_+	TSS_390614_+
TSS_732914_+	TSS_753800_+	TSS_663347_+	TSS_667195_+			TSS_492054_+	TSS_474432_+	TSS_390935_+
TSS_735328_+	TSS_753801_+	TSS_663440_+	TSS_667402_+			TSS_492055_+	TSS_474559_+	TSS_391285_+
TSS_736155_+	TSS_754141_+	TSS_663753_+	TSS_668720_+			TSS_492971_+	TSS_475306_+	TSS_391286_+
TSS_736385_+	TSS_754670_+	TSS_664164_+	TSS_669421_+			TSS_493877_+	TSS_476321_+	TSS_391379_+
TSS_736386_+	TSS_755077_+	TSS_664166_+	TSS_670055_+			TSS_493965_+	TSS_476422_+	TSS_391877_+
TSS_738623_+	TSS_757073_+	TSS_667195_+	TSS_670802_+			TSS_494623_+	TSS_478099_+	TSS_392774_+
TSS_739664_+	TSS_757075_+	TSS_667402_+	TSS_671198_+			TSS_495076_+	TSS_478371_+	TSS_393224_+
TSS_740960_+	TSS_758056_+	TSS_668189_+	TSS_671209_+			TSS_497133_+	TSS_479379_+	TSS_393658_+
TSS_741203_+	TSS_777497_+	TSS_668339_+	TSS_672010_+			TSS_497451_+	TSS_480142_+	TSS_394171_+
TSS_742321_+	TSS_782256_+	TSS_668995_+	TSS_672684_+			TSS_497972_+	TSS_480439_+	TSS_394415_+
TSS_744827_+	TSS_784363_+	TSS_669419_+	TSS_672861_+			TSS_498031_+	TSS_480523_+	TSS_394553_+
TSS_745223_+	TSS_784366_+	TSS_669421_+	TSS_674519_+			TSS_498819_+	TSS_482235_+	TSS_394762_+
TSS_746215_+	TSS_786653_+	TSS_670055_+	TSS_675057_+			TSS_499570_+	TSS_482999_+	TSS_395008_+
TSS_750932_+	TSS_787668_+	TSS_670723_+	TSS_675220_+			TSS_500097_+	TSS_483711_+	TSS_395666_+
TSS_751449_+	TSS_787955_+	TSS_671198_+	TSS_676154_+			TSS_500099_+	TSS_485571_+	TSS_396379_+
TSS_752359_+	TSS_787958_+	TSS_671209_+	TSS_676489_+			TSS_500287_+	TSS_485572_+	TSS_396554_+
TSS_752361_+	TSS_790270_+	TSS_672861_+	TSS_677078_+			TSS_500416_+	TSS_485714_+	TSS_397838_+
TSS_752363_+	TSS_790747_+	TSS_674519_+	TSS_677637_+			TSS_501332_+	TSS_485715_+	TSS_398673_+
TSS_753800_+	TSS_791037_+	TSS_674974_+	TSS_679069_+			TSS_502357_+	TSS_485716_+	TSS_399444_+
TSS_753801_+	TSS_791302_+	TSS_675220_+	TSS_679258_+			TSS_503168_+	TSS_486008_+	TSS_399563_+
TSS_754141_+	TSS_796024_+	TSS_676154_+	TSS_679363_+			TSS_503334_+	TSS_486108_+	TSS_399665_+
TSS_755077_+	TSS_796025_+	TSS_676489_+	TSS_679365_+			TSS_503561_+	TSS_486487_+	TSS_400288_+
TSS_757073_+	TSS_796130_+	TSS_677637_+	TSS_680673_+			TSS_503998_+	TSS_486488_+	TSS_400968_+
TSS_757075_+	TSS_801927_+	TSS_679069_+	TSS_682212_+			TSS_504868_+	TSS_486723_+	TSS_400969_+
TSS_758056_+	TSS_803863_+	TSS_679258_+	TSS_682713_+			TSS_504882_+	TSS_487053_+	TSS_401202_+
TSS_759544_+	TSS_807045_+	TSS_679365_+	TSS_685051_+			TSS_505555_+	TSS_489069_+	TSS_401316_+
TSS_760908_+	TSS_809528_+	TSS_679513_+	TSS_686786_+			TSS_505854_+	TSS_489604_+	TSS_401318_+
TSS_777497_+	TSS_811523_+	TSS_680673_+	TSS_686933_+			TSS_506054_+	TSS_490315_+	TSS_401319_+
TSS_782256_+	TSS_811525_+	TSS_681463_+	TSS_688145_+			TSS_506870_+	TSS_490857_+	TSS_401363_+
TSS_784363_+	TSS_812112_+	TSS_682713_+	TSS_692607_+			TSS_508174_+	TSS_490859_+	TSS_401522_+
TSS_786653_+	TSS_812116_+	TSS_685051_+	TSS_692609_+			TSS_508182_+	TSS_491222_+	TSS_401665_+
TSS_787668_+	TSS_816085_+	TSS_686933_+	TSS_694249_+			TSS_508377_+	TSS_491309_+	TSS_401729_+
TSS_787955_+	TSS_816087_+	TSS_687241_+	TSS_694425_+			TSS_512565_+	TSS_491310_+	TSS_402074_+
TSS_787958_+	TSS_821410_+	TSS_688145_+	TSS_696069_+			TSS_512749_+	TSS_492052_+	TSS_402647_+
TSS_790270_+	TSS_822713_+	TSS_690829_+	TSS_696134_+			TSS_513076_+	TSS_492055_+	TSS_403231_+
TSS_790747_+	TSS_822842_+	TSS_692607_+	TSS_697100_+			TSS_513907_+	TSS_492971_+	TSS_403531_+
TSS_791302_+	TSS_827425_+	TSS_692609_+	TSS_697101_+			TSS_515892_+	TSS_493708_+	TSS_404426_+
TSS_795214_+	TSS_827427_+	TSS_692707_+	TSS_697411_+			TSS_519025_+	TSS_493877_+	TSS_404878_+
TSS_796024_+	TSS_827941_+	TSS_694421_+	TSS_697502_+			TSS_519164_+	TSS_493965_+	TSS_405740_+
TSS_796025_+	TSS_830926_+	TSS_694425_+	TSS_697996_+			TSS_519967_+	TSS_494623_+	TSS_405741_+
TSS_796130_+	TSS_833251_+	TSS_695438_+	TSS_698372_+			TSS_521454_+	TSS_495076_+	TSS_406250_+
TSS_801927_+	TSS_834312_+	TSS_696067_+	TSS_699274_+			TSS_522503_+	TSS_497133_+	TSS_406276_+
TSS_803863_+	TSS_834613_+	TSS_696069_+	TSS_702334_+			TSS_522703_+	TSS_497451_+	TSS_406354_+
TSS_807045_+	TSS_836625_+	TSS_697100_+	TSS_708504_+			TSS_524411_+	TSS_497972_+	TSS_406458_+
TSS_809528_+	TSS_836626_+	TSS_697101_+	TSS_710618_+			TSS_526933_+	TSS_498031_+	TSS_406690_+
TSS_811521_+	TSS_839269_+	TSS_697411_+	TSS_711115_+			TSS_526934_+	TSS_498819_+	TSS_406858_+
TSS_811523_+	TSS_839942_+	TSS_697502_+	TSS_711998_+			TSS_527203_+	TSS_499570_+	TSS_406954_+
TSS_811525_+	TSS_840052_+	TSS_697996_+	TSS_713636_+			TSS_527761_+	TSS_500097_+	TSS_407279_+
TSS_812112_+	TSS_840624_+	TSS_698372_+	TSS_713639_+			TSS_528130_+	TSS_500099_+	TSS_407842_+
TSS_812116_+	TSS_840627_+	TSS_699274_+	TSS_714905_+			TSS_528528_+	TSS_500287_+	TSS_408147_+
TSS_816085_+	TSS_843890_+	TSS_710618_+	TSS_715414_+			TSS_529028_+	TSS_501332_+	TSS_408148_+
TSS_816087_+	TSS_844229_+	TSS_711115_+	TSS_715416_+			TSS_529647_+	TSS_502022_+	TSS_408998_+
TSS_821002_+	TSS_844231_+	TSS_711998_+	TSS_716819_+			TSS_532390_+	TSS_502357_+	TSS_410013_+
TSS_821410_+	TSS_846238_+	TSS_712477_+	TSS_718591_+			TSS_532615_+	TSS_503168_+	TSS_410120_+
TSS_822713_+	TSS_846446_+	TSS_713636_+	TSS_719342_+			TSS_532616_+	TSS_503334_+	TSS_412320_+
TSS_827425_+	TSS_846980_+	TSS_713639_+	TSS_722284_+			TSS_532814_+	TSS_503778_+	TSS_413197_+
TSS_827427_+	TSS_848846_+	TSS_715414_+	TSS_722691_+			TSS_532964_+	TSS_503998_+	TSS_413867_+
TSS_827941_+	TSS_849587_+	TSS_715415_+	TSS_724212_+			TSS_533249_+	TSS_504758_+	TSS_413974_+
TSS_830926_+	TSS_849882_+	TSS_715416_+	TSS_724878_+			TSS_534816_+	TSS_504868_+	TSS_415555_+
TSS_834313_+	TSS_850319_+	TSS_716045_+	TSS_724879_+			TSS_534825_+	TSS_504882_+	TSS_416203_+
TSS_834613_+	TSS_850321_+	TSS_716217_+	TSS_725196_+			TSS_536997_+	TSS_504883_+	TSS_416360_+
TSS_836625_+	TSS_853544_+	TSS_716218_+	TSS_725733_+			TSS_540136_+	TSS_505555_+	TSS_416362_+
TSS_836626_+	TSS_854383_+	TSS_716819_+	TSS_728617_+			TSS_540347_+	TSS_505854_+	TSS_417101_+
TSS_839269_+	TSS_854957_+	TSS_718591_+	TSS_728618_+			TSS_541896_+	TSS_506054_+	TSS_417241_+
TSS_839942_+	TSS_856240_+	TSS_719342_+	TSS_732233_+			TSS_542110_+	TSS_506870_+	TSS_417336_+
TSS_840052_+	TSS_859624_+	TSS_719868_+	TSS_732657_+			TSS_542284_+	TSS_507667_+	TSS_417459_+
TSS_840624_+	TSS_859713_+	TSS_720337_+	TSS_732914_+			TSS_543294_+	TSS_508174_+	TSS_417874_+
TSS_840627_+	TSS_859715_+	TSS_722284_+	TSS_735328_+			TSS_544134_+	TSS_508182_+	TSS_419417_+
TSS_843141_+	TSS_861953_+	TSS_722691_+	TSS_736385_+			TSS_545307_+	TSS_508376_+	TSS_419419_+
TSS_843890_+	TSS_862515_+	TSS_724878_+	TSS_736386_+			TSS_549757_+	TSS_508377_+	TSS_419837_+
TSS_844229_+	TSS_864511_+	TSS_724879_+	TSS_738623_+			TSS_550708_+	TSS_511866_+	TSS_420542_+
TSS_844231_+	TSS_866342_+	TSS_725196_+	TSS_739523_+			TSS_550934_+	TSS_512349_+	TSS_420696_+
TSS_844745_+	TSS_869248_+	TSS_725733_+	TSS_739664_+			TSS_554416_+	TSS_512565_+	TSS_420748_+
TSS_846238_+	TSS_869249_+	TSS_728616_+	TSS_740960_+			TSS_554496_+	TSS_512749_+	TSS_421298_+
TSS_846446_+	TSS_869250_+	TSS_728617_+	TSS_741203_+			TSS_554575_+	TSS_513076_+	TSS_421601_+
TSS_846594_+	TSS_869251_+	TSS_728618_+	TSS_742321_+			TSS_555464_+	TSS_513907_+	TSS_421919_+
TSS_846980_+	TSS_870022_+	TSS_732233_+	TSS_743330_+			TSS_555778_+	TSS_515444_+	TSS_421996_+
TSS_847211_+	TSS_873336_+	TSS_732913_+	TSS_744826_+			TSS_556902_+	TSS_515892_+	TSS_422116_+
TSS_848293_+	TSS_875146_+	TSS_732914_+	TSS_744827_+			TSS_560533_+	TSS_516216_+	TSS_422485_+
TSS_849587_+	TSS_875626_+	TSS_736068_+	TSS_746213_+			TSS_560534_+	TSS_516607_+	TSS_422786_+
TSS_849882_+	TSS_876184_+	TSS_736155_+	TSS_746215_+			TSS_561171_+	TSS_519025_+	TSS_422935_+
TSS_850319_+	TSS_877561_+	TSS_736385_+	TSS_747205_+			TSS_561506_+	TSS_519164_+	TSS_423313_+
TSS_850321_+	TSS_877572_+	TSS_736386_+	TSS_747499_+			TSS_563461_+	TSS_523062_+	TSS_423956_+
TSS_853544_+	TSS_883720_+	TSS_738623_+	TSS_749405_+			TSS_564376_+	TSS_524411_+	TSS_424326_+
TSS_854383_+	TSS_883721_+	TSS_739664_+	TSS_750183_+			TSS_564377_+	TSS_526933_+	TSS_424420_+
TSS_856240_+	TSS_885637_+	TSS_740960_+	TSS_750513_+			TSS_564698_+	TSS_526934_+	TSS_424570_+
TSS_859624_+	TSS_889996_+	TSS_741203_+	TSS_750930_+			TSS_565331_+	TSS_527112_+	TSS_424767_+
TSS_859713_+	TSS_890151_+	TSS_742320_+	TSS_750932_+			TSS_566092_+	TSS_527203_+	TSS_424984_+
TSS_859715_+	TSS_890855_+	TSS_742321_+	TSS_751765_+			TSS_568290_+	TSS_528130_+	TSS_424985_+
TSS_859863_+	TSS_891513_+	TSS_744827_+	TSS_752361_+			TSS_568430_+	TSS_528528_+	TSS_425167_+
TSS_861953_+	TSS_893864_+	TSS_745223_+	TSS_752363_+			TSS_571187_+	TSS_528608_+	TSS_425302_+
TSS_862515_+	TSS_893866_+	TSS_746215_+	TSS_753800_+			TSS_571397_+	TSS_529028_+	TSS_426031_+
TSS_864511_+	TSS_897552_+	TSS_748086_+	TSS_753801_+			TSS_571633_+	TSS_529333_+	TSS_426055_+
TSS_866342_+	TSS_898937_+	TSS_750183_+	TSS_754141_+			TSS_571937_+	TSS_529647_+	TSS_426701_+
TSS_869248_+	TSS_899980_+	TSS_750932_+	TSS_754670_+			TSS_572090_+	TSS_532390_+	TSS_426777_+
TSS_869249_+	TSS_903604_+	TSS_752360_+	TSS_755077_+			TSS_573756_+	TSS_532615_+	TSS_427019_+
TSS_869250_+	TSS_903785_+	TSS_752362_+	TSS_757073_+			TSS_574416_+	TSS_532616_+	TSS_427113_+
TSS_869251_+	TSS_905018_+	TSS_752363_+	TSS_757075_+			TSS_575870_+	TSS_532964_+	TSS_427115_+
TSS_870022_+	TSS_909987_+	TSS_752364_+	TSS_758056_+			TSS_577229_+	TSS_532965_+	TSS_427202_+
TSS_873335_+	TSS_910802_+	TSS_753800_+	TSS_759544_+			TSS_577684_+	TSS_533249_+	TSS_427203_+
TSS_873336_+	TSS_911728_+	TSS_753801_+	TSS_761634_+			TSS_579707_+	TSS_533628_+	TSS_427204_+
TSS_875146_+	TSS_913894_+	TSS_753961_+	TSS_762936_+			TSS_579708_+	TSS_534816_+	TSS_429293_+
TSS_875626_+	TSS_913897_+	TSS_754141_+	TSS_774422_+			TSS_579847_+	TSS_535828_+	TSS_429796_+
TSS_876184_+	TSS_916729_+	TSS_755077_+	TSS_777496_+			TSS_579976_+	TSS_536132_+	TSS_430576_+
TSS_877561_+	TSS_916730_+	TSS_757073_+	TSS_777497_+			TSS_582165_+	TSS_536260_+	TSS_430866_+
TSS_877572_+	TSS_920396_+	TSS_757075_+	TSS_778970_+			TSS_582368_+	TSS_536769_+	TSS_431151_+
TSS_883721_+	TSS_921391_+	TSS_757333_+	TSS_781470_+			TSS_582832_+	TSS_536997_+	TSS_432231_+
TSS_885637_+	TSS_922589_+	TSS_758056_+	TSS_782256_+			TSS_582833_+	TSS_537605_+	TSS_432854_+
TSS_889996_+	TSS_923547_+	TSS_759544_+	TSS_784363_+			TSS_582834_+	TSS_540347_+	TSS_432959_+
TSS_890151_+	TSS_923548_+	TSS_761309_+	TSS_786653_+			TSS_582924_+	TSS_541896_+	TSS_432974_+
TSS_890855_+	TSS_924615_+	TSS_777497_+	TSS_787668_+			TSS_586711_+	TSS_542281_+	TSS_432975_+
TSS_891513_+	TSS_925467_+	TSS_780600_+	TSS_787955_+			TSS_586961_+	TSS_543294_+	TSS_433372_+
TSS_893864_+	TSS_926853_+	TSS_781515_+	TSS_787958_+			TSS_588726_+	TSS_543558_+	TSS_434503_+
TSS_893866_+	TSS_928331_+	TSS_782256_+	TSS_790746_+			TSS_592194_+	TSS_543861_+	TSS_434504_+
TSS_897551_+	TSS_928773_+	TSS_783897_+	TSS_790747_+			TSS_593140_+	TSS_544134_+	TSS_434614_+
TSS_897552_+	TSS_928941_+	TSS_784363_+	TSS_791037_+			TSS_594177_+	TSS_544587_+	TSS_434785_+
TSS_898937_+	TSS_929389_+	TSS_784707_+	TSS_791302_+			TSS_595574_+	TSS_545299_+	TSS_435102_+
TSS_899980_+	TSS_929390_+	TSS_784936_+	TSS_796024_+			TSS_597361_+	TSS_545307_+	TSS_435260_+
TSS_903574_+	TSS_930739_+	TSS_786653_+	TSS_796025_+			TSS_599889_+	TSS_545463_+	TSS_436026_+
TSS_903785_+	TSS_933787_+	TSS_787668_+	TSS_796130_+			TSS_600247_+	TSS_546139_+	TSS_436580_+
TSS_903786_+	TSS_935582_+	TSS_787944_+	TSS_801927_+			TSS_601830_+	TSS_547256_+	TSS_436581_+
TSS_905018_+	TSS_936638_+	TSS_787955_+	TSS_802357_+			TSS_601928_+	TSS_549757_+	TSS_437079_+
TSS_909987_+	TSS_936639_+	TSS_787958_+	TSS_803863_+			TSS_601929_+	TSS_550708_+	TSS_437776_+
TSS_910802_+	TSS_936906_+	TSS_790747_+	TSS_805337_+			TSS_602403_+	TSS_550934_+	TSS_438098_+
TSS_911728_+	TSS_936907_+	TSS_791302_+	TSS_807045_+			TSS_604840_+	TSS_554416_+	TSS_438162_+
TSS_913894_+	TSS_937001_+	TSS_795214_+	TSS_809528_+			TSS_605292_+	TSS_554496_+	TSS_438715_+
TSS_913897_+	TSS_937885_+	TSS_796023_+	TSS_811523_+			TSS_605642_+	TSS_554575_+	TSS_439023_+
TSS_915852_+	TSS_938229_+	TSS_796024_+	TSS_811525_+			TSS_606910_+	TSS_555010_+	TSS_439479_+
TSS_916728_+	TSS_938516_+	TSS_796025_+	TSS_811527_+			TSS_606911_+	TSS_555464_+	TSS_440740_+
TSS_916729_+	TSS_938658_+	TSS_796129_+	TSS_812116_+			TSS_610691_+	TSS_556144_+	TSS_441353_+
TSS_916730_+	TSS_938660_+	TSS_796130_+	TSS_813873_+			TSS_611163_+	TSS_558169_+	TSS_441467_+
TSS_916991_+	TSS_938661_+	TSS_801927_+	TSS_816085_+			TSS_612684_+	TSS_558529_+	TSS_441469_+
TSS_920394_+	TSS_939088_+	TSS_803863_+	TSS_816087_+			TSS_612686_+	TSS_558530_+	TSS_441575_+
TSS_920396_+	TSS_939643_+	TSS_807045_+	TSS_817545_+			TSS_612688_+	TSS_559031_+	TSS_441576_+
TSS_921391_+	TSS_943195_+	TSS_809528_+	TSS_820666_+			TSS_616050_+	TSS_559792_+	TSS_441954_+
TSS_922589_+	TSS_943778_+	TSS_811091_+	TSS_821407_+			TSS_616395_+	TSS_560128_+	TSS_442584_+
TSS_923547_+	TSS_945427_+	TSS_811218_+	TSS_822713_+			TSS_618211_+	TSS_560258_+	TSS_442679_+
TSS_923548_+	TSS_945428_+	TSS_811521_+	TSS_822842_+			TSS_620151_+	TSS_560522_+	TSS_442869_+
TSS_924615_+	TSS_946521_+	TSS_811525_+	TSS_823857_+			TSS_620533_+	TSS_560533_+	TSS_443790_+
TSS_925467_+	TSS_947951_+	TSS_811527_+	TSS_824314_+			TSS_622258_+	TSS_560534_+	TSS_444123_+
TSS_926853_+	TSS_948317_+	TSS_812111_+	TSS_827425_+			TSS_622646_+	TSS_561171_+	TSS_444603_+
TSS_928331_+	TSS_948420_+	TSS_812112_+	TSS_827427_+			TSS_624830_+	TSS_561261_+	TSS_444658_+
TSS_928771_+	TSS_951442_+	TSS_812116_+	TSS_827941_+			TSS_624831_+	TSS_561506_+	TSS_445866_+
TSS_928773_+	TSS_951444_+	TSS_816085_+	TSS_830926_+			TSS_628689_+	TSS_562327_+	TSS_446112_+
TSS_929389_+	TSS_951582_+	TSS_816087_+	TSS_832025_+			TSS_629360_+	TSS_563427_+	TSS_446863_+
TSS_929390_+	TSS_951954_+	TSS_820666_+	TSS_833033_+			TSS_629781_+	TSS_563461_+	TSS_447569_+
TSS_930737_+	TSS_952397_+	TSS_821410_+	TSS_833251_+			TSS_630410_+	TSS_564280_+	TSS_448007_+
TSS_930739_+	TSS_952580_+	TSS_822713_+	TSS_834311_+			TSS_630874_+	TSS_564377_+	TSS_451616_+
TSS_933054_+	TSS_953185_+	TSS_823379_+	TSS_834312_+			TSS_631183_+	TSS_564698_+	TSS_451698_+
TSS_935582_+	TSS_953996_+	TSS_827427_+	TSS_834313_+			TSS_631789_+	TSS_566092_+	TSS_453454_+
TSS_936638_+	TSS_954561_+	TSS_827941_+	TSS_834613_+			TSS_631790_+	TSS_568230_+	TSS_454351_+
TSS_936639_+	TSS_954860_+	TSS_830926_+	TSS_836625_+			TSS_631886_+	TSS_568290_+	TSS_454833_+
TSS_936905_+	TSS_954861_+	TSS_833251_+	TSS_836626_+			TSS_633557_+	TSS_568430_+	TSS_454834_+
TSS_936906_+	TSS_955643_+	TSS_834312_+	TSS_839269_+			TSS_634434_+	TSS_569247_+	TSS_454941_+
TSS_936907_+	TSS_955649_+	TSS_834613_+	TSS_839942_+			TSS_635635_+	TSS_569745_+	TSS_454993_+
TSS_937001_+	TSS_956731_+	TSS_836625_+	TSS_840052_+			TSS_637288_+	TSS_570253_+	TSS_456605_+
TSS_938229_+	TSS_956923_+	TSS_836626_+	TSS_840627_+			TSS_638028_+	TSS_570463_+	TSS_457202_+
TSS_938516_+	TSS_959217_+	TSS_839125_+	TSS_844212_+			TSS_638141_+	TSS_571168_+	TSS_457335_+
TSS_938658_+	TSS_961273_+	TSS_839942_+	TSS_844229_+			TSS_638198_+	TSS_571327_+	TSS_457724_+
TSS_938660_+	TSS_965197_+	TSS_840052_+	TSS_844231_+			TSS_638623_+	TSS_571632_+	TSS_457975_+
TSS_938661_+	TSS_965874_+	TSS_840624_+	TSS_845327_+			TSS_638629_+	TSS_571633_+	TSS_458503_+
TSS_939088_+	TSS_965875_+	TSS_840627_+	TSS_846238_+			TSS_638881_+	TSS_571815_+	TSS_458725_+
TSS_945427_+	TSS_967031_+	TSS_843890_+	TSS_846446_+			TSS_638921_+	TSS_571936_+	TSS_458811_+
TSS_945428_+	TSS_967202_+	TSS_844212_+	TSS_846594_+			TSS_639176_+	TSS_571937_+	TSS_458813_+
TSS_946518_+	TSS_967651_+	TSS_844229_+	TSS_846980_+			TSS_640735_+	TSS_572090_+	TSS_459581_+
TSS_946521_+	TSS_967790_+	TSS_844231_+	TSS_848293_+			TSS_642181_+	TSS_572221_+	TSS_460111_+
TSS_947951_+	TSS_968931_+	TSS_845327_+	TSS_850321_+			TSS_642412_+	TSS_573756_+	TSS_460376_+
TSS_948317_+	TSS_970117_+	TSS_846238_+	TSS_850479_+			TSS_642609_+	TSS_574181_+	TSS_461312_+
TSS_948420_+	TSS_970118_+	TSS_846446_+	TSS_850601_+			TSS_643085_+	TSS_574416_+	TSS_461329_+
TSS_951442_+	TSS_970724_+	TSS_846594_+	TSS_852287_+			TSS_643415_+	TSS_575870_+	TSS_461330_+
TSS_951444_+	TSS_973647_+	TSS_846980_+	TSS_853544_+			TSS_644243_+	TSS_576230_+	TSS_461332_+
TSS_952397_+	TSS_974369_+	TSS_847772_+	TSS_854383_+			TSS_644500_+	TSS_576858_+	TSS_461395_+
TSS_952580_+	TSS_974848_+	TSS_848293_+	TSS_854525_+			TSS_644633_+	TSS_577229_+	TSS_461544_+
TSS_953185_+	TSS_975471_+	TSS_848846_+	TSS_854957_+			TSS_645288_+	TSS_577621_+	TSS_461852_+
TSS_953996_+	TSS_976533_+	TSS_849585_+	TSS_856240_+			TSS_646150_+	TSS_577684_+	TSS_462347_+
TSS_953997_+	TSS_976535_+	TSS_849587_+	TSS_859624_+			TSS_647041_+	TSS_578452_+	TSS_463910_+
TSS_954269_+	TSS_977731_+	TSS_849882_+	TSS_859713_+			TSS_649878_+	TSS_579143_+	TSS_464441_+
TSS_954561_+	TSS_980440_+	TSS_850319_+	TSS_859715_+			TSS_651046_+	TSS_579267_+	TSS_464665_+
TSS_954858_+	TSS_984030_+	TSS_850321_+	TSS_860652_+			TSS_652526_+	TSS_579368_+	TSS_464762_+
TSS_954860_+	TSS_984035_+	TSS_853544_+	TSS_861953_+			TSS_654070_+	TSS_579707_+	TSS_465561_+
TSS_954861_+	TSS_984797_+	TSS_854383_+	TSS_862515_+			TSS_654072_+	TSS_579708_+	TSS_465562_+
TSS_955647_+	TSS_984798_+	TSS_854525_+	TSS_866342_+			TSS_654802_+	TSS_579847_+	TSS_465656_+
TSS_955649_+	TSS_985396_+	TSS_854957_+	TSS_869248_+			TSS_655232_+	TSS_579976_+	TSS_466066_+
TSS_956731_+	TSS_985399_+	TSS_856240_+	TSS_869249_+			TSS_655846_+	TSS_580514_+	TSS_466230_+
TSS_956923_+	TSS_986956_+	TSS_859600_+	TSS_869250_+			TSS_656527_+	TSS_581308_+	TSS_466694_+
TSS_957122_+	TSS_986958_+	TSS_859624_+	TSS_869251_+			TSS_657170_+	TSS_582165_+	TSS_466939_+
TSS_959217_+	TSS_989253_+	TSS_859713_+	TSS_869534_+			TSS_657215_+	TSS_582368_+	TSS_467380_+
TSS_961273_+	TSS_991372_+	TSS_859715_+	TSS_870021_+			TSS_657216_+	TSS_582832_+	TSS_468017_+
TSS_965197_+	TSS_993513_+	TSS_861953_+	TSS_870022_+			TSS_657934_+	TSS_582833_+	TSS_468329_+
TSS_965874_+	TSS_996627_+	TSS_862515_+	TSS_870616_+			TSS_657964_+	TSS_582834_+	TSS_468357_+
TSS_965875_+	TSS_997204_+	TSS_866342_+	TSS_872306_+			TSS_658073_+	TSS_582924_+	TSS_469332_+
TSS_967031_+	TSS_997683_+	TSS_869248_+	TSS_872396_+			TSS_658323_+	TSS_583215_+	TSS_469727_+
TSS_967202_+	TSS_997685_+	TSS_869249_+	TSS_873336_+			TSS_658821_+	TSS_583596_+	TSS_471067_+
TSS_967651_+	TSS_999100_+	TSS_869250_+	TSS_874328_+			TSS_658898_+	TSS_583867_+	TSS_471516_+
TSS_968931_+	TSS_1000286_+	TSS_869251_+	TSS_875146_+			TSS_659250_+	TSS_584442_+	TSS_472028_+
TSS_970116_+	TSS_1001206_+	TSS_870022_+	TSS_875378_+			TSS_659650_+	TSS_585571_+	TSS_473078_+
TSS_970118_+	TSS_1001724_+	TSS_870616_+	TSS_875626_+			TSS_660211_+	TSS_585672_+	TSS_473226_+
TSS_970724_+	TSS_1001848_+	TSS_872397_+	TSS_876184_+			TSS_660268_+	TSS_586493_+	TSS_473452_+
TSS_973647_+	TSS_1002353_+	TSS_873336_+	TSS_877561_+			TSS_660586_+	TSS_586709_+	TSS_473940_+
TSS_975398_+	TSS_1002354_+	TSS_874328_+	TSS_877572_+			TSS_660824_+	TSS_586711_+	TSS_474432_+
TSS_975471_+	TSS_1003265_+	TSS_875146_+	TSS_878147_+			TSS_661105_+	TSS_586961_+	TSS_474559_+
TSS_976533_+	TSS_1004181_+	TSS_875378_+	TSS_878228_+			TSS_661436_+	TSS_588726_+	TSS_475304_+
TSS_976535_+	TSS_1004860_+	TSS_875626_+	TSS_878973_+			TSS_663727_+	TSS_591049_+	TSS_475306_+
TSS_977731_+	TSS_1006748_+	TSS_876184_+	TSS_878974_+			TSS_663969_+	TSS_592087_+	TSS_476237_+
TSS_980440_+	TSS_1008640_+	TSS_877572_+	TSS_883720_+			TSS_664111_+	TSS_593140_+	TSS_476321_+
TSS_984030_+	TSS_1008642_+	TSS_878147_+	TSS_885613_+			TSS_665258_+	TSS_593238_+	TSS_476422_+
TSS_984035_+	TSS_1012486_+	TSS_883720_+	TSS_885737_+			TSS_665340_+	TSS_594177_+	TSS_476616_+
TSS_984797_+	TSS_1012488_+	TSS_885637_+	TSS_887513_+			TSS_669566_+	TSS_596183_+	TSS_477474_+
TSS_984798_+	TSS_1016366_+	TSS_887689_+	TSS_889996_+			TSS_669611_+	TSS_596457_+	TSS_477926_+
TSS_985399_+	TSS_1016778_+	TSS_889996_+	TSS_890151_+			TSS_670215_+	TSS_597361_+	TSS_478099_+
TSS_985847_+	TSS_1017861_+	TSS_890151_+	TSS_890855_+			TSS_670994_+	TSS_599889_+	TSS_478371_+
TSS_986956_+	TSS_1018659_+	TSS_890855_+	TSS_891412_+			TSS_671787_+	TSS_601295_+	TSS_478955_+
TSS_986958_+	TSS_1018660_+	TSS_891512_+	TSS_891513_+			TSS_673187_+	TSS_601830_+	TSS_479379_+
TSS_989253_+	TSS_1018934_+	TSS_891513_+	TSS_893514_+			TSS_674398_+	TSS_601928_+	TSS_480142_+
TSS_991372_+	TSS_1018937_+	TSS_893864_+	TSS_893864_+			TSS_674935_+	TSS_601929_+	TSS_480439_+
TSS_993513_+	TSS_1020870_+	TSS_893866_+	TSS_893866_+			TSS_675918_+	TSS_603527_+	TSS_480523_+
TSS_996626_+	TSS_1021032_+	TSS_894738_+	TSS_897551_+			TSS_677961_+	TSS_604414_+	TSS_480898_+
TSS_996627_+	TSS_1022203_+	TSS_897552_+	TSS_897552_+			TSS_678159_+	TSS_604557_+	TSS_482101_+
TSS_997204_+	TSS_1023222_+	TSS_897651_+	TSS_898936_+			TSS_678290_+	TSS_604702_+	TSS_482235_+
TSS_997683_+	TSS_1024845_+	TSS_898937_+	TSS_898937_+			TSS_678798_+	TSS_604840_+	TSS_482999_+
TSS_997685_+	TSS_1027749_+	TSS_899980_+	TSS_899980_+			TSS_679166_+	TSS_605642_+	TSS_483582_+
TSS_999100_+	TSS_1031355_+	TSS_901172_+	TSS_901650_+			TSS_679464_+	TSS_606910_+	TSS_483711_+
TSS_1000286_+	TSS_1031359_+	TSS_901650_+	TSS_903574_+			TSS_680592_+	TSS_606911_+	TSS_484353_+
TSS_1001206_+	TSS_1034008_+	TSS_903574_+	TSS_903604_+			TSS_682216_+	TSS_607267_+	TSS_484663_+
TSS_1001724_+	TSS_1034010_+	TSS_903784_+	TSS_903785_+			TSS_682788_+	TSS_607838_+	TSS_485269_+
TSS_1001848_+	TSS_1034467_+	TSS_903785_+	TSS_903786_+			TSS_683585_+	TSS_610691_+	TSS_485572_+
TSS_1002353_+	TSS_1035405_+	TSS_905018_+	TSS_904427_+			TSS_684194_+	TSS_611163_+	TSS_485715_+
TSS_1002354_+	TSS_1035407_+	TSS_909987_+	TSS_905018_+			TSS_685082_+	TSS_611778_+	TSS_485716_+
TSS_1003265_+	TSS_1038633_+	TSS_910802_+	TSS_909987_+			TSS_688987_+	TSS_612684_+	TSS_485859_+
TSS_1004181_+	TSS_1038635_+	TSS_911728_+	TSS_910802_+			TSS_689086_+	TSS_612686_+	TSS_486008_+
TSS_1004860_+	TSS_1038870_+	TSS_913894_+	TSS_911728_+			TSS_691194_+	TSS_612688_+	TSS_486108_+
TSS_1006748_+	TSS_1038872_+	TSS_913897_+	TSS_913894_+			TSS_691638_+	TSS_618211_+	TSS_486723_+
TSS_1008640_+	TSS_1041939_+	TSS_916729_+	TSS_913897_+			TSS_691761_+	TSS_620151_+	TSS_487053_+
TSS_1008642_+	TSS_1041942_+	TSS_916730_+	TSS_916729_+			TSS_693085_+	TSS_622258_+	TSS_489029_+
TSS_1008746_+	TSS_1042453_+	TSS_918785_+	TSS_916730_+			TSS_694505_+	TSS_624830_+	TSS_489277_+
TSS_1012488_+	TSS_1044985_+	TSS_920394_+	TSS_918350_+			TSS_695075_+	TSS_624831_+	TSS_489604_+
TSS_1016366_+	TSS_1044986_+	TSS_920396_+	TSS_919048_+			TSS_695077_+	TSS_628206_+	TSS_490149_+
TSS_1017861_+	TSS_1050271_+	TSS_921391_+	TSS_920394_+			TSS_695290_+	TSS_628689_+	TSS_490281_+
TSS_1018660_+	TSS_1050906_+	TSS_922589_+	TSS_920396_+			TSS_698283_+	TSS_629171_+	TSS_490315_+
TSS_1018934_+	TSS_1051479_+	TSS_923547_+	TSS_922085_+			TSS_699344_+	TSS_629257_+	TSS_490857_+
TSS_1018937_+	TSS_1053464_+	TSS_923548_+	TSS_922587_+			TSS_701439_+	TSS_629360_+	TSS_490858_+
TSS_1020870_+	TSS_1054709_+	TSS_924615_+	TSS_922589_+			TSS_702957_+	TSS_629781_+	TSS_490859_+
TSS_1021032_+	TSS_1055635_+	TSS_925467_+	TSS_923543_+			TSS_703072_+	TSS_630410_+	TSS_491222_+
TSS_1022203_+	TSS_1056147_+	TSS_926853_+	TSS_923547_+			TSS_703260_+	TSS_631183_+	TSS_491309_+
TSS_1022608_+	TSS_1056390_+	TSS_928331_+	TSS_923548_+			TSS_703641_+	TSS_631789_+	TSS_492052_+
TSS_1023222_+	TSS_1057649_+	TSS_928773_+	TSS_924615_+			TSS_703767_+	TSS_631790_+	TSS_492054_+
TSS_1024845_+	TSS_1061453_+	TSS_928941_+	TSS_924616_+			TSS_703840_+	TSS_633557_+	TSS_492055_+
TSS_1027749_+	TSS_1064232_+	TSS_929280_+	TSS_925467_+			TSS_704105_+	TSS_634434_+	TSS_492971_+
TSS_1030242_+	TSS_1064823_+	TSS_929387_+	TSS_926853_+			TSS_704481_+	TSS_635635_+	TSS_493877_+
TSS_1031355_+	TSS_1069013_+	TSS_929388_+	TSS_928331_+			TSS_704991_+	TSS_635880_+	TSS_493965_+
TSS_1031359_+	TSS_1070147_+	TSS_929389_+	TSS_928773_+			TSS_705860_+	TSS_636265_+	TSS_494623_+
TSS_1033460_+	TSS_1071378_+	TSS_929390_+	TSS_929986_+			TSS_705999_+	TSS_636791_+	TSS_495076_+
TSS_1034008_+	TSS_1072741_+	TSS_930241_+	TSS_930241_+			TSS_706059_+	TSS_637049_+	TSS_496493_+
TSS_1034010_+	TSS_1072742_+	TSS_930739_+	TSS_930351_+			TSS_706060_+	TSS_637288_+	TSS_497133_+
TSS_1035405_+	TSS_1072743_+	TSS_933787_+	TSS_930739_+			TSS_706306_+	TSS_638028_+	TSS_497451_+
TSS_1035407_+	TSS_1075256_+	TSS_935582_+	TSS_930887_+			TSS_707195_+	TSS_638141_+	TSS_497972_+
TSS_1038633_+	TSS_1076360_+	TSS_936638_+	TSS_933037_+			TSS_707458_+	TSS_638198_+	TSS_498031_+
TSS_1038635_+	TSS_1082586_+	TSS_936639_+	TSS_935582_+			TSS_709825_+	TSS_638333_+	TSS_498819_+
TSS_1038870_+	TSS_1082766_+	TSS_936906_+	TSS_936638_+			TSS_711427_+	TSS_638435_+	TSS_499570_+
TSS_1038872_+	TSS_1083780_+	TSS_936907_+	TSS_936639_+			TSS_711659_+	TSS_638623_+	TSS_500097_+
TSS_1039491_+	TSS_1084535_+	TSS_937001_+	TSS_936906_+			TSS_712678_+	TSS_638629_+	TSS_500099_+
TSS_1041939_+	TSS_1085345_+	TSS_938229_+	TSS_936907_+			TSS_712844_+	TSS_638881_+	TSS_500287_+
TSS_1041942_+	TSS_1085825_+	TSS_938516_+	TSS_937001_+			TSS_712851_+	TSS_638921_+	TSS_500416_+
TSS_1041945_+	TSS_1086068_+	TSS_938660_+	TSS_938229_+			TSS_714079_+	TSS_639176_+	TSS_501332_+
TSS_1042453_+	TSS_1086069_+	TSS_938661_+	TSS_938286_+			TSS_715622_+	TSS_640735_+	TSS_502357_+
TSS_1042937_+	TSS_1087204_+	TSS_939088_+	TSS_938516_+			TSS_716226_+	TSS_642181_+	TSS_503168_+
TSS_1044986_+	TSS_1087223_+	TSS_940405_+	TSS_938657_+			TSS_716771_+	TSS_642412_+	TSS_503334_+
TSS_1048869_+	TSS_1087495_+	TSS_940442_+	TSS_938658_+			TSS_719116_+	TSS_642609_+	TSS_504868_+
TSS_1049831_+	TSS_1087703_+	TSS_940534_+	TSS_938660_+			TSS_719300_+	TSS_643085_+	TSS_504882_+
TSS_1050271_+	TSS_1088061_+	TSS_943778_+	TSS_938661_+			TSS_721385_+	TSS_643415_+	TSS_504974_+
TSS_1051479_+	TSS_1089683_+	TSS_944439_+	TSS_939088_+			TSS_722638_+	TSS_644244_+	TSS_505555_+
TSS_1053464_+	TSS_1089707_+	TSS_945427_+	TSS_940405_+			TSS_722972_+	TSS_644499_+	TSS_505854_+
TSS_1054708_+	TSS_1090093_+	TSS_945428_+	TSS_945427_+			TSS_724045_+	TSS_644500_+	TSS_506054_+
TSS_1054709_+	TSS_1090924_+	TSS_945883_+	TSS_945428_+			TSS_725165_+	TSS_644874_+	TSS_506870_+
TSS_1055635_+	TSS_1091769_+	TSS_946421_+	TSS_946421_+			TSS_726629_+	TSS_646638_+	TSS_507097_+
TSS_1056147_+	TSS_1092287_+	TSS_946518_+	TSS_946518_+			TSS_726975_+	TSS_647041_+	TSS_507667_+
TSS_1056390_+	TSS_1093842_+	TSS_946521_+	TSS_946520_+			TSS_728872_+	TSS_649878_+	TSS_508174_+
TSS_1057649_+	TSS_1095039_+	TSS_947951_+	TSS_946521_+			TSS_729072_+	TSS_651878_+	TSS_508182_+
TSS_1058678_+	TSS_1098378_+	TSS_948420_+	TSS_946696_+			TSS_730669_+	TSS_652160_+	TSS_508377_+
TSS_1060409_+	TSS_1098379_+	TSS_951442_+	TSS_947951_+			TSS_733459_+	TSS_652161_+	TSS_510442_+
TSS_1061453_+	TSS_1099539_+	TSS_951444_+	TSS_948420_+			TSS_735534_+	TSS_652757_+	TSS_511572_+
TSS_1062574_+	TSS_1100206_+	TSS_953185_+	TSS_951442_+			TSS_735626_+	TSS_653836_+	TSS_511809_+
TSS_1062575_+	TSS_1100924_+	TSS_953996_+	TSS_951444_+			TSS_738336_+	TSS_654802_+	TSS_512349_+
TSS_1064232_+	TSS_1100927_+	TSS_954561_+	TSS_953996_+			TSS_738980_+	TSS_655846_+	TSS_512565_+
TSS_1064823_+	TSS_1102131_+	TSS_954860_+	TSS_954269_+			TSS_739423_+	TSS_656329_+	TSS_512749_+
TSS_1069013_+	TSS_1103076_+	TSS_954861_+	TSS_954561_+			TSS_740432_+	TSS_656409_+	TSS_513076_+
TSS_1070147_+	TSS_1105983_+	TSS_955649_+	TSS_954858_+			TSS_740613_+	TSS_656487_+	TSS_513878_+
TSS_1070600_+	TSS_1105984_+	TSS_956731_+	TSS_954860_+			TSS_742111_+	TSS_656527_+	TSS_513954_+
TSS_1072384_+	TSS_1105985_+	TSS_956923_+	TSS_955647_+			TSS_742798_+	TSS_657170_+	TSS_515245_+
TSS_1072740_+	TSS_1106507_+	TSS_957122_+	TSS_955649_+			TSS_743025_+	TSS_657215_+	TSS_515543_+
TSS_1072741_+	TSS_1107061_+	TSS_958997_+	TSS_956731_+			TSS_743755_+	TSS_657216_+	TSS_515892_+
TSS_1072742_+	TSS_1107688_+	TSS_959217_+	TSS_956923_+			TSS_744254_+	TSS_657934_+	TSS_516080_+
TSS_1072743_+	TSS_1109656_+	TSS_960652_+	TSS_959217_+			TSS_745034_+	TSS_657964_+	TSS_516216_+
TSS_1076360_+	TSS_1117073_+	TSS_965194_+	TSS_961273_+			TSS_745132_+	TSS_658822_+	TSS_516607_+
TSS_1082586_+	TSS_1117075_+	TSS_965197_+	TSS_963988_+			TSS_745298_+	TSS_658898_+	TSS_517328_+
TSS_1082766_+	TSS_1118802_+	TSS_965874_+	TSS_965197_+			TSS_745904_+	TSS_659650_+	TSS_518158_+
TSS_1084535_+	TSS_1118804_+	TSS_965875_+	TSS_965874_+			TSS_746599_+	TSS_659678_+	TSS_519025_+
TSS_1085345_+	TSS_1121526_+	TSS_967031_+	TSS_965875_+			TSS_747026_+	TSS_660211_+	TSS_519164_+
TSS_1086068_+	TSS_1122372_+	TSS_967202_+	TSS_967030_+			TSS_747519_+	TSS_660586_+	TSS_519967_+
TSS_1086069_+	TSS_1122766_+	TSS_967651_+	TSS_967031_+			TSS_747920_+	TSS_660824_+	TSS_521454_+
TSS_1087204_+	TSS_1123491_+	TSS_967790_+	TSS_967651_+			TSS_747921_+	TSS_661048_+	TSS_522503_+
TSS_1087223_+	TSS_1124403_+	TSS_968931_+	TSS_967790_+			TSS_748175_+	TSS_661105_+	TSS_523062_+
TSS_1087495_+	TSS_1124404_+	TSS_970118_+	TSS_967888_+			TSS_748781_+	TSS_661356_+	TSS_524411_+
TSS_1087703_+	TSS_1124405_+	TSS_970724_+	TSS_969494_+			TSS_749953_+	TSS_661436_+	TSS_525316_+
TSS_1088061_+	TSS_1125907_+	TSS_973647_+	TSS_970117_+			TSS_751493_+	TSS_661657_+	TSS_526934_+
TSS_1089683_+	TSS_1129279_+	TSS_974368_+	TSS_970118_+			TSS_752603_+	TSS_664111_+	TSS_527112_+
TSS_1089707_+	TSS_1129282_+	TSS_974848_+	TSS_970724_+			TSS_752935_+	TSS_665257_+	TSS_527202_+
TSS_1090093_+	TSS_1129519_+	TSS_975398_+	TSS_973647_+			TSS_753168_+	TSS_665340_+	TSS_527203_+
TSS_1090924_+	TSS_1129811_+	TSS_975471_+	TSS_975471_+			TSS_754044_+	TSS_669611_+	TSS_528130_+
TSS_1092287_+	TSS_1130148_+	TSS_975743_+	TSS_976535_+			TSS_754811_+	TSS_671787_+	TSS_528528_+
TSS_1093842_+	TSS_1133422_+	TSS_976531_+	TSS_977731_+			TSS_754955_+	TSS_673187_+	TSS_528609_+
TSS_1095039_+	TSS_1134850_+	TSS_976533_+	TSS_979853_+			TSS_755190_+	TSS_674398_+	TSS_529028_+
TSS_1098378_+	TSS_1136292_+	TSS_976535_+	TSS_980440_+			TSS_755773_+	TSS_674935_+	TSS_529333_+
TSS_1098379_+	TSS_1136294_+	TSS_977731_+	TSS_984035_+			TSS_757264_+	TSS_675916_+	TSS_530242_+
TSS_1099539_+	TSS_1140431_+	TSS_979426_+	TSS_984797_+			TSS_758037_+	TSS_675918_+	TSS_530443_+
TSS_1100206_+	TSS_1144400_+	TSS_980440_+	TSS_984798_+			TSS_758671_+	TSS_677961_+	TSS_531814_+
TSS_1100922_+	TSS_1148571_+	TSS_984030_+	TSS_985396_+			TSS_761184_+	TSS_678159_+	TSS_532390_+
TSS_1100924_+	TSS_1150478_+	TSS_984035_+	TSS_985399_+			TSS_763035_+	TSS_678290_+	TSS_532616_+
TSS_1100927_+	TSS_1150479_+	TSS_984797_+	TSS_985847_+			TSS_764657_+	TSS_679166_+	TSS_532814_+
TSS_1102131_+	TSS_1152208_+	TSS_984798_+	TSS_986515_+			TSS_765395_+	TSS_679461_+	TSS_532961_+
TSS_1103076_+	TSS_1152209_+	TSS_985396_+	TSS_986775_+			TSS_768671_+	TSS_679464_+	TSS_532964_+
TSS_1105984_+	TSS_1153235_+	TSS_985399_+	TSS_986956_+			TSS_768775_+	TSS_679609_+	TSS_533128_+
TSS_1105985_+	TSS_1153236_+	TSS_985847_+	TSS_986958_+			TSS_769979_+	TSS_680591_+	TSS_533249_+
TSS_1106507_+	TSS_1153237_+	TSS_986956_+	TSS_988979_+			TSS_770871_+	TSS_680592_+	TSS_533628_+
TSS_1107061_+	TSS_1153721_+	TSS_986958_+	TSS_989253_+			TSS_771170_+	TSS_680807_+	TSS_534816_+
TSS_1107688_+	TSS_1153760_+	TSS_988979_+	TSS_991372_+			TSS_771369_+	TSS_681057_+	TSS_534825_+
TSS_1109656_+	TSS_1153762_+	TSS_989253_+	TSS_992692_+			TSS_771478_+	TSS_681290_+	TSS_535739_+
TSS_1112854_+	TSS_1155941_+	TSS_990264_+	TSS_993513_+			TSS_771717_+	TSS_682216_+	TSS_535828_+
TSS_1117073_+	TSS_1159728_+	TSS_991139_+	TSS_996124_+			TSS_772172_+	TSS_683009_+	TSS_536132_+
TSS_1117075_+	TSS_1159918_+	TSS_991372_+	TSS_996626_+			TSS_772642_+	TSS_683584_+	TSS_536260_+
TSS_1118802_+	TSS_1160170_+	TSS_993513_+	TSS_996627_+			TSS_773059_+	TSS_683585_+	TSS_536537_+
TSS_1118804_+	TSS_1162052_+	TSS_996124_+	TSS_997204_+			TSS_773420_+	TSS_684194_+	TSS_536769_+
TSS_1121272_+	TSS_1162213_+	TSS_996627_+	TSS_997683_+			TSS_774008_+	TSS_685082_+	TSS_536997_+
TSS_1121526_+	TSS_1162214_+	TSS_997046_+	TSS_997685_+			TSS_774709_+	TSS_689960_+	TSS_537967_+
TSS_1122372_+	TSS_1163017_+	TSS_997204_+	TSS_999100_+			TSS_774711_+	TSS_691194_+	TSS_540136_+
TSS_1122766_+	TSS_1164250_+	TSS_997683_+	TSS_1000285_+			TSS_774800_+	TSS_693085_+	TSS_540347_+
TSS_1123491_+	TSS_1165499_+	TSS_997685_+	TSS_1000286_+			TSS_775215_+	TSS_695077_+	TSS_541896_+
TSS_1124403_+	TSS_1169486_+	TSS_999100_+	TSS_1001724_+			TSS_776209_+	TSS_695290_+	TSS_542110_+
TSS_1124404_+	TSS_1181446_+	TSS_1000286_+	TSS_1001848_+			TSS_777699_+	TSS_697702_+	TSS_542281_+
TSS_1125907_+	TSS_1181451_+	TSS_1001206_+	TSS_1002353_+			TSS_777700_+	TSS_698283_+	TSS_542398_+
TSS_1129278_+	TSS_1181453_+	TSS_1001724_+	TSS_1002354_+			TSS_778129_+	TSS_699344_+	TSS_542579_+
TSS_1129279_+	TSS_1183132_+	TSS_1001848_+	TSS_1003265_+			TSS_778917_+	TSS_701439_+	TSS_543150_+
TSS_1129282_+	TSS_1184017_+	TSS_1002353_+	TSS_1003711_+			TSS_779045_+	TSS_703072_+	TSS_543294_+
TSS_1129519_+	TSS_1184657_+	TSS_1002354_+	TSS_1004181_+			TSS_779465_+	TSS_703260_+	TSS_543408_+
TSS_1129811_+	TSS_1185070_+	TSS_1003265_+	TSS_1004859_+			TSS_779845_+	TSS_703641_+	TSS_543558_+
TSS_1129813_+	TSS_1188135_+	TSS_1003711_+	TSS_1004860_+			TSS_780045_+	TSS_703840_+	TSS_544134_+
TSS_1130148_+	TSS_1190105_+	TSS_1004181_+	TSS_1006748_+			TSS_780509_+	TSS_704105_+	TSS_544292_+
TSS_1133422_+	TSS_1190446_+	TSS_1004860_+	TSS_1008640_+			TSS_780512_+	TSS_704742_+	TSS_544587_+
TSS_1134850_+	TSS_1191394_+	TSS_1006748_+	TSS_1008642_+			TSS_782003_+	TSS_704991_+	TSS_545299_+
TSS_1136292_+	TSS_1191397_+	TSS_1008640_+	TSS_1008746_+			TSS_782093_+	TSS_705860_+	TSS_545307_+
TSS_1136294_+	TSS_1192192_+	TSS_1008642_+	TSS_1012486_+			TSS_782672_+	TSS_705999_+	TSS_546139_+
TSS_1144400_+	TSS_1192231_+	TSS_1008746_+	TSS_1012488_+			TSS_783125_+	TSS_706059_+	TSS_548374_+
TSS_1148571_+	TSS_1194999_+	TSS_1012488_+	TSS_1016313_+			TSS_784871_+	TSS_706060_+	TSS_549757_+
TSS_1149113_+	TSS_1203926_+	TSS_1016366_+	TSS_1016366_+			TSS_785332_+	TSS_707195_+	TSS_549919_+
TSS_1150476_+	TSS_1205053_+	TSS_1016777_+	TSS_1018659_+			TSS_785592_+	TSS_709845_+	TSS_550180_+
TSS_1150478_+	TSS_1206574_+	TSS_1017861_+	TSS_1018660_+			TSS_785773_+	TSS_710740_+	TSS_550934_+
TSS_1150479_+	TSS_1206580_+	TSS_1018166_+	TSS_1018934_+			TSS_787716_+	TSS_711427_+	TSS_554416_+
TSS_1150838_+	TSS_1206582_+	TSS_1018659_+	TSS_1018937_+			TSS_789737_+	TSS_712678_+	TSS_554575_+
TSS_1152208_+	TSS_1207283_+	TSS_1018660_+	TSS_1020870_+			TSS_791401_+	TSS_712801_+	TSS_555010_+
TSS_1152209_+	TSS_1207929_+	TSS_1018934_+	TSS_1021032_+			TSS_793799_+	TSS_712844_+	TSS_555464_+
TSS_1153235_+	TSS_1208155_+	TSS_1018936_+	TSS_1021761_+			TSS_794468_+	TSS_712851_+	TSS_556902_+
TSS_1153236_+	TSS_1208157_+	TSS_1018937_+	TSS_1022608_+			TSS_794477_+	TSS_714291_+	TSS_558032_+
TSS_1153237_+	TSS_1208334_+	TSS_1020870_+	TSS_1022767_+			TSS_794580_+	TSS_715622_+	TSS_558169_+
TSS_1153760_+	TSS_1208825_+	TSS_1021032_+	TSS_1023222_+			TSS_794751_+	TSS_715985_+	TSS_558529_+
TSS_1153762_+	TSS_1211375_+	TSS_1022227_+	TSS_1024845_+			TSS_794991_+	TSS_716226_+	TSS_559792_+
TSS_1155941_+	TSS_1215356_+	TSS_1022608_+	TSS_1027749_+			TSS_794996_+	TSS_716526_+	TSS_560128_+
TSS_1159728_+	TSS_1217314_+	TSS_1022767_+	TSS_1028277_+			TSS_795347_+	TSS_716631_+	TSS_560258_+
TSS_1159918_+	TSS_1219218_+	TSS_1023222_+	TSS_1031355_+			TSS_795591_+	TSS_716770_+	TSS_560323_+
TSS_1160170_+	TSS_1219702_+	TSS_1024845_+	TSS_1031359_+			TSS_795592_+	TSS_716771_+	TSS_560402_+
TSS_1162052_+	TSS_1225515_+	TSS_1027749_+	TSS_1033460_+			TSS_797261_+	TSS_719116_+	TSS_560533_+
TSS_1162213_+	TSS_1226863_+	TSS_1028277_+	TSS_1034008_+			TSS_798281_+	TSS_719300_+	TSS_560534_+
TSS_1163017_+	TSS_1227616_+	TSS_1030242_+	TSS_1034010_+			TSS_798283_+	TSS_720965_+	TSS_560738_+
TSS_1164250_+	TSS_1227617_+	TSS_1030243_+	TSS_1034464_+			TSS_798909_+	TSS_722638_+	TSS_561171_+
TSS_1165499_+	TSS_1228935_+	TSS_1031355_+	TSS_1034467_+			TSS_803647_+	TSS_722972_+	TSS_561261_+
TSS_1181451_+	TSS_1228940_+	TSS_1031359_+	TSS_1035404_+			TSS_803908_+	TSS_724045_+	TSS_562327_+
TSS_1181453_+	TSS_1229863_+	TSS_1034008_+	TSS_1035405_+			TSS_804364_+	TSS_725165_+	TSS_562794_+
TSS_1183132_+	TSS_1231194_+	TSS_1034010_+	TSS_1035407_+			TSS_805117_+	TSS_726629_+	TSS_563461_+
TSS_1184017_+	TSS_1231197_+	TSS_1034467_+	TSS_1038632_+			TSS_805119_+	TSS_726975_+	TSS_564697_+
TSS_1184657_+	TSS_1233222_+	TSS_1035405_+	TSS_1038633_+			TSS_805261_+	TSS_728873_+	TSS_564698_+
TSS_1185070_+	TSS_1233427_+	TSS_1035407_+	TSS_1038634_+			TSS_806877_+	TSS_729072_+	TSS_565329_+
TSS_1187527_+	TSS_1233429_+	TSS_1038633_+	TSS_1038635_+			TSS_809301_+	TSS_733329_+	TSS_565331_+
TSS_1188135_+	TSS_1235820_+	TSS_1038634_+	TSS_1038872_+			TSS_809840_+	TSS_733459_+	TSS_566092_+
TSS_1188662_+	TSS_1236554_+	TSS_1038635_+	TSS_1041939_+			TSS_811586_+	TSS_733790_+	TSS_566829_+
TSS_1188665_+	TSS_1236582_+	TSS_1038872_+	TSS_1041942_+			TSS_812976_+	TSS_733934_+	TSS_567013_+
TSS_1190105_+	TSS_1240281_+	TSS_1038885_+	TSS_1042453_+			TSS_813152_+	TSS_735211_+	TSS_567156_+
TSS_1190446_+	TSS_1241364_+	TSS_1041939_+	TSS_1042937_+			TSS_813337_+	TSS_735533_+	TSS_567921_+
TSS_1191394_+	TSS_1242238_+	TSS_1041942_+	TSS_1044985_+			TSS_813462_+	TSS_735534_+	TSS_567941_+
TSS_1191397_+	TSS_1246843_+	TSS_1041945_+	TSS_1044986_+			TSS_813887_+	TSS_735625_+	TSS_568230_+
TSS_1192192_+	TSS_1247736_+	TSS_1042453_+	TSS_1048868_+			TSS_814137_+	TSS_735626_+	TSS_568290_+
TSS_1192231_+	TSS_1250221_+	TSS_1044986_+	TSS_1050271_+			TSS_814260_+	TSS_736112_+	TSS_568430_+
TSS_1192833_+	TSS_1252122_+	TSS_1048079_+	TSS_1051479_+			TSS_814441_+	TSS_736381_+	TSS_569055_+
TSS_1194161_+	TSS_1253640_+	TSS_1048868_+	TSS_1053260_+			TSS_815608_+	TSS_736806_+	TSS_569247_+
TSS_1194999_+	TSS_1255954_+	TSS_1048869_+	TSS_1053464_+			TSS_816001_+	TSS_737640_+	TSS_569271_+
TSS_1202868_+	TSS_1255955_+	TSS_1050271_+	TSS_1054587_+			TSS_816151_+	TSS_738336_+	TSS_571168_+
TSS_1203925_+	TSS_1256092_+	TSS_1051479_+	TSS_1054708_+			TSS_816309_+	TSS_738980_+	TSS_571268_+
TSS_1203926_+	TSS_1258281_+	TSS_1051939_+	TSS_1054709_+			TSS_816687_+	TSS_739423_+	TSS_571632_+
TSS_1205053_+	TSS_1258282_+	TSS_1053464_+	TSS_1055635_+			TSS_816826_+	TSS_739823_+	TSS_571633_+
TSS_1206200_+	TSS_1262746_+	TSS_1054708_+	TSS_1056147_+			TSS_816913_+	TSS_740432_+	TSS_571815_+
TSS_1206574_+	TSS_1262747_+	TSS_1054709_+	TSS_1056386_+			TSS_816914_+	TSS_740613_+	TSS_571937_+
TSS_1206580_+	TSS_1263167_+	TSS_1055635_+	TSS_1056390_+			TSS_818031_+	TSS_742111_+	TSS_572090_+
TSS_1206582_+	TSS_1263342_+	TSS_1056147_+	TSS_1057647_+			TSS_818229_+	TSS_742628_+	TSS_572221_+
TSS_1207283_+	TSS_1265006_+	TSS_1056250_+	TSS_1057649_+			TSS_819301_+	TSS_742798_+	TSS_573756_+
TSS_1207929_+	TSS_1265009_+	TSS_1056390_+	TSS_1058678_+			TSS_819644_+	TSS_743025_+	TSS_573928_+
TSS_1208155_+	TSS_1266193_+	TSS_1057649_+	TSS_1061453_+			TSS_819856_+	TSS_744254_+	TSS_574181_+
TSS_1208157_+	TSS_1266357_+	TSS_1058678_+	TSS_1062574_+			TSS_819858_+	TSS_745034_+	TSS_574183_+
TSS_1208334_+	TSS_1266598_+	TSS_1060409_+	TSS_1062575_+			TSS_820201_+	TSS_745132_+	TSS_574416_+
TSS_1208825_+	TSS_1266959_+	TSS_1060979_+	TSS_1063974_+			TSS_820681_+	TSS_745298_+	TSS_575870_+
TSS_1211373_+	TSS_1267018_+	TSS_1061453_+	TSS_1064232_+			TSS_821212_+	TSS_745904_+	TSS_576471_+
TSS_1211375_+	TSS_1268282_+	TSS_1062574_+	TSS_1064823_+			TSS_821315_+	TSS_746672_+	TSS_576858_+
TSS_1215356_+	TSS_1268283_+	TSS_1063974_+	TSS_1067889_+			TSS_821458_+	TSS_747026_+	TSS_577229_+
TSS_1219218_+	TSS_1268571_+	TSS_1064232_+	TSS_1069013_+			TSS_821640_+	TSS_747519_+	TSS_577684_+
TSS_1219702_+	TSS_1268694_+	TSS_1064823_+	TSS_1069936_+			TSS_824507_+	TSS_747921_+	TSS_579267_+
TSS_1225515_+	TSS_1268866_+	TSS_1069013_+	TSS_1070147_+			TSS_824592_+	TSS_748175_+	TSS_579367_+
TSS_1226863_+	TSS_1270560_+	TSS_1070147_+	TSS_1070600_+			TSS_824882_+	TSS_748781_+	TSS_579368_+
TSS_1227616_+	TSS_1272688_+	TSS_1070600_+	TSS_1070892_+			TSS_828909_+	TSS_749745_+	TSS_579707_+
TSS_1227617_+	TSS_1272689_+	TSS_1071302_+	TSS_1071299_+			TSS_829998_+	TSS_749953_+	TSS_579708_+
TSS_1228935_+	TSS_1275749_+	TSS_1072384_+	TSS_1071941_+			TSS_829999_+	TSS_750460_+	TSS_579847_+
TSS_1228940_+	TSS_1275750_+	TSS_1072741_+	TSS_1072384_+			TSS_830783_+	TSS_750813_+	TSS_579976_+
TSS_1229863_+	TSS_1277634_+	TSS_1072742_+	TSS_1072741_+			TSS_830784_+	TSS_752247_+	TSS_581308_+
TSS_1231194_+	TSS_1277637_+	TSS_1072743_+	TSS_1072743_+			TSS_830785_+	TSS_752603_+	TSS_581742_+
TSS_1231197_+	TSS_1277881_+	TSS_1075680_+	TSS_1073323_+			TSS_831436_+	TSS_752828_+	TSS_581744_+
TSS_1233222_+	TSS_1279033_+	TSS_1076358_+	TSS_1075256_+			TSS_831438_+	TSS_752935_+	TSS_582165_+
TSS_1233427_+	TSS_1279036_+	TSS_1076360_+	TSS_1075680_+			TSS_832584_+	TSS_753168_+	TSS_582368_+
TSS_1233429_+	TSS_1280408_+	TSS_1076990_+	TSS_1076360_+			TSS_833041_+	TSS_753810_+	TSS_582832_+
TSS_1236582_+	TSS_1281024_+	TSS_1077413_+	TSS_1076990_+			TSS_833043_+	TSS_754044_+	TSS_582833_+
TSS_1240281_+	TSS_1281026_+	TSS_1082586_+	TSS_1082884_+			TSS_835175_+	TSS_754811_+	TSS_582834_+
TSS_1242238_+	TSS_1285557_+	TSS_1082884_+	TSS_1083780_+			TSS_835181_+	TSS_754840_+	TSS_582924_+
TSS_1245569_+	TSS_1289272_+	TSS_1083783_+	TSS_1083783_+			TSS_835927_+	TSS_754955_+	TSS_583215_+
TSS_1246843_+	TSS_1289273_+	TSS_1084535_+	TSS_1084535_+			TSS_836316_+	TSS_757264_+	TSS_583596_+
TSS_1247154_+	TSS_1289547_+	TSS_1085345_+	TSS_1085345_+			TSS_836318_+	TSS_758034_+	TSS_583867_+
TSS_1247736_+	TSS_1291186_+	TSS_1086069_+	TSS_1085825_+			TSS_837486_+	TSS_758037_+	TSS_583985_+
TSS_1250221_+	TSS_1291187_+	TSS_1087223_+	TSS_1085939_+			TSS_837684_+	TSS_758671_+	TSS_584442_+
TSS_1250861_+	TSS_1294085_+	TSS_1087495_+	TSS_1086069_+			TSS_838018_+	TSS_761184_+	TSS_585108_+
TSS_1252122_+	TSS_1294088_+	TSS_1088061_+	TSS_1087204_+			TSS_838493_+	TSS_763035_+	TSS_585571_+
TSS_1253640_+	TSS_1296315_+	TSS_1089683_+	TSS_1087495_+			TSS_838576_+	TSS_764019_+	TSS_586711_+
TSS_1255954_+	TSS_1296550_+	TSS_1089707_+	TSS_1087702_+			TSS_839861_+	TSS_764657_+	TSS_586961_+
TSS_1255955_+	TSS_1297624_+	TSS_1090093_+	TSS_1087703_+			TSS_840563_+	TSS_765198_+	TSS_588004_+
TSS_1256092_+	TSS_1298353_+	TSS_1090924_+	TSS_1088061_+			TSS_840718_+	TSS_768671_+	TSS_589409_+
TSS_1257413_+	TSS_1298354_+	TSS_1091769_+	TSS_1089683_+			TSS_841715_+	TSS_768775_+	TSS_590136_+
TSS_1258281_+	TSS_1300396_+	TSS_1092287_+	TSS_1089705_+			TSS_842256_+	TSS_768776_+	TSS_591049_+
TSS_1258282_+	TSS_1301416_+	TSS_1093842_+	TSS_1089707_+			TSS_842312_+	TSS_769083_+	TSS_592087_+
TSS_1262746_+	TSS_1302748_+	TSS_1095039_+	TSS_1090093_+			TSS_843486_+	TSS_769979_+	TSS_593140_+
TSS_1262747_+	TSS_1308753_+	TSS_1096089_+	TSS_1090924_+			TSS_844427_+	TSS_770739_+	TSS_593589_+
TSS_1263167_+	TSS_1308764_+	TSS_1098377_+	TSS_1092287_+			TSS_845061_+	TSS_770871_+	TSS_593874_+
TSS_1263342_+	TSS_1314424_+	TSS_1098378_+	TSS_1093842_+			TSS_845140_+	TSS_771170_+	TSS_596457_+
TSS_1265006_+	TSS_1315836_+	TSS_1098379_+	TSS_1095039_+			TSS_845319_+	TSS_771369_+	TSS_596992_+
TSS_1265009_+	TSS_1315838_+	TSS_1099539_+	TSS_1096305_+			TSS_845503_+	TSS_771717_+	TSS_597361_+
TSS_1266193_+	TSS_1317510_+	TSS_1100206_+	TSS_1098378_+			TSS_847268_+	TSS_772172_+	TSS_597618_+
TSS_1266357_+	TSS_1318987_+	TSS_1100641_+	TSS_1098379_+			TSS_848192_+	TSS_772642_+	TSS_598867_+
TSS_1266598_+	TSS_1319879_+	TSS_1100927_+	TSS_1099539_+			TSS_848256_+	TSS_773059_+	TSS_599777_+
TSS_1266959_+	TSS_1320676_+	TSS_1102131_+	TSS_1100206_+			TSS_848267_+	TSS_773420_+	TSS_599889_+
TSS_1267018_+	TSS_1321805_+	TSS_1103076_+	TSS_1100641_+			TSS_848431_+	TSS_774008_+	TSS_600246_+
TSS_1268282_+	TSS_1325011_+	TSS_1103935_+	TSS_1100922_+			TSS_848996_+	TSS_774709_+	TSS_600247_+
TSS_1268283_+	TSS_1325104_+	TSS_1105984_+	TSS_1100924_+			TSS_849129_+	TSS_774711_+	TSS_601295_+
TSS_1268376_+	TSS_1336601_+	TSS_1105985_+	TSS_1100927_+			TSS_850211_+	TSS_774800_+	TSS_601830_+
TSS_1268764_+	TSS_1347282_+	TSS_1106507_+	TSS_1102204_+			TSS_850415_+	TSS_775215_+	TSS_601928_+
TSS_1268866_+	TSS_1350056_+	TSS_1107061_+	TSS_1103076_+			TSS_850416_+	TSS_775423_+	TSS_601929_+
TSS_1270560_+	TSS_1353011_+	TSS_1107563_+	TSS_1103935_+			TSS_850417_+	TSS_777699_+	TSS_602400_+
TSS_1272686_+	TSS_1359433_+	TSS_1107688_+	TSS_1105977_+			TSS_851041_+	TSS_777700_+	TSS_602629_+
TSS_1272688_+	TSS_1359719_+	TSS_1108341_+	TSS_1105984_+			TSS_852502_+	TSS_777949_+	TSS_603527_+
TSS_1272689_+	TSS_1360366_+	TSS_1109656_+	TSS_1106507_+			TSS_853075_+	TSS_778129_+	TSS_603630_+
TSS_1275749_+	TSS_1365877_+	TSS_1115681_+	TSS_1107061_+			TSS_853077_+	TSS_778917_+	TSS_604414_+
TSS_1275750_+	TSS_1367576_+	TSS_1115841_+	TSS_1107667_+			TSS_853137_+	TSS_779045_+	TSS_604557_+
TSS_1277634_+	TSS_1371115_+	TSS_1117073_+	TSS_1107688_+			TSS_853993_+	TSS_779845_+	TSS_604702_+
TSS_1277637_+	TSS_1371316_+	TSS_1117075_+	TSS_1109659_+			TSS_854223_+	TSS_780174_+	TSS_604840_+
TSS_1277881_+	TSS_1371978_+	TSS_1118802_+	TSS_1112854_+			TSS_854745_+	TSS_780509_+	TSS_605642_+
TSS_1279033_+	TSS_1371985_+	TSS_1118804_+	TSS_1115681_+			TSS_854760_+	TSS_780512_+	TSS_606231_+
TSS_1279036_+	TSS_1371987_+	TSS_1121272_+	TSS_1115841_+			TSS_855794_+	TSS_781942_+	TSS_606696_+
TSS_1280408_+	TSS_1372753_+	TSS_1121526_+	TSS_1117073_+			TSS_855932_+	TSS_782003_+	TSS_606911_+
TSS_1281024_+	TSS_1375244_+	TSS_1122372_+	TSS_1117075_+			TSS_856174_+	TSS_782093_+	TSS_607267_+
TSS_1281026_+	TSS_1376299_+	TSS_1122766_+	TSS_1118802_+			TSS_857101_+	TSS_782672_+	TSS_607838_+
TSS_1285555_+	TSS_1376327_+	TSS_1123491_+	TSS_1118803_+			TSS_860079_+	TSS_783125_+	TSS_607955_+
TSS_1289272_+	TSS_1376581_+	TSS_1124403_+	TSS_1118804_+			TSS_861461_+	TSS_783593_+	TSS_608065_+
TSS_1289273_+	TSS_1377206_+	TSS_1124404_+	TSS_1121272_+			TSS_862416_+	TSS_784871_+	TSS_608343_+
TSS_1289547_+	TSS_1377208_+	TSS_1124405_+	TSS_1121526_+			TSS_862661_+	TSS_785329_+	TSS_608479_+
TSS_1291186_+	TSS_1378222_+	TSS_1125907_+	TSS_1123491_+			TSS_862662_+	TSS_785332_+	TSS_609099_+
TSS_1291187_+	TSS_1378223_+	TSS_1126133_+	TSS_1124404_+			TSS_863614_+	TSS_785592_+	TSS_609763_+
TSS_1294085_+	TSS_1378224_+	TSS_1127266_+	TSS_1124405_+			TSS_863941_+	TSS_785773_+	TSS_610691_+
TSS_1294088_+	TSS_1378225_+	TSS_1127684_+	TSS_1125378_+			TSS_864133_+	TSS_787716_+	TSS_611163_+
TSS_1296005_+	TSS_1378861_+	TSS_1129279_+	TSS_1125907_+			TSS_866495_+	TSS_788912_+	TSS_612684_+
TSS_1296315_+	TSS_1380951_+	TSS_1129519_+	TSS_1127684_+			TSS_866940_+	TSS_789737_+	TSS_612686_+
TSS_1296550_+	TSS_1381776_+	TSS_1129811_+	TSS_1127921_+			TSS_868197_+	TSS_789996_+	TSS_614025_+
TSS_1297624_+	TSS_1381994_+	TSS_1129813_+	TSS_1129279_+			TSS_869419_+	TSS_793799_+	TSS_614336_+
TSS_1298353_+	TSS_1382432_+	TSS_1130148_+	TSS_1129282_+			TSS_870829_+	TSS_793800_+	TSS_615464_+
TSS_1298354_+	TSS_1384239_+	TSS_1131549_+	TSS_1129519_+			TSS_871177_+	TSS_794477_+	TSS_615740_+
TSS_1300396_+	TSS_1386013_+	TSS_1133422_+	TSS_1129813_+			TSS_872043_+	TSS_794580_+	TSS_615898_+
TSS_1308753_+	TSS_1387188_+	TSS_1134004_+	TSS_1130148_+			TSS_872898_+	TSS_794657_+	TSS_616050_+
TSS_1308764_+	TSS_1389118_+	TSS_1134850_+	TSS_1133422_+			TSS_872899_+	TSS_794751_+	TSS_616395_+
TSS_1314337_+	TSS_1391681_+	TSS_1136292_+	TSS_1136292_+			TSS_876118_+	TSS_794991_+	TSS_618211_+
TSS_1314424_+	TSS_1391889_+	TSS_1136294_+	TSS_1136294_+			TSS_876120_+	TSS_794996_+	TSS_618986_+
TSS_1315834_+	TSS_1393723_+	TSS_1144400_+	TSS_1140431_+			TSS_876887_+	TSS_795062_+	TSS_620151_+
TSS_1315836_+	TSS_1394751_+	TSS_1148571_+	TSS_1144400_+			TSS_878108_+	TSS_795591_+	TSS_622257_+
TSS_1315838_+	TSS_1395605_+	TSS_1150478_+	TSS_1144889_+			TSS_878217_+	TSS_795592_+	TSS_622258_+
TSS_1317510_+	TSS_1397909_+	TSS_1150479_+	TSS_1148571_+			TSS_879057_+	TSS_797261_+	TSS_622646_+
TSS_1318987_+	TSS_1398153_+	TSS_1150725_+	TSS_1150478_+			TSS_879283_+	TSS_797378_+	TSS_624830_+
TSS_1319878_+	TSS_1398424_+	TSS_1152209_+	TSS_1150479_+			TSS_879545_+	TSS_798281_+	TSS_624831_+
TSS_1319879_+	TSS_1400643_+	TSS_1153235_+	TSS_1150725_+			TSS_879699_+	TSS_798283_+	TSS_625380_+
TSS_1320676_+	TSS_1408537_+	TSS_1153236_+	TSS_1150838_+			TSS_879708_+	TSS_798898_+	TSS_626900_+
TSS_1321805_+	TSS_1408932_+	TSS_1153760_+	TSS_1152208_+			TSS_880618_+	TSS_798909_+	TSS_628206_+
TSS_1324862_+	TSS_1409334_+	TSS_1153762_+	TSS_1152209_+			TSS_880919_+	TSS_799759_+	TSS_628480_+
TSS_1325011_+	TSS_1409886_+	TSS_1155941_+	TSS_1153235_+			TSS_881468_+	TSS_800680_+	TSS_628689_+
TSS_1325866_+	TSS_1410607_+	TSS_1159728_+	TSS_1153236_+			TSS_882231_+	TSS_803647_+	TSS_629360_+
TSS_1330774_+	TSS_1410609_+	TSS_1159918_+	TSS_1153721_+			TSS_882787_+	TSS_803908_+	TSS_629589_+
TSS_1334931_+	TSS_1410859_+	TSS_1162052_+	TSS_1153760_+			TSS_883649_+	TSS_805119_+	TSS_629781_+
TSS_1336601_+	TSS_1411775_+	TSS_1162212_+	TSS_1153762_+			TSS_883786_+	TSS_805261_+	TSS_630410_+
TSS_1347282_+	TSS_1411776_+	TSS_1162213_+	TSS_1155941_+			TSS_883978_+	TSS_805516_+	TSS_630874_+
TSS_1350056_+	TSS_1411867_+	TSS_1163017_+	TSS_1159728_+			TSS_884320_+	TSS_812069_+	TSS_631183_+
TSS_1353011_+	TSS_1411870_+	TSS_1164250_+	TSS_1159918_+			TSS_884651_+	TSS_812976_+	TSS_631789_+
TSS_1359433_+	TSS_1412600_+	TSS_1165036_+	TSS_1160170_+			TSS_887347_+	TSS_813031_+	TSS_631790_+
TSS_1359719_+	TSS_1414955_+	TSS_1165499_+	TSS_1162052_+			TSS_887401_+	TSS_813152_+	TSS_632585_+
TSS_1360365_+	TSS_1414957_+	TSS_1166722_+	TSS_1162213_+			TSS_887540_+	TSS_813337_+	TSS_633424_+
TSS_1360366_+	TSS_1414959_+	TSS_1169486_+	TSS_1162214_+			TSS_887705_+	TSS_813462_+	TSS_633557_+
TSS_1367576_+	TSS_1416035_+	TSS_1178244_+	TSS_1163014_+			TSS_887737_+	TSS_814137_+	TSS_634309_+
TSS_1370986_+	TSS_1416036_+	TSS_1181448_+	TSS_1164250_+			TSS_888566_+	TSS_814441_+	TSS_634434_+
TSS_1371115_+	TSS_1419184_+	TSS_1181451_+	TSS_1164362_+			TSS_889546_+	TSS_815608_+	TSS_634553_+
TSS_1371316_+	TSS_1421313_+	TSS_1181453_+	TSS_1166722_+			TSS_889876_+	TSS_816151_+	TSS_634682_+
TSS_1371978_+	TSS_1421321_+	TSS_1183132_+	TSS_1169486_+			TSS_890660_+	TSS_816309_+	TSS_635635_+
TSS_1371985_+	TSS_1424800_+	TSS_1184017_+	TSS_1177200_+			TSS_890806_+	TSS_816687_+	TSS_635880_+
TSS_1371987_+	TSS_1425276_+	TSS_1184657_+	TSS_1181613_+			TSS_891522_+	TSS_816826_+	TSS_636265_+
TSS_1372753_+	TSS_1425603_+	TSS_1185070_+	TSS_1181912_+			TSS_891935_+	TSS_816914_+	TSS_637049_+
TSS_1374847_+	TSS_1425605_+	TSS_1188135_+	TSS_1183132_+			TSS_892497_+	TSS_818229_+	TSS_637286_+
TSS_1375244_+	TSS_1425607_+	TSS_1190105_+	TSS_1184017_+			TSS_892819_+	TSS_819300_+	TSS_637288_+
TSS_1376299_+	TSS_1426847_+	TSS_1190446_+	TSS_1184657_+			TSS_892926_+	TSS_819301_+	TSS_637527_+
TSS_1376327_+	TSS_1426852_+	TSS_1191394_+	TSS_1185070_+			TSS_893641_+	TSS_819416_+	TSS_638016_+
TSS_1376581_+	TSS_1426854_+	TSS_1191397_+	TSS_1186267_+			TSS_893970_+	TSS_819644_+	TSS_638028_+
TSS_1377206_+	TSS_1426857_+	TSS_1192192_+	TSS_1187527_+			TSS_894824_+	TSS_819856_+	TSS_638198_+
TSS_1377208_+	TSS_1428671_+	TSS_1192731_+	TSS_1188135_+			TSS_896721_+	TSS_819858_+	TSS_638435_+
TSS_1378223_+	TSS_1430622_+	TSS_1192833_+	TSS_1188665_+			TSS_897050_+	TSS_820201_+	TSS_638629_+
TSS_1378224_+	TSS_1430635_+	TSS_1194999_+	TSS_1189220_+			TSS_897248_+	TSS_820681_+	TSS_638693_+
TSS_1378225_+	TSS_1433170_+	TSS_1195002_+	TSS_1190446_+			TSS_897464_+	TSS_820989_+	TSS_638881_+
TSS_1380951_+	TSS_1434665_+	TSS_1203926_+	TSS_1191394_+			TSS_897947_+	TSS_821119_+	TSS_638921_+
TSS_1381776_+	TSS_1434872_+	TSS_1205053_+	TSS_1191397_+			TSS_897948_+	TSS_821212_+	TSS_639176_+
TSS_1381994_+	TSS_1438836_+	TSS_1206199_+	TSS_1192208_+			TSS_898493_+	TSS_821315_+	TSS_640343_+
TSS_1382432_+	TSS_1439242_+	TSS_1206574_+	TSS_1192532_+			TSS_898494_+	TSS_821458_+	TSS_640735_+
TSS_1384239_+	TSS_1441281_+	TSS_1206580_+	TSS_1192731_+			TSS_899276_+	TSS_821987_+	TSS_641859_+
TSS_1386013_+	TSS_1441359_+	TSS_1206582_+	TSS_1192833_+			TSS_902448_+	TSS_822503_+	TSS_642181_+
TSS_1387188_+	TSS_1441647_+	TSS_1207004_+	TSS_1194159_+			TSS_904183_+	TSS_824507_+	TSS_642412_+
TSS_1389118_+	TSS_1441737_+	TSS_1207283_+	TSS_1194317_+			TSS_904517_+	TSS_824590_+	TSS_642609_+
TSS_1391680_+	TSS_1442803_+	TSS_1207929_+	TSS_1194998_+			TSS_904878_+	TSS_824592_+	TSS_643071_+
TSS_1391681_+	TSS_1442902_+	TSS_1208155_+	TSS_1194999_+			TSS_906146_+	TSS_824882_+	TSS_643085_+
TSS_1391889_+	TSS_1443626_+	TSS_1208333_+	TSS_1195002_+			TSS_906206_+	TSS_829125_+	TSS_643415_+
TSS_1393723_+	TSS_1445273_+	TSS_1208334_+	TSS_1202313_+			TSS_906402_+	TSS_829999_+	TSS_644499_+
TSS_1394751_+	TSS_1445547_+	TSS_1208825_+	TSS_1202868_+			TSS_907475_+	TSS_830642_+	TSS_644500_+
TSS_1395605_+	TSS_1446577_+	TSS_1209086_+	TSS_1203926_+			TSS_911085_+	TSS_830784_+	TSS_644633_+
TSS_1396205_+	TSS_1446806_+	TSS_1211375_+	TSS_1205053_+			TSS_911880_+	TSS_830785_+	TSS_644874_+
TSS_1396772_+	TSS_1447226_+	TSS_1215356_+	TSS_1206574_+			TSS_914407_+	TSS_831438_+	TSS_645288_+
TSS_1397909_+	TSS_1447230_+	TSS_1219702_+	TSS_1206580_+			TSS_914638_+	TSS_833043_+	TSS_646638_+
TSS_1398153_+	TSS_1447982_+	TSS_1226863_+	TSS_1206582_+			TSS_914827_+	TSS_834689_+	TSS_646655_+
TSS_1398424_+	TSS_1447983_+	TSS_1227616_+	TSS_1207283_+			TSS_914939_+	TSS_834789_+	TSS_647041_+
TSS_1399380_+	TSS_1448335_+	TSS_1227617_+	TSS_1207391_+			TSS_915874_+	TSS_835175_+	TSS_649033_+
TSS_1400643_+	TSS_1448337_+	TSS_1228935_+	TSS_1207929_+			TSS_916230_+	TSS_835181_+	TSS_649878_+
TSS_1408537_+	TSS_1448916_+	TSS_1228940_+	TSS_1208155_+			TSS_916299_+	TSS_836318_+	TSS_650375_+
TSS_1408932_+	TSS_1450428_+	TSS_1231194_+	TSS_1208157_+			TSS_916300_+	TSS_836461_+	TSS_652161_+
TSS_1409334_+	TSS_1450671_+	TSS_1231197_+	TSS_1208334_+			TSS_916440_+	TSS_837486_+	TSS_652757_+
TSS_1409886_+	TSS_1450676_+	TSS_1232847_+	TSS_1208825_+			TSS_918358_+	TSS_837684_+	TSS_654072_+
TSS_1410607_+	TSS_1451264_+	TSS_1233219_+	TSS_1210521_+			TSS_918737_+	TSS_838018_+	TSS_654802_+
TSS_1410609_+	TSS_1451862_+	TSS_1233222_+	TSS_1211373_+			TSS_920215_+	TSS_838493_+	TSS_655232_+
TSS_1410859_+	TSS_1453653_+	TSS_1233427_+	TSS_1211375_+			TSS_920777_+	TSS_838576_+	TSS_655770_+
TSS_1411775_+	TSS_1453654_+	TSS_1233429_+	TSS_1215356_+			TSS_920932_+	TSS_839861_+	TSS_656487_+
TSS_1411776_+	TSS_1456087_+	TSS_1235820_+	TSS_1219218_+			TSS_921436_+	TSS_840198_+	TSS_656527_+
TSS_1411867_+	TSS_1456850_+	TSS_1236552_+	TSS_1219702_+			TSS_921910_+	TSS_840563_+	TSS_657170_+
TSS_1411870_+	TSS_1456851_+	TSS_1236582_+	TSS_1225515_+			TSS_921911_+	TSS_840718_+	TSS_657215_+
TSS_1412600_+	TSS_1456852_+	TSS_1238589_+	TSS_1225826_+			TSS_922129_+	TSS_841715_+	TSS_657216_+
TSS_1414957_+	TSS_1457079_+	TSS_1239743_+	TSS_1226863_+			TSS_922358_+	TSS_842256_+	TSS_657249_+
TSS_1414959_+	TSS_1458293_+	TSS_1240281_+	TSS_1227613_+			TSS_922628_+	TSS_842312_+	TSS_657934_+
TSS_1416036_+	TSS_1459339_+	TSS_1241364_+	TSS_1227616_+			TSS_922629_+	TSS_843486_+	TSS_657964_+
TSS_1419184_+	TSS_1459340_+	TSS_1241786_+	TSS_1227617_+			TSS_922827_+	TSS_844427_+	TSS_658266_+
TSS_1421321_+	TSS_1459343_+	TSS_1242238_+	TSS_1228935_+			TSS_923078_+	TSS_845061_+	TSS_659250_+
TSS_1422275_+	TSS_1463614_+	TSS_1246843_+	TSS_1228940_+			TSS_924226_+	TSS_845140_+	TSS_659650_+
TSS_1424800_+	TSS_1465032_+	TSS_1247735_+	TSS_1229863_+			TSS_924615_+	TSS_845319_+	TSS_659678_+
TSS_1425276_+	TSS_1465675_+	TSS_1247736_+	TSS_1230959_+			TSS_924698_+	TSS_847268_+	TSS_660268_+
TSS_1425603_+	TSS_1467704_+	TSS_1250221_+	TSS_1231194_+			TSS_925128_+	TSS_848256_+	TSS_660586_+
TSS_1425605_+	TSS_1469971_+	TSS_1250861_+	TSS_1231197_+			TSS_925657_+	TSS_848267_+	TSS_660824_+
TSS_1425607_+	TSS_1473573_+	TSS_1252122_+	TSS_1233222_+			TSS_928610_+	TSS_848804_+	TSS_661048_+
TSS_1426847_+	TSS_1474095_+	TSS_1253640_+	TSS_1233427_+			TSS_928699_+	TSS_848996_+	TSS_661356_+
TSS_1426852_+	TSS_1475078_+	TSS_1255954_+	TSS_1233429_+			TSS_929025_+	TSS_849129_+	TSS_661436_+
TSS_1426854_+	TSS_1476855_+	TSS_1256092_+	TSS_1236552_+			TSS_930694_+	TSS_850211_+	TSS_661657_+
TSS_1426857_+	TSS_1478991_+	TSS_1258281_+	TSS_1236582_+			TSS_930696_+	TSS_850416_+	TSS_662303_+
TSS_1430543_+	TSS_1479143_+	TSS_1258282_+	TSS_1236794_+			TSS_930999_+	TSS_850417_+	TSS_663477_+
TSS_1430622_+	TSS_1479145_+	TSS_1262746_+	TSS_1237954_+			TSS_931817_+	TSS_851041_+	TSS_664019_+
TSS_1430635_+	TSS_1479632_+	TSS_1262747_+	TSS_1238589_+			TSS_932234_+	TSS_852296_+	TSS_664111_+
TSS_1432020_+	TSS_1481311_+	TSS_1263167_+	TSS_1240281_+			TSS_932328_+	TSS_852490_+	TSS_665257_+
TSS_1433170_+	TSS_1482206_+	TSS_1263342_+	TSS_1241364_+			TSS_932527_+	TSS_852502_+	TSS_665340_+
TSS_1434665_+	TSS_1482208_+	TSS_1263976_+	TSS_1242238_+			TSS_933135_+	TSS_853075_+	TSS_669611_+
TSS_1434872_+	TSS_1482679_+	TSS_1265006_+	TSS_1245338_+			TSS_934493_+	TSS_853137_+	TSS_669692_+
TSS_1438836_+	TSS_1483555_+	TSS_1265009_+	TSS_1246843_+			TSS_936111_+	TSS_853993_+	TSS_671367_+
TSS_1439242_+	TSS_1483557_+	TSS_1265119_+	TSS_1247735_+			TSS_936112_+	TSS_854223_+	TSS_671787_+
TSS_1441281_+	TSS_1484049_+	TSS_1266193_+	TSS_1247736_+			TSS_936809_+	TSS_854745_+	TSS_673187_+
TSS_1441359_+	TSS_1484051_+	TSS_1266357_+	TSS_1255953_+			TSS_937135_+	TSS_854760_+	TSS_674398_+
TSS_1441647_+	TSS_1485059_+	TSS_1266598_+	TSS_1255954_+			TSS_937328_+	TSS_855932_+	TSS_674935_+
TSS_1441737_+	TSS_1485410_+	TSS_1266959_+	TSS_1255955_+			TSS_937419_+	TSS_856174_+	TSS_675916_+
TSS_1442803_+	TSS_1486008_+	TSS_1267018_+	TSS_1256092_+			TSS_937757_+	TSS_857101_+	TSS_675918_+
TSS_1443327_+	TSS_1486010_+	TSS_1268282_+	TSS_1258278_+			TSS_938490_+	TSS_859887_+	TSS_676343_+
TSS_1443626_+	TSS_1486995_+	TSS_1268283_+	TSS_1258279_+			TSS_939248_+	TSS_860079_+	TSS_677726_+
TSS_1445273_+	TSS_1486997_+	TSS_1268571_+	TSS_1258281_+			TSS_939353_+	TSS_861461_+	TSS_677961_+
TSS_1445547_+	TSS_1488206_+	TSS_1268694_+	TSS_1258282_+			TSS_939365_+	TSS_862662_+	TSS_678159_+
TSS_1446577_+	TSS_1488945_+	TSS_1268764_+	TSS_1262747_+			TSS_939551_+	TSS_863614_+	TSS_678290_+
TSS_1446806_+	TSS_1490740_+	TSS_1270560_+	TSS_1263167_+			TSS_940823_+	TSS_864133_+	TSS_679166_+
TSS_1447226_+	TSS_1490742_+	TSS_1272688_+	TSS_1263327_+			TSS_943637_+	TSS_866497_+	TSS_679461_+
TSS_1447230_+	TSS_1491943_+	TSS_1272689_+	TSS_1263342_+			TSS_944236_+	TSS_866940_+	TSS_679464_+
TSS_1447982_+	TSS_1492177_+	TSS_1275749_+	TSS_1263894_+			TSS_944453_+	TSS_868197_+	TSS_679609_+
TSS_1447983_+	TSS_1492866_+	TSS_1275750_+	TSS_1265009_+			TSS_944984_+	TSS_869419_+	TSS_680227_+
TSS_1448335_+	TSS_1493709_+	TSS_1277545_+	TSS_1266220_+			TSS_945306_+	TSS_869523_+	TSS_680591_+
TSS_1448337_+	TSS_1493718_+	TSS_1277634_+	TSS_1266357_+			TSS_945841_+	TSS_870829_+	TSS_680592_+
TSS_1448916_+	TSS_1494748_+	TSS_1277637_+	TSS_1266598_+			TSS_946053_+	TSS_871177_+	TSS_680773_+
TSS_1450428_+	TSS_1495485_+	TSS_1277828_+	TSS_1267018_+			TSS_946209_+	TSS_871440_+	TSS_681057_+
TSS_1450671_+	TSS_1495690_+	TSS_1277881_+	TSS_1268282_+			TSS_946286_+	TSS_872898_+	TSS_681290_+
TSS_1450676_+	TSS_1495692_+	TSS_1279036_+	TSS_1268571_+			TSS_946626_+	TSS_873723_+	TSS_681393_+
TSS_1451264_+	TSS_1496131_+	TSS_1279799_+	TSS_1270560_+			TSS_948619_+	TSS_874079_+	TSS_682216_+
TSS_1451862_+	TSS_1498793_+	TSS_1280408_+	TSS_1270581_+			TSS_949644_+	TSS_874299_+	TSS_682788_+
TSS_1453653_+	TSS_1499864_+	TSS_1281026_+	TSS_1272689_+			TSS_949998_+	TSS_874566_+	TSS_683009_+
TSS_1453654_+	TSS_1503558_+	TSS_1289272_+	TSS_1275749_+			TSS_950178_+	TSS_874778_+	TSS_683584_+
TSS_1454278_+	TSS_1507459_+	TSS_1289273_+	TSS_1275750_+			TSS_951263_+	TSS_874920_+	TSS_683585_+
TSS_1455082_+	TSS_1511264_+	TSS_1289547_+	TSS_1276892_+			TSS_952074_+	TSS_876117_+	TSS_684194_+
TSS_1456087_+	TSS_1511267_+	TSS_1289643_+	TSS_1277634_+			TSS_953190_+	TSS_876118_+	TSS_685082_+
TSS_1456766_+	TSS_1512076_+	TSS_1291186_+	TSS_1277637_+			TSS_954063_+	TSS_876120_+	TSS_688034_+
TSS_1456850_+	TSS_1512077_+	TSS_1291187_+	TSS_1277826_+			TSS_955170_+	TSS_876387_+	TSS_689086_+
TSS_1456851_+	TSS_1512346_+	TSS_1291352_+	TSS_1277828_+			TSS_957046_+	TSS_876887_+	TSS_691194_+
TSS_1456852_+	TSS_1516110_+	TSS_1294088_+	TSS_1277881_+			TSS_957183_+	TSS_877439_+	TSS_693085_+
TSS_1457079_+	TSS_1517801_+	TSS_1296315_+	TSS_1278082_+			TSS_957373_+	TSS_877964_+	TSS_693774_+
TSS_1458293_+	TSS_1517802_+	TSS_1296550_+	TSS_1279036_+			TSS_957569_+	TSS_878108_+	TSS_694098_+
TSS_1459340_+	TSS_1517803_+	TSS_1297624_+	TSS_1279799_+			TSS_957578_+	TSS_878217_+	TSS_695077_+
TSS_1459343_+	TSS_1518306_+	TSS_1298353_+	TSS_1280408_+			TSS_957579_+	TSS_878401_+	TSS_695289_+
TSS_1463614_+	TSS_1518504_+	TSS_1298354_+	TSS_1281024_+			TSS_957870_+	TSS_878722_+	TSS_695290_+
TSS_1464205_+	TSS_1520501_+	TSS_1298603_+	TSS_1281026_+			TSS_958236_+	TSS_879057_+	TSS_695412_+
TSS_1464206_+	TSS_1520502_+	TSS_1300395_+	TSS_1285996_+			TSS_960206_+	TSS_879283_+	TSS_696094_+
TSS_1465032_+	TSS_1521323_+	TSS_1300396_+	TSS_1289272_+			TSS_961078_+	TSS_879545_+	TSS_697057_+
TSS_1465674_+	TSS_1521325_+	TSS_1302748_+	TSS_1289273_+			TSS_961163_+	TSS_879708_+	TSS_697703_+
TSS_1465675_+	TSS_1525349_+	TSS_1308753_+	TSS_1289547_+			TSS_961716_+	TSS_880618_+	TSS_698283_+
TSS_1467704_+	TSS_1525440_+	TSS_1308764_+	TSS_1291186_+			TSS_961718_+	TSS_880919_+	TSS_699344_+
TSS_1469971_+	TSS_1526508_+	TSS_1314424_+	TSS_1291187_+			TSS_961862_+	TSS_881468_+	TSS_703072_+
TSS_1470288_+	TSS_1527210_+	TSS_1315836_+	TSS_1294085_+			TSS_962120_+	TSS_882231_+	TSS_703260_+
TSS_1470530_+	TSS_1527510_+	TSS_1315838_+	TSS_1294088_+			TSS_962323_+	TSS_882787_+	TSS_703641_+
TSS_1473070_+	TSS_1528112_+	TSS_1315840_+	TSS_1294791_+			TSS_962735_+	TSS_882902_+	TSS_703840_+
TSS_1473573_+	TSS_1528115_+	TSS_1316874_+	TSS_1295295_+			TSS_963113_+	TSS_883369_+	TSS_704105_+
TSS_1474095_+	TSS_1530719_+	TSS_1317510_+	TSS_1296315_+			TSS_963361_+	TSS_883468_+	TSS_704481_+
TSS_1476855_+	TSS_1530720_+	TSS_1318987_+	TSS_1296550_+			TSS_963362_+	TSS_883570_+	TSS_704741_+
TSS_1477234_+	TSS_1534067_+	TSS_1319878_+	TSS_1296971_+			TSS_964510_+	TSS_883649_+	TSS_704991_+
TSS_1478038_+	TSS_1534070_+	TSS_1319879_+	TSS_1297624_+			TSS_964513_+	TSS_883786_+	TSS_705860_+
TSS_1478991_+	TSS_1535889_+	TSS_1320676_+	TSS_1298353_+			TSS_964712_+	TSS_883787_+	TSS_705999_+
TSS_1479145_+	TSS_1535890_+	TSS_1321805_+	TSS_1298354_+			TSS_964919_+	TSS_884320_+	TSS_706060_+
TSS_1479884_+	TSS_1536979_+	TSS_1325011_+	TSS_1300395_+			TSS_965989_+	TSS_884651_+	TSS_706361_+
TSS_1481218_+	TSS_1537402_+	TSS_1334931_+	TSS_1300396_+			TSS_966326_+	TSS_884788_+	TSS_706910_+
TSS_1481311_+	TSS_1537403_+	TSS_1336601_+	TSS_1308753_+			TSS_966593_+	TSS_887347_+	TSS_707008_+
TSS_1482206_+	TSS_1541743_+	TSS_1344190_+	TSS_1308764_+			TSS_966594_+	TSS_887401_+	TSS_707195_+
TSS_1482208_+	TSS_1541862_+	TSS_1347282_+	TSS_1310782_+			TSS_967712_+	TSS_887705_+	TSS_707291_+
TSS_1483449_+	TSS_1543530_+	TSS_1347960_+	TSS_1310937_+			TSS_968253_+	TSS_887737_+	TSS_707458_+
TSS_1483553_+	TSS_1543870_+	TSS_1350056_+	TSS_1314337_+			TSS_969648_+	TSS_888566_+	TSS_708046_+
TSS_1483555_+	TSS_1544087_+	TSS_1352299_+	TSS_1314424_+			TSS_969724_+	TSS_889546_+	TSS_708236_+
TSS_1483557_+	TSS_1545383_+	TSS_1353011_+	TSS_1315836_+			TSS_970640_+	TSS_889876_+	TSS_709022_+
TSS_1484049_+	TSS_1545640_+	TSS_1356497_+	TSS_1315838_+			TSS_970643_+	TSS_890660_+	TSS_709173_+
TSS_1484051_+	TSS_1546092_+	TSS_1359433_+	TSS_1316874_+			TSS_970644_+	TSS_890806_+	TSS_709825_+
TSS_1485059_+	TSS_1547981_+	TSS_1359719_+	TSS_1316959_+			TSS_971727_+	TSS_890892_+	TSS_710614_+
TSS_1485410_+	TSS_1550631_+	TSS_1360366_+	TSS_1317510_+			TSS_972357_+	TSS_891522_+	TSS_711427_+
TSS_1485427_+	TSS_1551917_+	TSS_1364391_+	TSS_1318987_+			TSS_973096_+	TSS_891935_+	TSS_711518_+
TSS_1486010_+	TSS_1552371_+	TSS_1365877_+	TSS_1319878_+			TSS_973403_+	TSS_892819_+	TSS_712676_+
TSS_1486995_+	TSS_1552372_+	TSS_1367576_+	TSS_1319879_+			TSS_973495_+	TSS_892926_+	TSS_712844_+
TSS_1486997_+	TSS_1552374_+	TSS_1370215_+	TSS_1320676_+			TSS_973766_+	TSS_893641_+	TSS_712851_+
TSS_1488942_+	TSS_1552803_+	TSS_1371115_+	TSS_1321801_+			TSS_973894_+	TSS_893970_+	TSS_712946_+
TSS_1488945_+	TSS_1552844_+	TSS_1371316_+	TSS_1321805_+			TSS_973896_+	TSS_897248_+	TSS_713286_+
TSS_1490740_+	TSS_1554153_+	TSS_1371978_+	TSS_1324098_+			TSS_973987_+	TSS_897947_+	TSS_713644_+
TSS_1490742_+	TSS_1554155_+	TSS_1371985_+	TSS_1325011_+			TSS_974287_+	TSS_897948_+	TSS_714039_+
TSS_1492177_+	TSS_1556673_+	TSS_1371987_+	TSS_1325104_+			TSS_975372_+	TSS_898494_+	TSS_714183_+
TSS_1493718_+	TSS_1558461_+	TSS_1375244_+	TSS_1334931_+			TSS_975481_+	TSS_902299_+	TSS_714291_+
TSS_1494748_+	TSS_1558557_+	TSS_1376299_+	TSS_1336601_+			TSS_979251_+	TSS_902448_+	TSS_715622_+
TSS_1495485_+	TSS_1559118_+	TSS_1376327_+	TSS_1336663_+			TSS_980275_+	TSS_904183_+	TSS_715985_+
TSS_1495692_+	TSS_1559219_+	TSS_1376581_+	TSS_1338836_+			TSS_980276_+	TSS_904517_+	TSS_716226_+
TSS_1496131_+	TSS_1559484_+	TSS_1377206_+	TSS_1339640_+			TSS_980888_+	TSS_906146_+	TSS_716457_+
TSS_1498793_+	TSS_1560504_+	TSS_1377208_+	TSS_1340921_+			TSS_982475_+	TSS_907475_+	TSS_716526_+
TSS_1499864_+	TSS_1563426_+	TSS_1378222_+	TSS_1341506_+			TSS_982598_+	TSS_911175_+	TSS_716632_+
TSS_1502930_+	TSS_1564046_+	TSS_1378223_+	TSS_1344190_+			TSS_982705_+	TSS_911880_+	TSS_716770_+
TSS_1503558_+	TSS_1564853_+	TSS_1378224_+	TSS_1345326_+			TSS_983023_+	TSS_914638_+	TSS_716771_+
TSS_1507459_+	TSS_1565915_+	TSS_1378225_+	TSS_1346090_+			TSS_983267_+	TSS_914938_+	TSS_717444_+
TSS_1511267_+	TSS_1565917_+	TSS_1378861_+	TSS_1347960_+			TSS_983574_+	TSS_914939_+	TSS_718702_+
TSS_1512076_+	TSS_1566339_+	TSS_1380951_+	TSS_1350013_+			TSS_983575_+	TSS_915358_+	TSS_719116_+
TSS_1512077_+	TSS_1567622_+	TSS_1381238_+	TSS_1351230_+			TSS_984924_+	TSS_915873_+	TSS_719300_+
TSS_1512346_+	TSS_1568406_+	TSS_1381776_+	TSS_1352299_+			TSS_985735_+	TSS_915874_+	TSS_720965_+
TSS_1516110_+	TSS_1568407_+	TSS_1381994_+	TSS_1353011_+			TSS_985903_+	TSS_916230_+	TSS_722638_+
TSS_1517801_+	TSS_1569439_+	TSS_1382432_+	TSS_1356497_+			TSS_986027_+	TSS_916299_+	TSS_722972_+
TSS_1517802_+	TSS_1569443_+	TSS_1384239_+	TSS_1359433_+			TSS_986739_+	TSS_916300_+	TSS_725165_+
TSS_1517803_+	TSS_1569770_+	TSS_1386013_+	TSS_1360365_+			TSS_987089_+	TSS_916395_+	TSS_726629_+
TSS_1518303_+	TSS_1570047_+	TSS_1387188_+	TSS_1360366_+			TSS_987471_+	TSS_916440_+	TSS_726975_+
TSS_1518306_+	TSS_1571118_+	TSS_1389118_+	TSS_1367255_+			TSS_988058_+	TSS_919489_+	TSS_727058_+
TSS_1518504_+	TSS_1571858_+	TSS_1391680_+	TSS_1367576_+			TSS_989059_+	TSS_919793_+	TSS_728872_+
TSS_1520501_+	TSS_1571859_+	TSS_1391681_+	TSS_1368565_+			TSS_989970_+	TSS_920297_+	TSS_728873_+
TSS_1520502_+	TSS_1575101_+	TSS_1391889_+	TSS_1370215_+			TSS_990090_+	TSS_920777_+	TSS_729071_+
TSS_1521315_+	TSS_1575107_+	TSS_1393723_+	TSS_1371115_+			TSS_990514_+	TSS_921436_+	TSS_729072_+
TSS_1521323_+	TSS_1575234_+	TSS_1394745_+	TSS_1371316_+			TSS_990515_+	TSS_921911_+	TSS_729958_+
TSS_1521325_+	TSS_1575238_+	TSS_1394751_+	TSS_1371978_+			TSS_990591_+	TSS_922129_+	TSS_730669_+
TSS_1525349_+	TSS_1576109_+	TSS_1395605_+	TSS_1371985_+			TSS_992103_+	TSS_922628_+	TSS_731123_+
TSS_1526508_+	TSS_1577380_+	TSS_1396205_+	TSS_1371987_+			TSS_992523_+	TSS_922827_+	TSS_731866_+
TSS_1527210_+	TSS_1577384_+	TSS_1397909_+	TSS_1374848_+			TSS_996382_+	TSS_923078_+	TSS_732493_+
TSS_1527510_+	TSS_1577840_+	TSS_1398153_+	TSS_1375244_+			TSS_997816_+	TSS_924217_+	TSS_733117_+
TSS_1528115_+	TSS_1578336_+	TSS_1398424_+	TSS_1376299_+			TSS_999259_+	TSS_924226_+	TSS_733329_+
TSS_1530719_+	TSS_1580063_+	TSS_1400643_+	TSS_1376327_+			TSS_999848_+	TSS_924698_+	TSS_733459_+
TSS_1530720_+	TSS_1580065_+	TSS_1403533_+	TSS_1376581_+			TSS_999987_+	TSS_925028_+	TSS_733934_+
TSS_1534070_+	TSS_1580560_+	TSS_1404784_+	TSS_1377206_+			TSS_1000924_+	TSS_925127_+	TSS_734269_+
TSS_1535889_+	TSS_1581183_+	TSS_1407295_+	TSS_1377208_+			TSS_1001490_+	TSS_925128_+	TSS_734364_+
TSS_1535890_+	TSS_1582061_+	TSS_1408537_+	TSS_1377397_+			TSS_1001885_+	TSS_925657_+	TSS_734441_+
TSS_1536979_+	TSS_1585639_+	TSS_1409334_+	TSS_1378221_+			TSS_1002044_+	TSS_928610_+	TSS_734988_+
TSS_1537402_+	TSS_1585986_+	TSS_1409886_+	TSS_1378222_+			TSS_1002045_+	TSS_929025_+	TSS_735318_+
TSS_1541743_+	TSS_1586247_+	TSS_1410607_+	TSS_1378223_+			TSS_1002140_+	TSS_930563_+	TSS_735533_+
TSS_1541862_+	TSS_1586456_+	TSS_1410609_+	TSS_1378224_+			TSS_1003956_+	TSS_930696_+	TSS_735534_+
TSS_1542695_+	TSS_1590379_+	TSS_1410859_+	TSS_1378225_+			TSS_1004464_+	TSS_930805_+	TSS_735625_+
TSS_1543530_+	TSS_1592052_+	TSS_1411775_+	TSS_1378861_+			TSS_1004738_+	TSS_930999_+	TSS_735626_+
TSS_1543870_+	TSS_1592055_+	TSS_1411776_+	TSS_1380951_+			TSS_1005128_+	TSS_932234_+	TSS_736112_+
TSS_1544087_+	TSS_1594076_+	TSS_1411870_+	TSS_1381238_+			TSS_1005491_+	TSS_932328_+	TSS_736381_+
TSS_1545383_+	TSS_1595510_+	TSS_1412600_+	TSS_1381776_+			TSS_1005815_+	TSS_932527_+	TSS_736806_+
TSS_1545640_+	TSS_1596189_+	TSS_1414957_+	TSS_1381994_+			TSS_1005816_+	TSS_933135_+	TSS_737640_+
TSS_1546091_+	TSS_1596307_+	TSS_1414959_+	TSS_1382432_+			TSS_1006498_+	TSS_936112_+	TSS_738027_+
TSS_1546092_+	TSS_1596447_+	TSS_1416035_+	TSS_1382513_+			TSS_1006776_+	TSS_936809_+	TSS_738072_+
TSS_1547981_+	TSS_1597364_+	TSS_1416036_+	TSS_1385946_+			TSS_1007202_+	TSS_936959_+	TSS_738336_+
TSS_1550631_+	TSS_1606502_+	TSS_1419184_+	TSS_1387188_+			TSS_1007629_+	TSS_937135_+	TSS_738979_+
TSS_1551917_+	TSS_1606504_+	TSS_1421313_+	TSS_1389028_+			TSS_1007669_+	TSS_937328_+	TSS_738980_+
TSS_1552371_+	TSS_1607308_+	TSS_1421321_+	TSS_1391889_+			TSS_1007672_+	TSS_937419_+	TSS_739419_+
TSS_1552372_+	TSS_1609113_+	TSS_1422275_+	TSS_1393723_+			TSS_1007830_+	TSS_937757_+	TSS_739422_+
TSS_1552374_+	TSS_1609282_+	TSS_1424800_+	TSS_1394751_+			TSS_1008023_+	TSS_938490_+	TSS_739423_+
TSS_1552844_+	TSS_1609283_+	TSS_1425276_+	TSS_1395605_+			TSS_1008910_+	TSS_939248_+	TSS_739703_+
TSS_1554155_+	TSS_1609284_+	TSS_1425603_+	TSS_1397909_+			TSS_1010165_+	TSS_939353_+	TSS_739823_+
TSS_1558557_+	TSS_1609549_+	TSS_1425605_+	TSS_1398423_+			TSS_1010923_+	TSS_939365_+	TSS_740432_+
TSS_1559118_+	TSS_1610203_+	TSS_1426847_+	TSS_1398424_+			TSS_1010924_+	TSS_940474_+	TSS_740613_+
TSS_1559219_+	TSS_1610227_+	TSS_1426852_+	TSS_1398507_+			TSS_1011391_+	TSS_940823_+	TSS_742110_+
TSS_1559486_+	TSS_1611056_+	TSS_1426854_+	TSS_1399380_+			TSS_1011660_+	TSS_942073_+	TSS_742111_+
TSS_1560800_+	TSS_1612179_+	TSS_1426857_+	TSS_1400523_+			TSS_1012492_+	TSS_942604_+	TSS_742628_+
TSS_1563426_+	TSS_1612482_+	TSS_1429518_+	TSS_1408537_+			TSS_1012834_+	TSS_944236_+	TSS_742798_+
TSS_1564046_+	TSS_1612483_+	TSS_1430543_+	TSS_1408932_+			TSS_1013029_+	TSS_944453_+	TSS_743025_+
TSS_1564081_+	TSS_1613066_+	TSS_1430622_+	TSS_1409334_+			TSS_1013182_+	TSS_944984_+	TSS_744201_+
TSS_1564853_+	TSS_1616709_+	TSS_1430635_+	TSS_1409886_+			TSS_1015945_+	TSS_945306_+	TSS_744463_+
TSS_1565915_+	TSS_1616711_+	TSS_1432020_+	TSS_1410607_+			TSS_1016323_+	TSS_945841_+	TSS_745034_+
TSS_1565917_+	TSS_1618153_+	TSS_1433170_+	TSS_1410609_+			TSS_1017844_+	TSS_946209_+	TSS_745132_+
TSS_1566656_+	TSS_1630105_+	TSS_1438405_+	TSS_1410753_+			TSS_1017970_+	TSS_946286_+	TSS_745504_+
TSS_1567622_+	TSS_1631910_+	TSS_1438836_+	TSS_1411776_+			TSS_1018095_+	TSS_946626_+	TSS_745904_+
TSS_1568406_+	TSS_1634774_+	TSS_1439152_+	TSS_1411867_+			TSS_1018457_+	TSS_946708_+	TSS_746599_+
TSS_1568407_+	TSS_1634776_+	TSS_1439242_+	TSS_1411870_+			TSS_1018459_+	TSS_946870_+	TSS_746672_+
TSS_1569439_+	TSS_1636265_+	TSS_1441281_+	TSS_1412490_+			TSS_1020204_+	TSS_947122_+	TSS_747026_+
TSS_1569443_+	TSS_1639717_+	TSS_1441359_+	TSS_1412600_+			TSS_1020301_+	TSS_947278_+	TSS_747519_+
TSS_1569770_+	TSS_1640661_+	TSS_1441647_+	TSS_1414957_+			TSS_1020463_+	TSS_948033_+	TSS_747921_+
TSS_1570630_+	TSS_1641434_+	TSS_1441737_+	TSS_1414959_+			TSS_1021054_+	TSS_948337_+	TSS_748074_+
TSS_1571858_+	TSS_1641594_+	TSS_1442803_+	TSS_1416035_+			TSS_1021083_+	TSS_948441_+	TSS_748175_+
TSS_1571859_+	TSS_1646373_+	TSS_1442902_+	TSS_1416036_+			TSS_1021276_+	TSS_948619_+	TSS_748373_+
TSS_1575101_+	TSS_1649096_+	TSS_1442984_+	TSS_1416288_+			TSS_1021378_+	TSS_949643_+	TSS_748781_+
TSS_1575107_+	TSS_1655976_+	TSS_1443327_+	TSS_1417538_+			TSS_1022397_+	TSS_949644_+	TSS_749743_+
TSS_1575234_+	TSS_1656035_+	TSS_1443626_+	TSS_1419184_+			TSS_1023121_+	TSS_949953_+	TSS_749745_+
TSS_1575238_+	TSS_1660254_+	TSS_1444259_+	TSS_1421313_+			TSS_1024438_+	TSS_949998_+	TSS_749953_+
TSS_1576109_+	TSS_1661931_+	TSS_1445273_+	TSS_1424800_+			TSS_1025782_+	TSS_951263_+	TSS_750460_+
TSS_1577380_+	TSS_1664017_+	TSS_1445547_+	TSS_1425276_+			TSS_1026869_+	TSS_952074_+	TSS_750813_+
TSS_1578336_+	TSS_1664515_+	TSS_1446577_+	TSS_1425603_+			TSS_1027925_+	TSS_953190_+	TSS_751405_+
TSS_1578479_+	TSS_1665309_+	TSS_1446806_+	TSS_1425605_+			TSS_1029753_+	TSS_954062_+	TSS_752247_+
TSS_1580062_+	TSS_1665315_+	TSS_1447226_+	TSS_1426378_+			TSS_1029962_+	TSS_954063_+	TSS_752603_+
TSS_1580063_+	TSS_1665321_+	TSS_1447229_+	TSS_1426847_+			TSS_1030089_+	TSS_955170_+	TSS_752828_+
TSS_1580065_+	TSS_1665851_+	TSS_1447230_+	TSS_1426852_+			TSS_1030242_+	TSS_957046_+	TSS_752935_+
TSS_1580560_+	TSS_1666536_+	TSS_1447910_+	TSS_1426854_+			TSS_1035759_+	TSS_957254_+	TSS_753168_+
TSS_1581183_+	TSS_1671789_+	TSS_1447982_+	TSS_1426857_+			TSS_1037707_+	TSS_957373_+	TSS_753810_+
TSS_1585639_+	TSS_1671792_+	TSS_1447983_+	TSS_1427046_+			TSS_1037920_+	TSS_957569_+	TSS_754044_+
TSS_1585986_+	TSS_1673586_+	TSS_1448335_+	TSS_1430622_+			TSS_1038433_+	TSS_957579_+	TSS_754840_+
TSS_1586247_+	TSS_1673588_+	TSS_1448337_+	TSS_1430632_+			TSS_1040188_+	TSS_960206_+	TSS_754955_+
TSS_1586338_+	TSS_1673591_+	TSS_1448473_+	TSS_1430635_+			TSS_1041434_+	TSS_960357_+	TSS_755773_+
TSS_1586456_+	TSS_1674197_+	TSS_1448916_+	TSS_1431786_+			TSS_1043924_+	TSS_960621_+	TSS_757264_+
TSS_1590379_+	TSS_1675941_+	TSS_1450428_+	TSS_1432020_+			TSS_1045821_+	TSS_961078_+	TSS_758037_+
TSS_1592052_+	TSS_1675943_+	TSS_1450676_+	TSS_1433170_+			TSS_1045838_+	TSS_961080_+	TSS_758671_+
TSS_1592055_+	TSS_1675945_+	TSS_1451264_+	TSS_1434665_+			TSS_1046551_+	TSS_961163_+	TSS_761184_+
TSS_1593612_+	TSS_1676479_+	TSS_1451862_+	TSS_1434872_+			TSS_1047013_+	TSS_961440_+	TSS_764657_+
TSS_1594076_+	TSS_1676481_+	TSS_1453653_+	TSS_1438405_+			TSS_1047448_+	TSS_961716_+	TSS_764780_+
TSS_1595510_+	TSS_1677436_+	TSS_1453654_+	TSS_1438836_+			TSS_1049319_+	TSS_961718_+	TSS_765198_+
TSS_1595738_+	TSS_1680380_+	TSS_1454278_+	TSS_1439152_+			TSS_1050644_+	TSS_961862_+	TSS_765395_+
TSS_1596189_+	TSS_1680388_+	TSS_1456087_+	TSS_1439153_+			TSS_1050725_+	TSS_962322_+	TSS_768167_+
TSS_1596307_+	TSS_1681587_+	TSS_1456850_+	TSS_1439242_+			TSS_1051302_+	TSS_962735_+	TSS_768356_+
TSS_1596447_+	TSS_1683506_+	TSS_1456851_+	TSS_1441281_+			TSS_1051305_+	TSS_963361_+	TSS_768775_+
TSS_1597364_+	TSS_1683518_+	TSS_1457079_+	TSS_1441647_+			TSS_1051901_+	TSS_963362_+	TSS_768776_+
TSS_1606502_+	TSS_1684886_+	TSS_1458293_+	TSS_1441737_+			TSS_1051994_+	TSS_963748_+	TSS_769083_+
TSS_1606504_+	TSS_1684997_+	TSS_1459339_+	TSS_1442584_+			TSS_1051995_+	TSS_964510_+	TSS_769353_+
TSS_1607308_+	TSS_1685436_+	TSS_1459340_+	TSS_1442803_+			TSS_1053039_+	TSS_964513_+	TSS_769646_+
TSS_1609113_+	TSS_1685805_+	TSS_1459343_+	TSS_1442902_+			TSS_1053778_+	TSS_964712_+	TSS_769979_+
TSS_1609282_+	TSS_1686175_+	TSS_1460130_+	TSS_1442984_+			TSS_1054122_+	TSS_964919_+	TSS_770549_+
TSS_1609283_+	TSS_1687162_+	TSS_1463614_+	TSS_1444050_+			TSS_1054442_+	TSS_965180_+	TSS_770871_+
TSS_1609284_+	TSS_1687163_+	TSS_1465032_+	TSS_1444259_+			TSS_1056240_+	TSS_965546_+	TSS_770975_+
TSS_1609549_+	TSS_1687261_+	TSS_1465674_+	TSS_1445547_+			TSS_1056241_+	TSS_965989_+	TSS_771079_+
TSS_1610203_+	TSS_1687262_+	TSS_1465675_+	TSS_1445952_+			TSS_1056451_+	TSS_966326_+	TSS_771170_+
TSS_1610227_+	TSS_1687265_+	TSS_1466015_+	TSS_1446577_+			TSS_1056911_+	TSS_966593_+	TSS_771369_+
TSS_1611056_+	TSS_1689264_+	TSS_1467704_+	TSS_1447226_+			TSS_1057172_+	TSS_966594_+	TSS_771478_+
TSS_1612179_+	TSS_1691053_+	TSS_1469971_+	TSS_1447229_+			TSS_1060905_+	TSS_967712_+	TSS_771717_+
TSS_1612482_+	TSS_1691212_+	TSS_1470288_+	TSS_1447230_+			TSS_1061581_+	TSS_968253_+	TSS_772024_+
TSS_1612483_+	TSS_1691214_+	TSS_1473070_+	TSS_1447982_+			TSS_1061582_+	TSS_968479_+	TSS_772172_+
TSS_1613066_+	TSS_1692754_+	TSS_1473573_+	TSS_1447983_+			TSS_1061583_+	TSS_969648_+	TSS_772277_+
TSS_1616708_+	TSS_1695135_+	TSS_1474095_+	TSS_1448335_+			TSS_1063832_+	TSS_970456_+	TSS_773059_+
TSS_1616709_+	TSS_1697613_+	TSS_1476855_+	TSS_1448916_+			TSS_1064370_+	TSS_970640_+	TSS_773420_+
TSS_1616711_+	TSS_1714621_+	TSS_1477234_+	TSS_1450428_+			TSS_1065095_+	TSS_970643_+	TSS_774008_+
TSS_1618153_+	TSS_1716478_+	TSS_1478038_+	TSS_1450676_+			TSS_1065316_+	TSS_970644_+	TSS_774709_+
TSS_1630104_+	TSS_1717474_+	TSS_1478991_+	TSS_1451261_+			TSS_1065558_+	TSS_971253_+	TSS_774711_+
TSS_1630105_+	TSS_1717475_+	TSS_1479143_+	TSS_1451264_+			TSS_1065559_+	TSS_972357_+	TSS_774800_+
TSS_1631910_+	TSS_1717821_+	TSS_1479145_+	TSS_1451862_+			TSS_1066025_+	TSS_973096_+	TSS_775215_+
TSS_1634774_+	TSS_1717822_+	TSS_1479162_+	TSS_1453653_+			TSS_1067107_+	TSS_973495_+	TSS_775421_+
TSS_1634776_+	TSS_1719776_+	TSS_1479632_+	TSS_1453654_+			TSS_1068062_+	TSS_973894_+	TSS_775423_+
TSS_1636265_+	TSS_1721109_+	TSS_1479884_+	TSS_1454378_+			TSS_1068893_+	TSS_973896_+	TSS_776461_+
TSS_1639717_+	TSS_1722705_+	TSS_1481311_+	TSS_1455082_+			TSS_1069650_+	TSS_973987_+	TSS_777699_+
TSS_1639816_+	TSS_1722829_+	TSS_1482206_+	TSS_1456087_+			TSS_1070619_+	TSS_975372_+	TSS_777700_+
TSS_1640661_+	TSS_1723516_+	TSS_1482208_+	TSS_1456850_+			TSS_1072049_+	TSS_975481_+	TSS_777949_+
TSS_1641594_+	TSS_1723823_+	TSS_1483555_+	TSS_1456851_+			TSS_1073055_+	TSS_979251_+	TSS_778129_+
TSS_1646373_+	TSS_1723824_+	TSS_1483557_+	TSS_1458293_+			TSS_1073989_+	TSS_979941_+	TSS_778917_+
TSS_1649096_+	TSS_1727066_+	TSS_1484049_+	TSS_1459339_+			TSS_1074098_+	TSS_980275_+	TSS_779045_+
TSS_1655976_+	TSS_1730902_+	TSS_1484051_+	TSS_1459340_+			TSS_1074220_+	TSS_980276_+	TSS_779310_+
TSS_1656035_+	TSS_1731058_+	TSS_1484499_+	TSS_1459343_+			TSS_1074422_+	TSS_980888_+	TSS_779465_+
TSS_1658529_+	TSS_1731600_+	TSS_1485059_+	TSS_1459668_+			TSS_1074423_+	TSS_981009_+	TSS_779845_+
TSS_1660254_+	TSS_1732938_+	TSS_1485410_+	TSS_1463614_+			TSS_1078970_+	TSS_982475_+	TSS_780045_+
TSS_1661931_+	TSS_1733132_+	TSS_1486010_+	TSS_1465675_+			TSS_1079118_+	TSS_982598_+	TSS_780506_+
TSS_1664017_+	TSS_1736088_+	TSS_1486997_+	TSS_1466015_+			TSS_1079749_+	TSS_982823_+	TSS_780509_+
TSS_1665309_+	TSS_1736090_+	TSS_1488206_+	TSS_1467703_+			TSS_1081010_+	TSS_983021_+	TSS_780512_+
TSS_1665315_+	TSS_1737638_+	TSS_1488583_+	TSS_1467704_+			TSS_1081296_+	TSS_983023_+	TSS_780962_+
TSS_1665321_+	TSS_1738820_+	TSS_1488945_+	TSS_1469968_+			TSS_1081297_+	TSS_983574_+	TSS_781693_+
TSS_1665851_+	TSS_1738822_+	TSS_1490740_+	TSS_1469971_+			TSS_1082919_+	TSS_983575_+	TSS_782003_+
TSS_1666531_+	TSS_1738854_+	TSS_1490742_+	TSS_1470632_+			TSS_1083391_+	TSS_984221_+	TSS_782672_+
TSS_1666536_+	TSS_1739341_+	TSS_1492177_+	TSS_1473573_+			TSS_1084119_+	TSS_985984_+	TSS_783125_+
TSS_1671789_+	TSS_1739574_+	TSS_1492666_+	TSS_1474095_+			TSS_1084865_+	TSS_986353_+	TSS_783354_+
TSS_1671792_+	TSS_1741153_+	TSS_1492866_+	TSS_1474972_+			TSS_1084941_+	TSS_987089_+	TSS_784429_+
TSS_1673586_+	TSS_1745408_+	TSS_1493120_+	TSS_1476764_+			TSS_1089377_+	TSS_987779_+	TSS_784787_+
TSS_1673588_+	TSS_1745925_+	TSS_1493709_+	TSS_1476855_+			TSS_1089767_+	TSS_988058_+	TSS_785332_+
TSS_1674197_+	TSS_1745936_+	TSS_1493718_+	TSS_1478038_+			TSS_1089816_+	TSS_989059_+	TSS_785592_+
TSS_1675139_+	TSS_1748356_+	TSS_1493750_+	TSS_1478991_+			TSS_1090033_+	TSS_989229_+	TSS_785773_+
TSS_1675941_+	TSS_1749377_+	TSS_1494748_+	TSS_1479143_+			TSS_1090160_+	TSS_990090_+	TSS_786335_+
TSS_1675943_+	TSS_1750243_+	TSS_1495485_+	TSS_1479884_+			TSS_1091855_+	TSS_990272_+	TSS_787053_+
TSS_1675945_+	TSS_1751604_+	TSS_1495690_+	TSS_1481311_+			TSS_1092185_+	TSS_990510_+	TSS_787716_+
TSS_1676479_+	TSS_1752191_+	TSS_1496131_+	TSS_1482206_+			TSS_1092838_+	TSS_990514_+	TSS_787999_+
TSS_1676481_+	TSS_1752192_+	TSS_1498793_+	TSS_1482208_+			TSS_1092839_+	TSS_990515_+	TSS_789344_+
TSS_1677436_+	TSS_1752560_+	TSS_1499397_+	TSS_1482679_+			TSS_1093077_+	TSS_990591_+	TSS_789737_+
TSS_1680380_+	TSS_1753949_+	TSS_1499864_+	TSS_1483550_+			TSS_1093681_+	TSS_991384_+	TSS_789996_+
TSS_1680388_+	TSS_1754740_+	TSS_1502198_+	TSS_1483555_+			TSS_1093998_+	TSS_992103_+	TSS_790670_+
TSS_1681587_+	TSS_1756350_+	TSS_1503558_+	TSS_1483557_+			TSS_1094196_+	TSS_996843_+	TSS_793902_+
TSS_1683506_+	TSS_1756961_+	TSS_1504263_+	TSS_1484049_+			TSS_1095909_+	TSS_997168_+	TSS_794037_+
TSS_1683518_+	TSS_1756962_+	TSS_1507459_+	TSS_1484051_+			TSS_1096324_+	TSS_997816_+	TSS_794468_+
TSS_1684886_+	TSS_1757697_+	TSS_1511265_+	TSS_1484323_+			TSS_1097825_+	TSS_998130_+	TSS_794477_+
TSS_1684997_+	TSS_1760414_+	TSS_1511267_+	TSS_1485057_+			TSS_1097826_+	TSS_999258_+	TSS_794580_+
TSS_1685230_+	TSS_1760810_+	TSS_1511560_+	TSS_1485059_+			TSS_1098291_+	TSS_999429_+	TSS_794751_+
TSS_1685436_+	TSS_1760815_+	TSS_1512077_+	TSS_1485410_+			TSS_1098856_+	TSS_999848_+	TSS_794996_+
TSS_1685805_+	TSS_1761550_+	TSS_1512346_+	TSS_1486010_+			TSS_1098857_+	TSS_999987_+	TSS_795062_+
TSS_1686175_+	TSS_1764539_+	TSS_1514036_+	TSS_1486995_+			TSS_1098986_+	TSS_1000763_+	TSS_795591_+
TSS_1687162_+	TSS_1764616_+	TSS_1516110_+	TSS_1486997_+			TSS_1099113_+	TSS_1000924_+	TSS_795592_+
TSS_1687163_+	TSS_1765819_+	TSS_1517799_+	TSS_1488205_+			TSS_1099270_+	TSS_1001490_+	TSS_796851_+
TSS_1687262_+	TSS_1765821_+	TSS_1517801_+	TSS_1488206_+			TSS_1099377_+	TSS_1001664_+	TSS_797261_+
TSS_1687265_+	TSS_1766984_+	TSS_1517802_+	TSS_1488945_+			TSS_1099837_+	TSS_1001885_+	TSS_797378_+
TSS_1689264_+	TSS_1767146_+	TSS_1517803_+	TSS_1490740_+			TSS_1100073_+	TSS_1002045_+	TSS_797469_+
TSS_1689665_+	TSS_1769813_+	TSS_1518306_+	TSS_1490742_+			TSS_1100296_+	TSS_1002140_+	TSS_798281_+
TSS_1691053_+	TSS_1770429_+	TSS_1518308_+	TSS_1492177_+			TSS_1104684_+	TSS_1003842_+	TSS_798283_+
TSS_1691212_+	TSS_1770431_+	TSS_1518504_+	TSS_1492666_+			TSS_1105201_+	TSS_1003956_+	TSS_798555_+
TSS_1691214_+	TSS_1770820_+	TSS_1520501_+	TSS_1492866_+			TSS_1105202_+	TSS_1004464_+	TSS_798898_+
TSS_1692754_+	TSS_1772768_+	TSS_1520502_+	TSS_1493718_+			TSS_1105203_+	TSS_1004738_+	TSS_798909_+
TSS_1697613_+	TSS_1774196_+	TSS_1521320_+	TSS_1493890_+			TSS_1105795_+	TSS_1005128_+	TSS_799226_+
TSS_1702043_+	TSS_1775252_+	TSS_1521323_+	TSS_1494748_+			TSS_1105797_+	TSS_1005491_+	TSS_799228_+
TSS_1714621_+	TSS_1775447_+	TSS_1521325_+	TSS_1495485_+			TSS_1106292_+	TSS_1005725_+	TSS_799636_+
TSS_1716478_+	TSS_1775705_+	TSS_1525348_+	TSS_1495690_+			TSS_1107185_+	TSS_1005812_+	TSS_799759_+
TSS_1717474_+	TSS_1777730_+	TSS_1525349_+	TSS_1496131_+			TSS_1108566_+	TSS_1005852_+	TSS_801950_+
TSS_1717475_+	TSS_1780404_+	TSS_1525440_+	TSS_1496967_+			TSS_1108859_+	TSS_1005999_+	TSS_802282_+
TSS_1717821_+	TSS_1781906_+	TSS_1526508_+	TSS_1498793_+			TSS_1108877_+	TSS_1006498_+	TSS_803334_+
TSS_1717822_+	TSS_1782645_+	TSS_1527210_+	TSS_1499864_+			TSS_1108955_+	TSS_1007202_+	TSS_803647_+
TSS_1719775_+	TSS_1783674_+	TSS_1527510_+	TSS_1503548_+			TSS_1109251_+	TSS_1007629_+	TSS_803908_+
TSS_1719776_+	TSS_1833660_+	TSS_1528112_+	TSS_1503558_+			TSS_1109255_+	TSS_1007669_+	TSS_804364_+
TSS_1720319_+	TSS_1862905_+	TSS_1528115_+	TSS_1504263_+			TSS_1109278_+	TSS_1007672_+	TSS_805117_+
TSS_1721109_+	TSS_1862907_+	TSS_1528265_+	TSS_1506113_+			TSS_1111850_+	TSS_1007830_+	TSS_805261_+
TSS_1722705_+	TSS_1863386_+	TSS_1530719_+	TSS_1507457_+			TSS_1113338_+	TSS_1008023_+	TSS_805592_+
TSS_1722827_+	TSS_1863618_+	TSS_1530720_+	TSS_1507540_+			TSS_1113565_+	TSS_1008910_+	TSS_809301_+
TSS_1722829_+	TSS_1864203_+	TSS_1534070_+	TSS_1511264_+			TSS_1114310_+	TSS_1010165_+	TSS_809840_+
TSS_1723516_+	TSS_1866361_+	TSS_1535889_+	TSS_1511267_+			TSS_1114525_+	TSS_1010737_+	TSS_810899_+
TSS_1723824_+	TSS_1866363_+	TSS_1535890_+	TSS_1511560_+			TSS_1114960_+	TSS_1010923_+	TSS_811586_+
TSS_1727066_+	TSS_1867347_+	TSS_1536979_+	TSS_1512076_+			TSS_1115730_+	TSS_1010924_+	TSS_813152_+
TSS_1729056_+	TSS_1867349_+	TSS_1537402_+	TSS_1512346_+			TSS_1116736_+	TSS_1011391_+	TSS_813337_+
TSS_1730722_+	TSS_1868116_+	TSS_1537403_+	TSS_1516110_+			TSS_1116771_+	TSS_1011516_+	TSS_813462_+
TSS_1730902_+	TSS_1868404_+	TSS_1539073_+	TSS_1517801_+			TSS_1116926_+	TSS_1011660_+	TSS_813679_+
TSS_1731058_+	TSS_1868569_+	TSS_1540009_+	TSS_1517802_+			TSS_1119173_+	TSS_1011853_+	TSS_813887_+
TSS_1731600_+	TSS_1875268_+	TSS_1540416_+	TSS_1517803_+			TSS_1121350_+	TSS_1011924_+	TSS_814137_+
TSS_1732938_+	TSS_1875271_+	TSS_1541743_+	TSS_1518306_+			TSS_1122542_+	TSS_1012492_+	TSS_814260_+
TSS_1733132_+	TSS_1877934_+	TSS_1541862_+	TSS_1518465_+			TSS_1123312_+	TSS_1012834_+	TSS_814441_+
TSS_1735857_+	TSS_1878371_+	TSS_1543530_+	TSS_1518504_+			TSS_1123466_+	TSS_1012948_+	TSS_814961_+
TSS_1736088_+	TSS_1880053_+	TSS_1543870_+	TSS_1520502_+			TSS_1123628_+	TSS_1013182_+	TSS_815608_+
TSS_1736090_+	TSS_1881409_+	TSS_1544087_+	TSS_1521315_+			TSS_1125466_+	TSS_1013928_+	TSS_816151_+
TSS_1737069_+	TSS_1882439_+	TSS_1545383_+	TSS_1521323_+			TSS_1127373_+	TSS_1015945_+	TSS_816309_+
TSS_1737638_+	TSS_1883140_+	TSS_1545640_+	TSS_1521325_+			TSS_1127750_+	TSS_1016462_+	TSS_816687_+
TSS_1738820_+	TSS_1884162_+	TSS_1546092_+	TSS_1525349_+			TSS_1127783_+	TSS_1017844_+	TSS_816826_+
TSS_1738822_+	TSS_1891807_+	TSS_1547981_+	TSS_1525440_+			TSS_1128870_+	TSS_1018095_+	TSS_816914_+
TSS_1738854_+	TSS_1896238_+	TSS_1548180_+	TSS_1527210_+			TSS_1129234_+	TSS_1018457_+	TSS_818030_+
TSS_1739341_+	TSS_1899555_+	TSS_1550557_+	TSS_1527510_+			TSS_1130166_+	TSS_1018459_+	TSS_818031_+
TSS_1740637_+	TSS_1902169_+	TSS_1550631_+	TSS_1527683_+			TSS_1130990_+	TSS_1020204_+	TSS_818229_+
TSS_1741153_+	TSS_1902185_+	TSS_1551917_+	TSS_1528115_+			TSS_1130992_+	TSS_1020301_+	TSS_818862_+
TSS_1741860_+	TSS_1906755_+	TSS_1552370_+	TSS_1528265_+			TSS_1133978_+	TSS_1020430_+	TSS_819301_+
TSS_1745408_+	TSS_1906759_+	TSS_1552371_+	TSS_1529354_+			TSS_1138346_+	TSS_1020463_+	TSS_819644_+
TSS_1745925_+	TSS_1906762_+	TSS_1552372_+	TSS_1530719_+			TSS_1138351_+	TSS_1021054_+	TSS_819856_+
TSS_1745936_+	TSS_1906984_+	TSS_1552374_+	TSS_1530720_+			TSS_1138353_+	TSS_1021083_+	TSS_819858_+
TSS_1748356_+	TSS_1910211_+	TSS_1552844_+	TSS_1531881_+			TSS_1144746_+	TSS_1021276_+	TSS_820201_+
TSS_1749377_+	TSS_1911502_+	TSS_1554155_+	TSS_1534067_+			TSS_1144940_+	TSS_1021378_+	TSS_820681_+
TSS_1750243_+	TSS_1915848_+	TSS_1554491_+	TSS_1534070_+			TSS_1145907_+	TSS_1022397_+	TSS_820989_+
TSS_1751604_+	TSS_1916561_+	TSS_1556673_+	TSS_1535857_+			TSS_1146649_+	TSS_1023121_+	TSS_821212_+
TSS_1752191_+	TSS_1916636_+	TSS_1558557_+	TSS_1535889_+			TSS_1146790_+	TSS_1024438_+	TSS_821315_+
TSS_1752192_+	TSS_1917421_+	TSS_1559118_+	TSS_1535890_+			TSS_1146791_+	TSS_1025782_+	TSS_821458_+
TSS_1752560_+	TSS_1917422_+	TSS_1559219_+	TSS_1536853_+			TSS_1146792_+	TSS_1026869_+	TSS_821987_+
TSS_1753949_+	TSS_1917505_+	TSS_1559484_+	TSS_1536979_+			TSS_1147213_+	TSS_1027925_+	TSS_822503_+
TSS_1754740_+	TSS_1918370_+	TSS_1559486_+	TSS_1537401_+			TSS_1147215_+	TSS_1029753_+	TSS_823749_+
TSS_1756350_+	TSS_1918372_+	TSS_1560800_+	TSS_1537402_+			TSS_1147902_+	TSS_1029962_+	TSS_824419_+
TSS_1756961_+	TSS_1918531_+	TSS_1564046_+	TSS_1537403_+			TSS_1148118_+	TSS_1030089_+	TSS_824507_+
TSS_1756962_+	TSS_1919432_+	TSS_1564853_+	TSS_1537794_+			TSS_1148272_+	TSS_1030242_+	TSS_824590_+
TSS_1760414_+	TSS_1919433_+	TSS_1565915_+	TSS_1538342_+			TSS_1148390_+	TSS_1031983_+	TSS_824592_+
TSS_1760810_+	TSS_1919435_+	TSS_1565917_+	TSS_1540009_+			TSS_1148516_+	TSS_1035759_+	TSS_824882_+
TSS_1760815_+	TSS_1919834_+	TSS_1566342_+	TSS_1540416_+			TSS_1149517_+	TSS_1037707_+	TSS_828909_+
TSS_1761550_+	TSS_1921983_+	TSS_1568406_+	TSS_1541743_+			TSS_1150925_+	TSS_1037920_+	TSS_829999_+
TSS_1764539_+	TSS_1922263_+	TSS_1568407_+	TSS_1543530_+			TSS_1150934_+	TSS_1038433_+	TSS_830642_+
TSS_1764616_+	TSS_1922503_+	TSS_1569439_+	TSS_1543870_+			TSS_1151078_+	TSS_1040188_+	TSS_830783_+
TSS_1765819_+	TSS_1922504_+	TSS_1569443_+	TSS_1544087_+			TSS_1151467_+	TSS_1041434_+	TSS_830784_+
TSS_1765821_+	TSS_1922505_+	TSS_1571118_+	TSS_1545383_+			TSS_1151468_+	TSS_1042072_+	TSS_830785_+
TSS_1767146_+	TSS_1922525_+	TSS_1571858_+	TSS_1545640_+			TSS_1151510_+	TSS_1042629_+	TSS_831436_+
TSS_1769809_+	TSS_1923130_+	TSS_1571859_+	TSS_1546092_+			TSS_1151511_+	TSS_1045838_+	TSS_831438_+
TSS_1769810_+	TSS_1923993_+	TSS_1571861_+	TSS_1547981_+			TSS_1152573_+	TSS_1046551_+	TSS_832584_+
TSS_1769811_+	TSS_1923994_+	TSS_1573563_+	TSS_1550631_+			TSS_1153279_+	TSS_1046970_+	TSS_833041_+
TSS_1769813_+	TSS_1923997_+	TSS_1573822_+	TSS_1551914_+			TSS_1153281_+	TSS_1047013_+	TSS_833043_+
TSS_1770429_+	TSS_1924445_+	TSS_1574258_+	TSS_1551917_+			TSS_1153413_+	TSS_1047448_+	TSS_834689_+
TSS_1770431_+	TSS_1924447_+	TSS_1575101_+	TSS_1552371_+			TSS_1153828_+	TSS_1048288_+	TSS_834789_+
TSS_1770820_+	TSS_1925548_+	TSS_1575107_+	TSS_1552372_+			TSS_1153829_+	TSS_1049237_+	TSS_835181_+
TSS_1772768_+	TSS_1926610_+	TSS_1575234_+	TSS_1552374_+			TSS_1153940_+	TSS_1049412_+	TSS_836316_+
TSS_1774196_+	TSS_1926612_+	TSS_1575238_+	TSS_1552803_+			TSS_1154138_+	TSS_1050644_+	TSS_836318_+
TSS_1775250_+	TSS_1930250_+	TSS_1575241_+	TSS_1552844_+			TSS_1154888_+	TSS_1050723_+	TSS_836461_+
TSS_1775447_+	TSS_1930341_+	TSS_1577381_+	TSS_1554153_+			TSS_1155104_+	TSS_1050725_+	TSS_837486_+
TSS_1775705_+	TSS_1930540_+	TSS_1577384_+	TSS_1554155_+			TSS_1156636_+	TSS_1051302_+	TSS_837684_+
TSS_1777730_+	TSS_1930752_+	TSS_1577838_+	TSS_1554407_+			TSS_1157250_+	TSS_1051305_+	TSS_838493_+
TSS_1780404_+	TSS_1930753_+	TSS_1577840_+	TSS_1556265_+			TSS_1157629_+	TSS_1051901_+	TSS_838571_+
TSS_1781906_+	TSS_1931882_+	TSS_1578336_+	TSS_1558557_+			TSS_1157764_+	TSS_1051995_+	TSS_838576_+
TSS_1782645_+	TSS_1932084_+	TSS_1578479_+	TSS_1559118_+			TSS_1157765_+	TSS_1052644_+	TSS_839354_+
TSS_1783175_+	TSS_1932643_+	TSS_1580062_+	TSS_1559484_+			TSS_1159878_+	TSS_1053039_+	TSS_840133_+
TSS_1783674_+	TSS_1932651_+	TSS_1580063_+	TSS_1559486_+			TSS_1160367_+	TSS_1053474_+	TSS_840563_+
TSS_1785375_+	TSS_1933176_+	TSS_1580065_+	TSS_1559755_+			TSS_1161531_+	TSS_1053778_+	TSS_840718_+
TSS_1833660_+	TSS_1933177_+	TSS_1580560_+	TSS_1560367_+			TSS_1161741_+	TSS_1054442_+	TSS_841715_+
TSS_1862027_+	TSS_1933261_+	TSS_1581183_+	TSS_1560893_+			TSS_1161825_+	TSS_1056105_+	TSS_842256_+
TSS_1862905_+	TSS_1938859_+	TSS_1582061_+	TSS_1563426_+			TSS_1162135_+	TSS_1056240_+	TSS_842312_+
TSS_1862907_+	TSS_1938860_+	TSS_1582308_+	TSS_1564046_+			TSS_1163335_+	TSS_1056241_+	TSS_842474_+
TSS_1863386_+	TSS_1942252_+	TSS_1585639_+	TSS_1564845_+			TSS_1163591_+	TSS_1056451_+	TSS_843486_+
TSS_1864202_+	TSS_1946239_+	TSS_1585986_+	TSS_1564853_+			TSS_1163603_+	TSS_1057172_+	TSS_843909_+
TSS_1864203_+	TSS_1946873_+	TSS_1586247_+	TSS_1565774_+			TSS_1163885_+	TSS_1060905_+	TSS_844427_+
TSS_1866361_+	TSS_1947115_+	TSS_1586338_+	TSS_1565915_+			TSS_1164062_+	TSS_1061582_+	TSS_844558_+
TSS_1866363_+	TSS_1947226_+	TSS_1586456_+	TSS_1565917_+			TSS_1164557_+	TSS_1062409_+	TSS_844885_+
TSS_1867347_+	TSS_1947229_+	TSS_1590379_+	TSS_1566658_+			TSS_1164944_+	TSS_1063377_+	TSS_845061_+
TSS_1867349_+	TSS_1947637_+	TSS_1592052_+	TSS_1567622_+			TSS_1165159_+	TSS_1063832_+	TSS_847268_+
TSS_1868116_+	TSS_1947639_+	TSS_1592055_+	TSS_1568406_+			TSS_1165442_+	TSS_1064276_+	TSS_848192_+
TSS_1868404_+	TSS_1948406_+	TSS_1592276_+	TSS_1568407_+			TSS_1165443_+	TSS_1064370_+	TSS_848267_+
TSS_1868569_+	TSS_1954630_+	TSS_1593611_+	TSS_1569443_+			TSS_1165991_+	TSS_1064837_+	TSS_848431_+
TSS_1875268_+	TSS_1954977_+	TSS_1593614_+	TSS_1569770_+			TSS_1166645_+	TSS_1065095_+	TSS_848804_+
TSS_1875271_+	TSS_1967079_+	TSS_1594076_+	TSS_1571858_+			TSS_1167425_+	TSS_1065316_+	TSS_848996_+
TSS_1877934_+	TSS_1968124_+	TSS_1595510_+	TSS_1571859_+			TSS_1167575_+	TSS_1065559_+	TSS_849615_+
TSS_1880053_+	TSS_1969545_+	TSS_1595738_+	TSS_1572203_+			TSS_1169019_+	TSS_1066025_+	TSS_849852_+
TSS_1880455_+	TSS_1974316_+	TSS_1596189_+	TSS_1574258_+			TSS_1169196_+	TSS_1067107_+	TSS_850211_+
TSS_1881409_+	TSS_1978906_+	TSS_1596307_+	TSS_1575101_+			TSS_1170561_+	TSS_1067499_+	TSS_850415_+
TSS_1882439_+	TSS_1988330_+	TSS_1596447_+	TSS_1575107_+			TSS_1173244_+	TSS_1068062_+	TSS_850416_+
TSS_1883140_+	TSS_1994333_+	TSS_1597364_+	TSS_1575234_+			TSS_1173998_+	TSS_1068893_+	TSS_850417_+
TSS_1884162_+	TSS_1997203_+	TSS_1601635_+	TSS_1575237_+			TSS_1174581_+	TSS_1069663_+	TSS_851041_+
TSS_1890832_+	TSS_1997561_+	TSS_1606504_+	TSS_1575238_+			TSS_1175060_+	TSS_1070619_+	TSS_852049_+
TSS_1891807_+	TSS_1997726_+	TSS_1607307_+	TSS_1576109_+			TSS_1175397_+	TSS_1072049_+	TSS_852296_+
TSS_1893350_+	TSS_2001354_+	TSS_1607308_+	TSS_1577838_+			TSS_1176227_+	TSS_1073989_+	TSS_852490_+
TSS_1896238_+	TSS_2002176_+	TSS_1609113_+	TSS_1577840_+			TSS_1177505_+	TSS_1074098_+	TSS_853075_+
TSS_1899555_+	TSS_2002601_+	TSS_1609282_+	TSS_1578336_+			TSS_1178008_+	TSS_1074220_+	TSS_853077_+
TSS_1901864_+	TSS_2002603_+	TSS_1609283_+	TSS_1578479_+			TSS_1178271_+	TSS_1074422_+	TSS_853137_+
TSS_1902169_+	TSS_2004645_+	TSS_1609284_+	TSS_1580063_+			TSS_1178541_+	TSS_1074423_+	TSS_853993_+
TSS_1903333_+	TSS_2007490_+	TSS_1609549_+	TSS_1580065_+			TSS_1179209_+	TSS_1078970_+	TSS_854223_+
TSS_1906759_+	TSS_2010974_+	TSS_1610203_+	TSS_1580560_+			TSS_1181166_+	TSS_1079118_+	TSS_854745_+
TSS_1906984_+	TSS_2014738_+	TSS_1610526_+	TSS_1581183_+			TSS_1182530_+	TSS_1079749_+	TSS_854760_+
TSS_1910211_+	TSS_2016349_+	TSS_1610818_+	TSS_1585986_+			TSS_1182859_+	TSS_1081297_+	TSS_855931_+
TSS_1911502_+	TSS_2021575_+	TSS_1611056_+	TSS_1586247_+			TSS_1183123_+	TSS_1084119_+	TSS_855932_+
TSS_1914051_+	TSS_2025368_+	TSS_1612179_+	TSS_1586339_+			TSS_1183493_+	TSS_1084865_+	TSS_856174_+
TSS_1915848_+	TSS_2027483_+	TSS_1612482_+	TSS_1586746_+			TSS_1184439_+	TSS_1084941_+	TSS_857101_+
TSS_1916636_+	TSS_2027486_+	TSS_1612483_+	TSS_1588328_+			TSS_1185737_+	TSS_1085913_+	TSS_857324_+
TSS_1917421_+	TSS_2030174_+	TSS_1613062_+	TSS_1589690_+			TSS_1185738_+	TSS_1086691_+	TSS_859887_+
TSS_1917422_+	TSS_2031249_+	TSS_1613066_+	TSS_1590379_+			TSS_1185823_+	TSS_1088523_+	TSS_860058_+
TSS_1917505_+	TSS_2040597_+	TSS_1616709_+	TSS_1592052_+			TSS_1186432_+	TSS_1089377_+	TSS_860079_+
TSS_1918372_+	TSS_2041659_+	TSS_1616711_+	TSS_1592055_+			TSS_1186783_+	TSS_1089767_+	TSS_860596_+
TSS_1918531_+	TSS_2042156_+	TSS_1618153_+	TSS_1592276_+			TSS_1189924_+	TSS_1090033_+	TSS_861461_+
TSS_1918728_+	TSS_2042429_+	TSS_1618284_+	TSS_1594076_+			TSS_1190163_+	TSS_1090160_+	TSS_862662_+
TSS_1919433_+	TSS_2043160_+	TSS_1630104_+	TSS_1594315_+			TSS_1190330_+	TSS_1091827_+	TSS_863614_+
TSS_1919435_+	TSS_2045895_+	TSS_1630105_+	TSS_1594759_+			TSS_1191641_+	TSS_1092185_+	TSS_863941_+
TSS_1919834_+	TSS_2045989_+	TSS_1631910_+	TSS_1595510_+			TSS_1192016_+	TSS_1092574_+	TSS_864133_+
TSS_1921983_+	TSS_2048482_+	TSS_1634564_+	TSS_1596189_+			TSS_1194958_+	TSS_1092838_+	TSS_866495_+
TSS_1922263_+	TSS_2048483_+	TSS_1634774_+	TSS_1596307_+			TSS_1194961_+	TSS_1092839_+	TSS_866940_+
TSS_1922503_+	TSS_2052375_+	TSS_1634776_+	TSS_1596447_+			TSS_1195008_+	TSS_1093058_+	TSS_868197_+
TSS_1922504_+	TSS_2053990_+	TSS_1636265_+	TSS_1596633_+			TSS_1195225_+	TSS_1093077_+	TSS_869419_+
TSS_1922505_+	TSS_2053992_+	TSS_1639717_+	TSS_1596884_+			TSS_1195531_+	TSS_1093681_+	TSS_869523_+
TSS_1923130_+	TSS_2055650_+	TSS_1639816_+	TSS_1597364_+			TSS_1195661_+	TSS_1093998_+	TSS_870169_+
TSS_1923994_+	TSS_2056250_+	TSS_1640660_+	TSS_1597856_+			TSS_1196876_+	TSS_1095908_+	TSS_871177_+
TSS_1923997_+	TSS_2057071_+	TSS_1640661_+	TSS_1601635_+			TSS_1198660_+	TSS_1095909_+	TSS_871440_+
TSS_1924447_+	TSS_2060791_+	TSS_1640859_+	TSS_1606502_+			TSS_1198667_+	TSS_1096324_+	TSS_872898_+
TSS_1925548_+	TSS_2062113_+	TSS_1641434_+	TSS_1606504_+			TSS_1199440_+	TSS_1097758_+	TSS_872899_+
TSS_1926608_+	TSS_2062114_+	TSS_1641594_+	TSS_1607308_+			TSS_1200012_+	TSS_1097826_+	TSS_874079_+
TSS_1926610_+	TSS_2063022_+	TSS_1643174_+	TSS_1609112_+			TSS_1200389_+	TSS_1098291_+	TSS_874566_+
TSS_1926612_+	TSS_2063026_+	TSS_1645469_+	TSS_1609113_+			TSS_1200772_+	TSS_1098856_+	TSS_874778_+
TSS_1930055_+	TSS_2065005_+	TSS_1645816_+	TSS_1609282_+			TSS_1200979_+	TSS_1098857_+	TSS_874920_+
TSS_1930341_+	TSS_2069820_+	TSS_1646373_+	TSS_1609283_+			TSS_1201269_+	TSS_1098986_+	TSS_875425_+
TSS_1930540_+	TSS_2069821_+	TSS_1648104_+	TSS_1609284_+			TSS_1201466_+	TSS_1099113_+	TSS_875697_+
TSS_1930752_+	TSS_2076128_+	TSS_1649096_+	TSS_1609549_+			TSS_1201468_+	TSS_1099270_+	TSS_875802_+
TSS_1931882_+	TSS_2078020_+	TSS_1650081_+	TSS_1609750_+			TSS_1201585_+	TSS_1099377_+	TSS_876117_+
TSS_1932084_+	TSS_2078181_+	TSS_1655970_+	TSS_1610227_+			TSS_1201749_+	TSS_1099526_+	TSS_876118_+
TSS_1932648_+	TSS_2079093_+	TSS_1655976_+	TSS_1611056_+			TSS_1202307_+	TSS_1100073_+	TSS_876120_+
TSS_1932651_+	TSS_2079095_+	TSS_1656035_+	TSS_1612179_+			TSS_1203009_+	TSS_1100296_+	TSS_876887_+
TSS_1933176_+	TSS_2085267_+	TSS_1657464_+	TSS_1612482_+			TSS_1207516_+	TSS_1102989_+	TSS_877091_+
TSS_1933177_+	TSS_2085268_+	TSS_1658529_+	TSS_1612483_+			TSS_1207879_+	TSS_1103256_+	TSS_877439_+
TSS_1933261_+	TSS_2086481_+	TSS_1660254_+	TSS_1613062_+			TSS_1209516_+	TSS_1103886_+	TSS_877811_+
TSS_1938859_+	TSS_2087659_+	TSS_1661931_+	TSS_1613066_+			TSS_1209899_+	TSS_1104236_+	TSS_878108_+
TSS_1938860_+	TSS_2087661_+	TSS_1664017_+	TSS_1616709_+			TSS_1210320_+	TSS_1104683_+	TSS_878206_+
TSS_1946239_+	TSS_2088231_+	TSS_1664515_+	TSS_1616711_+			TSS_1211322_+	TSS_1104684_+	TSS_878217_+
TSS_1946873_+	TSS_2089368_+	TSS_1665321_+	TSS_1618152_+			TSS_1212244_+	TSS_1105019_+	TSS_878722_+
TSS_1947115_+	TSS_2089370_+	TSS_1666536_+	TSS_1618153_+			TSS_1214129_+	TSS_1105200_+	TSS_879057_+
TSS_1947226_+	TSS_2090544_+	TSS_1671789_+	TSS_1627074_+			TSS_1215610_+	TSS_1105202_+	TSS_879283_+
TSS_1947229_+	TSS_2090700_+	TSS_1671792_+	TSS_1630104_+			TSS_1215752_+	TSS_1105203_+	TSS_879545_+
TSS_1947635_+	TSS_2092522_+	TSS_1673585_+	TSS_1630105_+			TSS_1216739_+	TSS_1105671_+	TSS_879699_+
TSS_1947637_+	TSS_2098065_+	TSS_1673586_+	TSS_1631910_+			TSS_1216959_+	TSS_1105795_+	TSS_879708_+
TSS_1947639_+	TSS_2098068_+	TSS_1673588_+	TSS_1634727_+			TSS_1217780_+	TSS_1105797_+	TSS_880618_+
TSS_1948406_+	TSS_2099033_+	TSS_1674197_+	TSS_1634774_+			TSS_1218952_+	TSS_1106292_+	TSS_880919_+
TSS_1954630_+	TSS_2100459_+	TSS_1675941_+	TSS_1634776_+			TSS_1219548_+	TSS_1107185_+	TSS_881468_+
TSS_1954977_+	TSS_2100461_+	TSS_1675943_+	TSS_1635443_+			TSS_1220618_+	TSS_1107961_+	TSS_882230_+
TSS_1958554_+	TSS_2101951_+	TSS_1675945_+	TSS_1639717_+			TSS_1220873_+	TSS_1108481_+	TSS_882231_+
TSS_1967079_+	TSS_2106428_+	TSS_1676481_+	TSS_1640660_+			TSS_1221198_+	TSS_1108564_+	TSS_882787_+
TSS_1968124_+	TSS_2110928_+	TSS_1677436_+	TSS_1640661_+			TSS_1221438_+	TSS_1108566_+	TSS_883468_+
TSS_1969545_+	TSS_2116538_+	TSS_1680380_+	TSS_1640859_+			TSS_1221603_+	TSS_1108859_+	TSS_883649_+
TSS_1970459_+	TSS_2119364_+	TSS_1680388_+	TSS_1641591_+			TSS_1221695_+	TSS_1108877_+	TSS_883786_+
TSS_1974316_+	TSS_2119365_+	TSS_1681587_+	TSS_1641592_+			TSS_1223654_+	TSS_1108955_+	TSS_883787_+
TSS_1978906_+	TSS_2120410_+	TSS_1683506_+	TSS_1641594_+			TSS_1223746_+	TSS_1109251_+	TSS_883978_+
TSS_1988330_+	TSS_2121435_+	TSS_1683518_+	TSS_1642885_+			TSS_1224147_+	TSS_1109255_+	TSS_884651_+
TSS_1994333_+	TSS_2121909_+	TSS_1684886_+	TSS_1643174_+			TSS_1226161_+	TSS_1111278_+	TSS_884788_+
TSS_1997203_+	TSS_2126453_+	TSS_1684997_+	TSS_1645816_+			TSS_1226164_+	TSS_1113338_+	TSS_885996_+
TSS_1997561_+	TSS_2127744_+	TSS_1685230_+	TSS_1646373_+			TSS_1226286_+	TSS_1114310_+	TSS_886200_+
TSS_1997726_+	TSS_2129262_+	TSS_1685436_+	TSS_1648104_+			TSS_1226428_+	TSS_1114525_+	TSS_887137_+
TSS_2001354_+	TSS_2130148_+	TSS_1685722_+	TSS_1649096_+			TSS_1226481_+	TSS_1114960_+	TSS_887347_+
TSS_2002176_+	TSS_2130151_+	TSS_1685805_+	TSS_1650438_+			TSS_1226611_+	TSS_1115303_+	TSS_887401_+
TSS_2002601_+	TSS_2130424_+	TSS_1686175_+	TSS_1655171_+			TSS_1226811_+	TSS_1115730_+	TSS_887539_+
TSS_2002603_+	TSS_2130871_+	TSS_1687162_+	TSS_1655976_+			TSS_1226961_+	TSS_1116736_+	TSS_887705_+
TSS_2004645_+	TSS_2134494_+	TSS_1687163_+	TSS_1656035_+			TSS_1227522_+	TSS_1116771_+	TSS_888147_+
TSS_2007490_+	TSS_2135189_+	TSS_1687261_+	TSS_1657337_+			TSS_1227684_+	TSS_1116926_+	TSS_888566_+
TSS_2010974_+	TSS_2136175_+	TSS_1687262_+	TSS_1658196_+			TSS_1227685_+	TSS_1117587_+	TSS_889087_+
TSS_2014723_+	TSS_2138196_+	TSS_1687265_+	TSS_1658529_+			TSS_1228797_+	TSS_1119173_+	TSS_889546_+
TSS_2014738_+	TSS_2138607_+	TSS_1689264_+	TSS_1659704_+			TSS_1228803_+	TSS_1119347_+	TSS_889876_+
TSS_2016349_+	TSS_2140161_+	TSS_1689665_+	TSS_1660254_+			TSS_1229064_+	TSS_1120987_+	TSS_890806_+
TSS_2019402_+	TSS_2140993_+	TSS_1691053_+	TSS_1661931_+			TSS_1230734_+	TSS_1121350_+	TSS_890892_+
TSS_2021575_+	TSS_2142085_+	TSS_1691212_+	TSS_1662684_+			TSS_1230959_+	TSS_1122542_+	TSS_891522_+
TSS_2025366_+	TSS_2147510_+	TSS_1691214_+	TSS_1664017_+			TSS_1231580_+	TSS_1123312_+	TSS_891935_+
TSS_2025368_+	TSS_2151306_+	TSS_1692754_+	TSS_1664515_+			TSS_1232330_+	TSS_1123466_+	TSS_892818_+
TSS_2027483_+	TSS_2152911_+	TSS_1697613_+	TSS_1666531_+			TSS_1232331_+	TSS_1125409_+	TSS_892926_+
TSS_2027486_+	TSS_2154032_+	TSS_1702043_+	TSS_1666536_+			TSS_1232574_+	TSS_1125466_+	TSS_893641_+
TSS_2028267_+	TSS_2158416_+	TSS_1714621_+	TSS_1667146_+			TSS_1232725_+	TSS_1127750_+	TSS_893970_+
TSS_2028630_+	TSS_2162041_+	TSS_1716478_+	TSS_1671475_+			TSS_1233219_+	TSS_1127783_+	TSS_894824_+
TSS_2030171_+	TSS_2162042_+	TSS_1717475_+	TSS_1671789_+			TSS_1233740_+	TSS_1128870_+	TSS_896721_+
TSS_2030174_+	TSS_2168608_+	TSS_1717821_+	TSS_1671792_+			TSS_1233741_+	TSS_1129234_+	TSS_896833_+
TSS_2031249_+	TSS_2174924_+	TSS_1717822_+	TSS_1672000_+			TSS_1234742_+	TSS_1130990_+	TSS_897248_+
TSS_2040597_+	TSS_2177821_+	TSS_1719775_+	TSS_1672001_+			TSS_1234877_+	TSS_1130992_+	TSS_897464_+
TSS_2041659_+	TSS_2182343_+	TSS_1719776_+	TSS_1673586_+			TSS_1234905_+	TSS_1134293_+	TSS_897947_+
TSS_2042156_+	TSS_2183952_+	TSS_1721109_+	TSS_1673588_+			TSS_1235265_+	TSS_1138351_+	TSS_897948_+
TSS_2042429_+	TSS_2184342_+	TSS_1722829_+	TSS_1674196_+			TSS_1236954_+	TSS_1138353_+	TSS_898493_+
TSS_2043160_+	TSS_2195143_+	TSS_1723516_+	TSS_1674197_+			TSS_1237508_+	TSS_1144940_+	TSS_898494_+
TSS_2045895_+	TSS_2195147_+	TSS_1723823_+	TSS_1675941_+			TSS_1237509_+	TSS_1145401_+	TSS_899276_+
TSS_2045989_+	TSS_2195148_+	TSS_1723824_+	TSS_1675943_+			TSS_1239012_+	TSS_1146590_+	TSS_902299_+
TSS_2048482_+	TSS_2195953_+	TSS_1727066_+	TSS_1675945_+			TSS_1239346_+	TSS_1146790_+	TSS_902448_+
TSS_2048483_+	TSS_2196160_+	TSS_1729056_+	TSS_1676479_+			TSS_1239659_+	TSS_1146791_+	TSS_903087_+
TSS_2052375_+	TSS_2203679_+	TSS_1730902_+	TSS_1676481_+			TSS_1240238_+	TSS_1146792_+	TSS_904183_+
TSS_2053990_+	TSS_2203738_+	TSS_1731058_+	TSS_1677436_+			TSS_1242021_+	TSS_1147213_+	TSS_904517_+
TSS_2053992_+	TSS_2206727_+	TSS_1731600_+	TSS_1680380_+			TSS_1242192_+	TSS_1147215_+	TSS_904727_+
TSS_2055650_+	TSS_2211485_+	TSS_1732938_+	TSS_1680388_+			TSS_1242341_+	TSS_1147768_+	TSS_905747_+
TSS_2056250_+	TSS_2212128_+	TSS_1733132_+	TSS_1681587_+			TSS_1243126_+	TSS_1148118_+	TSS_907259_+
TSS_2060789_+	TSS_2212535_+	TSS_1736090_+	TSS_1682323_+			TSS_1243128_+	TSS_1148272_+	TSS_907474_+
TSS_2060791_+	TSS_2212538_+	TSS_1737638_+	TSS_1683506_+			TSS_1244678_+	TSS_1148390_+	TSS_907475_+
TSS_2062113_+	TSS_2212541_+	TSS_1738820_+	TSS_1683518_+			TSS_1245217_+	TSS_1148516_+	TSS_907628_+
TSS_2062114_+	TSS_2212835_+	TSS_1738822_+	TSS_1684886_+			TSS_1245385_+	TSS_1150925_+	TSS_908045_+
TSS_2063022_+	TSS_2215837_+	TSS_1738854_+	TSS_1684997_+			TSS_1246725_+	TSS_1150934_+	TSS_908658_+
TSS_2063026_+	TSS_2217339_+	TSS_1739341_+	TSS_1685230_+			TSS_1247261_+	TSS_1151078_+	TSS_909851_+
TSS_2065005_+	TSS_2219744_+	TSS_1740637_+	TSS_1685436_+			TSS_1247931_+	TSS_1151467_+	TSS_910046_+
TSS_2069820_+	TSS_2219905_+	TSS_1741153_+	TSS_1685805_+			TSS_1248328_+	TSS_1151510_+	TSS_910147_+
TSS_2069821_+	TSS_2221646_+	TSS_1745408_+	TSS_1686175_+			TSS_1250989_+	TSS_1151511_+	TSS_910689_+
TSS_2070176_+	TSS_2221800_+	TSS_1745935_+	TSS_1687162_+			TSS_1251381_+	TSS_1152573_+	TSS_911085_+
TSS_2076128_+	TSS_2222320_+	TSS_1745936_+	TSS_1687163_+			TSS_1251947_+	TSS_1152661_+	TSS_911175_+
TSS_2077725_+	TSS_2227159_+	TSS_1748356_+	TSS_1687261_+			TSS_1253405_+	TSS_1153279_+	TSS_911880_+
TSS_2078020_+	TSS_2233234_+	TSS_1748779_+	TSS_1687262_+			TSS_1253406_+	TSS_1153281_+	TSS_914407_+
TSS_2079093_+	TSS_2239257_+	TSS_1749377_+	TSS_1687265_+			TSS_1253948_+	TSS_1153413_+	TSS_914638_+
TSS_2079095_+	TSS_2247876_+	TSS_1750243_+	TSS_1689264_+			TSS_1254369_+	TSS_1153828_+	TSS_914939_+
TSS_2085267_+	TSS_2248389_+	TSS_1751604_+	TSS_1689665_+			TSS_1254487_+	TSS_1153940_+	TSS_915358_+
TSS_2085268_+	TSS_2248390_+	TSS_1752191_+	TSS_1691053_+			TSS_1257201_+	TSS_1154138_+	TSS_915874_+
TSS_2086481_+	TSS_2248392_+	TSS_1752192_+	TSS_1691212_+			TSS_1258619_+	TSS_1154888_+	TSS_916299_+
TSS_2087661_+	TSS_2248992_+	TSS_1752560_+	TSS_1691214_+			TSS_1258734_+	TSS_1156636_+	TSS_916395_+
TSS_2088231_+	TSS_2257675_+	TSS_1753789_+	TSS_1692754_+			TSS_1258738_+	TSS_1157250_+	TSS_916440_+
TSS_2089368_+	TSS_2258053_+	TSS_1753949_+	TSS_1695907_+			TSS_1261621_+	TSS_1157629_+	TSS_917063_+
TSS_2089370_+	TSS_2261053_+	TSS_1754740_+	TSS_1697613_+			TSS_1262133_+	TSS_1157765_+	TSS_918358_+
TSS_2090544_+	TSS_2264891_+	TSS_1756350_+	TSS_1700752_+			TSS_1262410_+	TSS_1160367_+	TSS_918737_+
TSS_2090700_+	TSS_2272088_+	TSS_1756961_+	TSS_1703998_+			TSS_1262982_+	TSS_1161531_+	TSS_918938_+
TSS_2092522_+	TSS_2273533_+	TSS_1756962_+	TSS_1714621_+			TSS_1263583_+	TSS_1161739_+	TSS_919224_+
TSS_2098068_+	TSS_2273534_+	TSS_1759269_+	TSS_1716478_+			TSS_1263675_+	TSS_1161741_+	TSS_919489_+
TSS_2099033_+	TSS_2273882_+	TSS_1760414_+	TSS_1717474_+			TSS_1267082_+	TSS_1161825_+	TSS_919793_+
TSS_2099251_+	TSS_2275750_+	TSS_1760814_+	TSS_1717475_+			TSS_1267177_+	TSS_1162135_+	TSS_920777_+
TSS_2100457_+	TSS_2279928_+	TSS_1760815_+	TSS_1717820_+			TSS_1267181_+	TSS_1163335_+	TSS_920932_+
TSS_2100459_+	TSS_2280193_+	TSS_1761550_+	TSS_1717821_+			TSS_1267182_+	TSS_1163591_+	TSS_921161_+
TSS_2100461_+	TSS_2281508_+	TSS_1764539_+	TSS_1717822_+			TSS_1267293_+	TSS_1163603_+	TSS_921436_+
TSS_2101825_+	TSS_2281509_+	TSS_1764616_+	TSS_1719774_+			TSS_1267582_+	TSS_1163885_+	TSS_921910_+
TSS_2101951_+	TSS_2281510_+	TSS_1765521_+	TSS_1719776_+			TSS_1267856_+	TSS_1164557_+	TSS_921911_+
TSS_2106428_+	TSS_2283370_+	TSS_1765819_+	TSS_1721109_+			TSS_1268621_+	TSS_1164944_+	TSS_922831_+
TSS_2110928_+	TSS_2284721_+	TSS_1765821_+	TSS_1722705_+			TSS_1270393_+	TSS_1165159_+	TSS_923078_+
TSS_2116538_+	TSS_2286306_+	TSS_1767146_+	TSS_1722829_+			TSS_1271306_+	TSS_1165443_+	TSS_924217_+
TSS_2119365_+	TSS_2288100_+	TSS_1769810_+	TSS_1723516_+			TSS_1272029_+	TSS_1166378_+	TSS_924226_+
TSS_2120410_+	TSS_2288102_+	TSS_1769811_+	TSS_1723822_+			TSS_1272360_+	TSS_1167425_+	TSS_924698_+
TSS_2121909_+	TSS_2293211_+	TSS_1769813_+	TSS_1723824_+			TSS_1272423_+	TSS_1167575_+	TSS_925028_+
TSS_2126453_+	TSS_2294261_+	TSS_1770429_+	TSS_1727066_+			TSS_1272424_+	TSS_1169019_+	TSS_925128_+
TSS_2127744_+	TSS_2298635_+	TSS_1770431_+	TSS_1730722_+			TSS_1273609_+	TSS_1169196_+	TSS_925657_+
TSS_2129262_+	TSS_2298636_+	TSS_1770621_+	TSS_1730869_+			TSS_1273747_+	TSS_1170561_+	TSS_925755_+
TSS_2130148_+	TSS_2299232_+	TSS_1770820_+	TSS_1731058_+			TSS_1273866_+	TSS_1173805_+	TSS_927211_+
TSS_2130151_+	TSS_2299294_+	TSS_1772768_+	TSS_1731519_+			TSS_1275767_+	TSS_1174581_+	TSS_927346_+
TSS_2130424_+	TSS_2305270_+	TSS_1774196_+	TSS_1731600_+			TSS_1275963_+	TSS_1174947_+	TSS_928610_+
TSS_2130871_+	TSS_2305272_+	TSS_1775261_+	TSS_1732092_+			TSS_1277821_+	TSS_1175397_+	TSS_929025_+
TSS_2133108_+	TSS_2306335_+	TSS_1775447_+	TSS_1732938_+			TSS_1277932_+	TSS_1177505_+	TSS_930216_+
TSS_2135189_+	TSS_2306449_+	TSS_1775705_+	TSS_1733132_+			TSS_1278416_+	TSS_1177834_+	TSS_930696_+
TSS_2136175_+	TSS_2306451_+	TSS_1777730_+	TSS_1735857_+			TSS_1279806_+	TSS_1178008_+	TSS_931730_+
TSS_2138196_+	TSS_2307817_+	TSS_1780404_+	TSS_1736088_+			TSS_1281164_+	TSS_1178541_+	TSS_931811_+
TSS_2138607_+	TSS_2307820_+	TSS_1780888_+	TSS_1736090_+			TSS_1284438_+	TSS_1179209_+	TSS_932328_+
TSS_2140161_+	TSS_2309042_+	TSS_1781906_+	TSS_1737069_+			TSS_1284776_+	TSS_1180955_+	TSS_932527_+
TSS_2140993_+	TSS_2309699_+	TSS_1782645_+	TSS_1737638_+			TSS_1287850_+	TSS_1181048_+	TSS_933135_+
TSS_2142085_+	TSS_2310867_+	TSS_1782646_+	TSS_1738820_+			TSS_1288776_+	TSS_1181166_+	TSS_934493_+
TSS_2147510_+	TSS_2316555_+	TSS_1783175_+	TSS_1738822_+			TSS_1288900_+	TSS_1182859_+	TSS_935071_+
TSS_2152300_+	TSS_2317231_+	TSS_1783674_+	TSS_1738854_+			TSS_1289094_+	TSS_1183123_+	TSS_936031_+
TSS_2152911_+	TSS_2317319_+	TSS_1833660_+	TSS_1739341_+			TSS_1289106_+	TSS_1183493_+	TSS_936032_+
TSS_2154032_+	TSS_2320972_+	TSS_1850782_+	TSS_1739952_+			TSS_1289193_+	TSS_1185737_+	TSS_936111_+
TSS_2158416_+	TSS_2325791_+	TSS_1859636_+	TSS_1740637_+			TSS_1290177_+	TSS_1185738_+	TSS_936224_+
TSS_2162041_+	TSS_2333769_+	TSS_1859911_+	TSS_1741153_+			TSS_1291052_+	TSS_1185823_+	TSS_936724_+
TSS_2162042_+	TSS_2335652_+	TSS_1862905_+	TSS_1745408_+			TSS_1291260_+	TSS_1186432_+	TSS_936959_+
TSS_2164102_+	TSS_2336345_+	TSS_1862907_+	TSS_1745925_+			TSS_1291321_+	TSS_1186783_+	TSS_937135_+
TSS_2182343_+	TSS_2338554_+	TSS_1863386_+	TSS_1745932_+			TSS_1291404_+	TSS_1189924_+	TSS_937328_+
TSS_2183952_+	TSS_2338555_+	TSS_1864202_+	TSS_1745936_+			TSS_1291406_+	TSS_1190036_+	TSS_937419_+
TSS_2184342_+	TSS_2339964_+	TSS_1864203_+	TSS_1746971_+			TSS_1291882_+	TSS_1190163_+	TSS_937757_+
TSS_2190677_+	TSS_2340227_+	TSS_1866361_+	TSS_1747860_+			TSS_1292941_+	TSS_1190319_+	TSS_938479_+
TSS_2193787_+	TSS_2340940_+	TSS_1866363_+	TSS_1748356_+			TSS_1293058_+	TSS_1190330_+	TSS_939248_+
TSS_2195143_+	TSS_2341079_+	TSS_1867347_+	TSS_1749377_+			TSS_1293493_+	TSS_1191105_+	TSS_939353_+
TSS_2195148_+	TSS_2341378_+	TSS_1867349_+	TSS_1750243_+			TSS_1293870_+	TSS_1191641_+	TSS_939365_+
TSS_2195953_+	TSS_2343214_+	TSS_1867764_+	TSS_1751604_+			TSS_1294195_+	TSS_1192016_+	TSS_940823_+
TSS_2196160_+	TSS_2360597_+	TSS_1868013_+	TSS_1752191_+			TSS_1294316_+	TSS_1194958_+	TSS_941232_+
TSS_2198381_+	TSS_2367706_+	TSS_1868114_+	TSS_1752192_+			TSS_1295365_+	TSS_1194961_+	TSS_942073_+
TSS_2203679_+	TSS_2369933_+	TSS_1868116_+	TSS_1752560_+			TSS_1295692_+	TSS_1195008_+	TSS_942606_+
TSS_2203738_+	TSS_2372532_+	TSS_1868404_+	TSS_1753949_+			TSS_1297729_+	TSS_1195225_+	TSS_943498_+
TSS_2208374_+	TSS_2376573_+	TSS_1868569_+	TSS_1754739_+			TSS_1298411_+	TSS_1195531_+	TSS_944236_+
TSS_2211485_+	TSS_2393237_+	TSS_1875268_+	TSS_1754740_+			TSS_1298439_+	TSS_1195661_+	TSS_944453_+
TSS_2212535_+	TSS_2393258_+	TSS_1875271_+	TSS_1755795_+			TSS_1298542_+	TSS_1196441_+	TSS_944818_+
TSS_2212538_+	TSS_2398743_+	TSS_1877934_+	TSS_1756350_+			TSS_1298861_+	TSS_1196875_+	TSS_944984_+
TSS_2212541_+	TSS_2399911_+	TSS_1880053_+	TSS_1756961_+			TSS_1299421_+	TSS_1196876_+	TSS_945841_+
TSS_2212835_+	TSS_2405131_+	TSS_1880455_+	TSS_1756962_+			TSS_1299471_+	TSS_1198660_+	TSS_946209_+
TSS_2215837_+	TSS_2405599_+	TSS_1881409_+	TSS_1757697_+			TSS_1299472_+	TSS_1199439_+	TSS_946286_+
TSS_2217339_+	TSS_2409648_+	TSS_1882439_+	TSS_1760414_+			TSS_1300725_+	TSS_1199440_+	TSS_946626_+
TSS_2219744_+	TSS_2409650_+	TSS_1883140_+	TSS_1760434_+			TSS_1300726_+	TSS_1200012_+	TSS_946708_+
TSS_2219905_+	TSS_2409651_+	TSS_1884162_+	TSS_1760810_+			TSS_1300915_+	TSS_1200389_+	TSS_946870_+
TSS_2221646_+	TSS_2411043_+	TSS_1890265_+	TSS_1760814_+			TSS_1302169_+	TSS_1200772_+	TSS_948619_+
TSS_2221800_+	TSS_2411049_+	TSS_1891807_+	TSS_1760815_+			TSS_1303498_+	TSS_1201269_+	TSS_948921_+
TSS_2222320_+	TSS_2411051_+	TSS_1896238_+	TSS_1761550_+			TSS_1304238_+	TSS_1201466_+	TSS_949643_+
TSS_2227159_+	TSS_2426845_+	TSS_1898157_+	TSS_1764539_+			TSS_1304239_+	TSS_1201468_+	TSS_949644_+
TSS_2232697_+	TSS_2426847_+	TSS_1899555_+	TSS_1764616_+			TSS_1304924_+	TSS_1201713_+	TSS_949953_+
TSS_2233234_+	TSS_2436434_+	TSS_1902169_+	TSS_1765518_+			TSS_1305474_+	TSS_1201749_+	TSS_949998_+
TSS_2234680_+	TSS_2439095_+	TSS_1902817_+	TSS_1765521_+			TSS_1305773_+	TSS_1202307_+	TSS_951263_+
TSS_2237525_+	TSS_2441309_+	TSS_1903107_+	TSS_1765819_+			TSS_1308052_+	TSS_1203009_+	TSS_951442_+
TSS_2247876_+	TSS_2456878_+	TSS_1905426_+	TSS_1767146_+			TSS_1308500_+	TSS_1207879_+	TSS_952074_+
TSS_2248389_+	TSS_2456966_+	TSS_1906755_+	TSS_1769809_+			TSS_1308517_+	TSS_1207987_+	TSS_953190_+
TSS_2248390_+	TSS_2459298_+	TSS_1906984_+	TSS_1769810_+			TSS_1308763_+	TSS_1208022_+	TSS_953813_+
TSS_2248391_+	TSS_2459301_+	TSS_1911501_+	TSS_1769811_+			TSS_1309977_+	TSS_1208140_+	TSS_954062_+
TSS_2248992_+	TSS_2465941_+	TSS_1911502_+	TSS_1769813_+			TSS_1310902_+	TSS_1209236_+	TSS_954063_+
TSS_2250579_+	TSS_2466691_+	TSS_1914858_+	TSS_1770428_+			TSS_1311057_+	TSS_1209516_+	TSS_955170_+
TSS_2255939_+	TSS_2472817_+	TSS_1915850_+	TSS_1770429_+			TSS_1313205_+	TSS_1209899_+	TSS_956673_+
TSS_2257051_+	TSS_2472881_+	TSS_1916636_+	TSS_1770431_+			TSS_1313744_+	TSS_1210078_+	TSS_957046_+
TSS_2257675_+	TSS_2473586_+	TSS_1917421_+	TSS_1770621_+			TSS_1313893_+	TSS_1210198_+	TSS_957183_+
TSS_2258053_+	TSS_2475816_+	TSS_1917422_+	TSS_1770820_+			TSS_1313991_+	TSS_1210320_+	TSS_957373_+
TSS_2261053_+	TSS_2475936_+	TSS_1917505_+	TSS_1772768_+			TSS_1316283_+	TSS_1210537_+	TSS_957569_+
TSS_2264891_+	TSS_2476885_+	TSS_1918372_+	TSS_1774052_+			TSS_1319981_+	TSS_1210673_+	TSS_957578_+
TSS_2273533_+	TSS_2476943_+	TSS_1918531_+	TSS_1774196_+			TSS_1320947_+	TSS_1210961_+	TSS_957579_+
TSS_2273534_+	TSS_2479102_+	TSS_1918728_+	TSS_1775447_+			TSS_1322550_+	TSS_1211322_+	TSS_957870_+
TSS_2273882_+	TSS_2479103_+	TSS_1919433_+	TSS_1775705_+			TSS_1322551_+	TSS_1212244_+	TSS_958462_+
TSS_2275750_+	TSS_2482219_+	TSS_1919434_+	TSS_1777524_+			TSS_1323186_+	TSS_1212763_+	TSS_959968_+
TSS_2279928_+	TSS_2483572_+	TSS_1919435_+	TSS_1777730_+			TSS_1323188_+	TSS_1214129_+	TSS_960206_+
TSS_2279948_+	TSS_2485060_+	TSS_1919834_+	TSS_1780404_+			TSS_1323765_+	TSS_1215462_+	TSS_960621_+
TSS_2280193_+	TSS_2486589_+	TSS_1921983_+	TSS_1781906_+			TSS_1324406_+	TSS_1215610_+	TSS_960834_+
TSS_2281800_+	TSS_2488199_+	TSS_1922263_+	TSS_1782642_+			TSS_1324611_+	TSS_1215752_+	TSS_961163_+
TSS_2284721_+	TSS_2488818_+	TSS_1922503_+	TSS_1782645_+			TSS_1325274_+	TSS_1216551_+	TSS_961440_+
TSS_2286306_+	TSS_2493635_+	TSS_1922504_+	TSS_1783175_+			TSS_1325507_+	TSS_1216739_+	TSS_961716_+
TSS_2288097_+	TSS_2494628_+	TSS_1922505_+	TSS_1783674_+			TSS_1325718_+	TSS_1216973_+	TSS_961717_+
TSS_2288100_+	TSS_2495402_+	TSS_1923993_+	TSS_1792832_+			TSS_1325972_+	TSS_1217194_+	TSS_961718_+
TSS_2288102_+	TSS_2495883_+	TSS_1923994_+	TSS_1804284_+			TSS_1326137_+	TSS_1217779_+	TSS_961862_+
TSS_2288662_+	TSS_2506989_+	TSS_1923997_+	TSS_1833660_+			TSS_1326297_+	TSS_1217951_+	TSS_962322_+
TSS_2292021_+	TSS_2506990_+	TSS_1924447_+	TSS_1858213_+			TSS_1326698_+	TSS_1218943_+	TSS_962735_+
TSS_2292594_+	TSS_2516202_+	TSS_1925546_+	TSS_1859636_+			TSS_1326700_+	TSS_1218952_+	TSS_963113_+
TSS_2293211_+	TSS_2516414_+	TSS_1925548_+	TSS_1861590_+			TSS_1326701_+	TSS_1218953_+	TSS_963361_+
TSS_2294261_+	TSS_2527042_+	TSS_1926610_+	TSS_1862027_+			TSS_1326796_+	TSS_1219548_+	TSS_963362_+
TSS_2298636_+	TSS_2527619_+	TSS_1926612_+	TSS_1862905_+			TSS_1326973_+	TSS_1219704_+	TSS_963747_+
TSS_2299232_+	TSS_2540909_+	TSS_1930341_+	TSS_1862907_+			TSS_1328276_+	TSS_1219908_+	TSS_963748_+
TSS_2299294_+	TSS_2544922_+	TSS_1930540_+	TSS_1863386_+			TSS_1328855_+	TSS_1219913_+	TSS_964509_+
TSS_2304260_+	TSS_2552313_+	TSS_1930752_+	TSS_1864203_+			TSS_1329267_+	TSS_1220617_+	TSS_964513_+
TSS_2305272_+	TSS_2552322_+	TSS_1931882_+	TSS_1866137_+			TSS_1329301_+	TSS_1220618_+	TSS_964712_+
TSS_2306335_+	TSS_2552324_+	TSS_1932084_+	TSS_1866361_+			TSS_1329302_+	TSS_1221198_+	TSS_964919_+
TSS_2306449_+	TSS_2552634_+	TSS_1932085_+	TSS_1866363_+			TSS_1329380_+	TSS_1221438_+	TSS_965478_+
TSS_2306451_+	TSS_2552637_+	TSS_1932648_+	TSS_1867347_+			TSS_1329932_+	TSS_1221603_+	TSS_966221_+
TSS_2307817_+	TSS_2552638_+	TSS_1932649_+	TSS_1867349_+			TSS_1330789_+	TSS_1223053_+	TSS_966326_+
TSS_2307820_+	TSS_2556268_+	TSS_1932651_+	TSS_1867764_+			TSS_1330791_+	TSS_1223239_+	TSS_966400_+
TSS_2309042_+	TSS_2558664_+	TSS_1933176_+	TSS_1868013_+			TSS_1330818_+	TSS_1223573_+	TSS_966593_+
TSS_2309699_+	TSS_2559635_+	TSS_1933177_+	TSS_1868116_+			TSS_1330819_+	TSS_1223746_+	TSS_966594_+
TSS_2310867_+	TSS_2561560_+	TSS_1933261_+	TSS_1868404_+			TSS_1330980_+	TSS_1223932_+	TSS_967620_+
TSS_2316555_+	TSS_2563159_+	TSS_1933364_+	TSS_1868569_+			TSS_1333741_+	TSS_1224147_+	TSS_967712_+
TSS_2317231_+	TSS_2563847_+	TSS_1938859_+	TSS_1875268_+			TSS_1333761_+	TSS_1226161_+	TSS_968252_+
TSS_2320972_+	TSS_2564610_+	TSS_1938860_+	TSS_1875271_+			TSS_1335087_+	TSS_1226164_+	TSS_968479_+
TSS_2325791_+	TSS_2564611_+	TSS_1942252_+	TSS_1876270_+			TSS_1335090_+	TSS_1226428_+	TSS_969648_+
TSS_2329549_+	TSS_2564612_+	TSS_1946873_+	TSS_1876502_+			TSS_1335781_+	TSS_1226481_+	TSS_969724_+
TSS_2333769_+	TSS_2565674_+	TSS_1947115_+	TSS_1876780_+			TSS_1336461_+	TSS_1226611_+	TSS_969951_+
TSS_2336345_+	TSS_2574614_+	TSS_1947226_+	TSS_1876950_+			TSS_1337136_+	TSS_1226811_+	TSS_970636_+
TSS_2338554_+	TSS_2576169_+	TSS_1947229_+	TSS_1877934_+			TSS_1338093_+	TSS_1227105_+	TSS_970640_+
TSS_2338555_+	TSS_2576336_+	TSS_1947635_+	TSS_1880053_+			TSS_1338481_+	TSS_1227319_+	TSS_970644_+
TSS_2339963_+	TSS_2576337_+	TSS_1947637_+	TSS_1880455_+			TSS_1338655_+	TSS_1227334_+	TSS_971721_+
[truncated: 15,671 more rows]
