# Supplementary material for: Xenogeneic silencing strategies in bacteria are dictated by RNA polymerase promiscuity
Source: Nat Commun. 2022 Mar 3;13:1149. doi: 10.1038/s41467-022-28747-1 (PMC8894471; doi:10.1038/s41467-022-28747-1)
Supplement: Supplementary file 6 — Supplementary Data 2 [file 41467_2022_28747_MOESM6_ESM.xlsx]

## Sheet: Table S2
Gene	log Fold Change (wild type/Drok)	log Counts Per Million	P Value (Exact test)	Horizontally acquired1,2,3	Gene % AT-content	Above or below average AT-content
Comparison of wild type and Dhns E. coli
ybfQ	6.75331	0.113532	2.35e-07	no	62	above
yhiD	6.28723	6.52475	1.11e-48	yes	54	above
ykiC	6.19819	-0.297548	3.91e-05	no	57	above
malG	6.09829	8.19443	1.69e-06	no	45	below
hdeB	5.93636	7.39478	4.38e-33	yes	60	above
malK	5.82467	9.44078	0.0018417	no	45	below
lamB	5.79145	9.49346	1.5e-05	no	48	below
tnaA	5.74198	8.72525	1.41e-08	no	49	below
psuK	5.54897	4.54222	1.6e-05	no	53	above
hdeA	5.45053	8.48619	1.5e-26	no	57	above
ydeT	5.42344	5.94048	5.31e-20	no	55	above
malE	5.40725	9.2127	0.000544347	no	49	below
gadB	5.40413	4.50959	1.68e-32	no	47	below
ydeQ	5.26313	5.30786	2.24e-22	no	55	above
tnaB	5.23232	7.75035	5.39e-08	no	54	above
ecpR	5.15898	4.27395	7.98e-32	no	61	above
malF	5.13223	8.67278	3.45e-05	no	47	below
arrS	5.07354	2.31651	1.18e-21	no	61	above
ydeM	4.97511	4.67224	2.29e-31	no	61	above
malM	4.96694	8.26014	1.54e-06	no	47	below
tfaR	4.79332	-1.13497	0.0194153	no	52	above
yfdO	4.79046	-1.13633	0.0209226	no	44	below
ydeO	4.75288	3.36528	4.28e-24	no	60	above
bglG	4.73211	5.64088	1.31e-06	no	57	above
ynfR	4.68881	3.04024	2.57e-23	no	56	above
ydeR	4.65374	4.03225	4.55e-19	no	55	above
mocA	4.62524	5.56601	5.52e-17	no	57	above
ybcV	4.61246	4.13812	3.02e-29	yes	68	above
ydeS	4.60971	4.31115	9.41e-12	no	55	above
rcbA	4.58041	-1.23298	0.0362394	no	65	above
psuG	4.49662	5.27545	5.03e-09	no	50	above
gadE	4.49281	4.21753	1.47e-24	no	67	above
pdeL	4.47431	8.53982	1.26e-20	no	54	above
ais	4.45737	5.52413	7.41e-31	no	57	above
yddA	4.45339	7.06409	2.82e-24	yes	56	above
yahL	4.38947	4.69505	8.7e-21	no	61	above
dctR	4.37288	4.95867	2.2e-27	no	60	above
ydiN	4.35975	3.42903	1.34e-22	no	55	above
ygcW	4.33448	3.93526	1.95e-08	no	54	above
ldrA	4.33173	-1.33691	0.0689307	no	44	below
cdgI	4.32567	4.32323	7.98e-27	no	62	above
yqeC	4.31425	4.67511	1.11e-06	no	50	above
yadK	4.29206	4.39356	7.92e-18	yes	59	above
yeiL	4.28385	4.65848	8.94e-13	no	55	above
cmtB	4.26303	3.51558	1.02e-20	yes	58	above
ydeP	4.25291	6.18444	1.45e-28	no	50	above
yagM	4.21478	6.43614	6.69e-27	yes	64	above
yadM	4.20311	3.75544	1.54e-24	yes	57	above
gatD	4.16843	7.85861	2.66e-08	no	51	above
ralR	4.16743	-0.00211733	4.28e-05	no	59	above
ynfN	4.0536	4.0746	9.25e-16	no	56	above
mglC	4.02504	7.77272	0.00174426	no	50	above
agaB	4.02483	2.42676	1.24e-17	no	56	above
ynfQ	3.97723	4.86804	3.07e-09	no	66	above
rspB	3.96892	5.35754	3.32e-25	yes	55	above
yagL	3.96403	6.58756	6.17e-30	yes	63	above
yegJ	3.95928	3.52666	2.15e-23	no	59	above
yjhI	3.93793	3.49765	3.54e-06	no	59	above
ybcM	3.91265	6.98815	5.23e-24	yes	64	above
ydfD	3.87575	0.913941	6.06e-09	yes	57	above
slp	3.87139	5.91975	1e-27	yes	54	above
nanM	3.86664	4.69422	4.35e-20	no	56	above
hchA	3.84988	6.19004	3.54e-23	no	51	above
cspI	3.84883	6.04812	8.34e-14	no	60	above
yaiS	3.84504	3.35863	5.85e-20	no	57	above
ecpB	3.83344	4.38476	3.13e-24	no	45	below
dgcT	3.81009	7.4769	5.74e-21	no	61	above
tnaC	3.80586	9.16226	0.0395469	no	65	above
tdcD	3.80352	5.96564	6.1e-08	no	52	above
csgF	3.79198	2.22087	5.58e-17	yes	58	above
yadC	3.77562	6.70953	2.42e-23	yes	60	above
pgaC	3.77466	5.2815	2.54e-24	no	53	above
hlyE	3.76339	4.38798	1.33e-23	no	59	above
ydeI	3.75894	3.40764	4.28e-19	no	52	above
ynbB	3.73454	2.30642	8.98e-15	no	56	above
tfaP	3.73051	2.16998	1.61e-14	no	58	above
ykgR	3.70824	2.62908	2.08e-05	no	72	above
ycdU	3.7064	5.6548	1.03e-24	yes	59	above
adiY	3.69764	3.87743	1.54e-23	no	59	above
uidC	3.69445	3.41195	5.83e-22	no	53	above
proX	3.67202	8.83158	1.13e-12	no	47	below
pgaB	3.65382	5.86616	1.85e-19	no	56	above
ydcC	3.64945	2.2375	3.79e-15	yes	58	above
preA	3.63962	6.35568	5.72e-05	no	49	below
rrsE	3.63828	-1.57893	0.258219	no	46	below
iraP	3.62601	5.32033	1.74e-14	no	54	above
csgE	3.62572	2.7629	6.36e-20	yes	57	above
iraM	3.60038	3.88438	4.8e-12	no	66	above
malQ	3.59897	7.73191	1.51e-11	no	45	below
ydbD	3.59392	5.48231	7.99e-24	no	57	above
ompG	3.58984	3.64409	2.17e-20	no	50	above
yahV	3.57918	2.30502	3.42e-12	no	76	above
yfbN	3.57697	2.89071	5.07e-18	yes	61	above
ompL	3.57629	3.42031	1.02e-20	no	59	above
yiaB	3.57046	3.36193	9.55e-21	yes	58	above
ghoS	3.5423	4.64553	1.01e-20	no	65	above
yfcV	3.52752	3.20397	3.31e-18	no	54	above
ypjB	3.52616	5.03852	8.32e-22	no	65	above
yfdV	3.52006	3.43118	4.71e-16	no	55	above
hprS	3.51232	7.35556	7.91e-19	no	60	above
fimB	3.50943	8.10987	7.16e-14	no	57	above
tdcF	3.5083	5.15399	4.98e-18	no	47	below
ghoT	3.49282	2.73852	4.08e-12	no	65	above
idnD	3.48832	4.19336	2.45e-06	no	53	above
pqqL	3.47318	7.51099	1.35e-17	yes	53	above
yciE	3.46957	4.48461	1.36e-19	no	59	above
malP	3.4593	7.8078	2.39e-07	no	48	below
emrY	3.45291	4.88138	9.33e-21	yes	58	above
gadF	3.44202	2.85011	1.51e-18	no	53	above
csgB	3.43759	1.16862	5.23e-09	yes	58	above
yneP	3.43002	2.9202	1.64e-12	no	62	above
pgaA	3.42807	6.87176	2.85e-19	no	53	above
yfbO	3.41628	2.89843	7.65e-13	no	60	above
yddB	3.40661	7.03032	6.27e-20	yes	54	above
micC	3.39783	3.0203	3.41e-19	no	62	above
gadX	3.39453	7.36014	3.11e-16	no	59	above
ydiO	3.39192	3.80663	6.99e-21	no	48	below
yiaW	3.38445	2.63711	1e-16	no	53	above
sieB	3.38001	4.61243	2.27e-20	yes	63	above
ydaE	3.37626	0.846107	7.23e-08	yes	63	above
ppsA	3.37303	8.05232	2.88e-05	no	45	below
ybeR	3.37129	2.99805	1.23e-13	no	54	above
adeD	3.36776	8.82644	6.01e-13	no	45	below
casA	3.35519	4.14373	5.56e-19	no	56	above
leuO	3.3375	5.57717	4.16e-18	no	54	above
ydiF	3.33698	2.75821	2.03e-13	no	53	above
yqiH	3.32963	5.08644	2.48e-20	yes	61	above
ybgD	3.30537	3.43425	1.27e-19	no	53	above
yibG	3.30018	3.47381	6.44e-19	no	68	above
degP	3.29814	9.34464	1.15e-11	no	46	below
tdcE	3.29403	6.05136	8.84e-12	no	47	below
bglH	3.28576	5.30617	2.26e-20	no	55	above
ynfP	3.28565	-0.585216	0.00558791	no	58	above
ygeV	3.28258	7.52051	0.000583322	no	54	above
rclB	3.28146	2.16361	8.26e-12	no	65	above
gadC	3.26354	5.70161	3.32e-21	no	52	above
ydhY	3.2635	1.61507	1.14e-07	no	51	above
sokX	3.26305	3.84005	1.02e-16	no	48	below
ybfC	3.26249	2.35038	2.15e-13	yes	63	above
casB	3.25513	2.75447	9.01e-15	no	54	above
safA	3.25172	1.24087	8.94e-09	no	63	above
rclC	3.24565	4.54988	2.37e-16	no	55	above
ytiD	3.22747	0.406706	5.18e-06	no	67	above
yqeH	3.22574	4.29136	4.82e-19	yes	63	above
ydjH	3.22137	1.994	7.73e-12	no	55	above
nanC	3.2116	4.18417	1.92e-14	no	57	above
iprA	3.21076	4.64048	1.67e-16	no	61	above
ybbC	3.20845	3.20584	5.65e-16	no	69	above
rzpQ	3.20659	0.977036	9.51e-06	no	54	above
yphF	3.20031	4.19049	1.51e-16	no	54	above
tdcB	3.19982	5.07811	0.00115051	no	54	above
yjfL	3.19684	2.19661	7.1e-14	no	56	above
treB	3.1926	10.2555	0.0424179	no	46	below
yadL	3.18588	3.96079	2.41e-17	yes	57	above
appY	3.17762	4.7033	8.63e-16	yes	68	above
fimE	3.17518	6.26256	4.44e-13	no	53	above
ymgK	3.16979	3.11485	1.67e-17	no	69	above
xylF	3.16336	4.56497	1.7e-12	no	56	above
csgD	3.16295	4.44782	2.86e-14	yes	58	above
ynbA	3.1618	2.75062	1.82e-10	no	53	above
proW	3.16075	9.81349	1.49e-10	no	42	below
hdeD	3.15602	7.3389	5.87e-16	yes	53	above
ybhM	3.15442	5.15534	1.88e-17	yes	58	above
yqiI	3.13491	6.49748	2.09e-18	yes	60	above
mglA	3.13046	7.72086	0.00355288	no	55	above
yhfL	3.12802	5.17811	3.42e-18	no	58	above
pgaD	3.12522	5.23193	6.49e-15	no	56	above
yiaA	3.12519	5.00863	2.96e-15	yes	59	above
ydeN	3.11507	5.05203	2.59e-18	no	56	above
yfdE	3.11459	4.26609	1.19e-17	yes	55	above
yceJ	3.10955	5.48499	1.76e-19	no	49	below
ydaF	3.10402	1.6318	9.5e-10	no	51	above
treC	3.09487	8.84635	0.0190967	no	47	below
ybhH	3.0832	3.09206	1.02e-16	no	51	above
yceI	3.07866	5.93947	3.1e-18	no	53	above
emrK	3.0721	3.0317	7.52e-17	yes	58	above
yehD	3.07168	1.09335	1.16e-07	yes	59	above
yceO	3.04962	1.96366	9.41e-12	no	62	above
yqeB	3.04454	5.20772	2.19e-05	no	48	below
ythA	3.04278	3.64696	1.2e-14	no	69	above
wcaE	3.03974	2.25447	9.3e-10	no	54	above
ydiM	3.03857	3.60518	7.31e-14	no	55	above
pinQ	3.02275	3.44643	4.28e-13	no	55	above
ydjI	3.0191	2.23076	2.08e-11	no	55	above
cadB	3.0145	4.46957	8.29e-14	no	51	above
oppB	3.00839	8.68074	8.2e-12	no	54	above
kilR	3.00731	1.68965	1.3e-10	yes	58	above
ykgH	3.00157	4.87827	7.1e-14	yes	63	above
idnK	2.99912	3.41613	6.83e-08	no	57	above
ydfJ	2.96195	4.2633	9.13e-16	no	53	above
tdcA	2.95753	6.6675	0.0084846	no	58	above
sfmC	2.95546	4.02973	2.13e-14	no	57	above
pagP	2.94744	4.99437	9.76e-17	no	53	above
pphB	2.9458	4.41056	4.34e-17	no	58	above
psuT	2.93178	5.99044	1.34e-07	no	49	below
yccE	2.9281	4.7152	1.04e-15	no	66	above
yhcA	2.91559	3.56368	1.49e-15	yes	58	above
lldR	2.91526	7.39215	0.0131537	no	46	below
ygiZ	2.91152	2.31428	2.29e-13	no	66	above
yqeK	2.91068	2.8966	1.01e-09	yes	67	above
yigG	2.90582	3.80119	3.99e-17	no	67	above
ynfT	2.90522	5.25158	4.78e-11	no	66	above
kbaY	2.88026	4.50727	1.39e-12	no	48	below
lldD	2.87411	7.71134	0.0005711	no	44	below
hprR	2.86426	7.25949	3.14e-14	no	55	above
mglB	2.85553	7.59985	0.109145	no	49	below
ymgL	2.85529	2.1906	3.79e-07	no	70	above
yddK	2.85291	1.42895	1.22e-08	no	68	above
yaiP	2.84269	4.90442	8.53e-15	no	50	above
gatB	2.82963	7.46723	0.013448	no	58	above
yecH	2.82926	5.83827	3.4e-17	no	53	above
wcaD	2.82374	2.58931	1.99e-13	no	58	above
oppA	2.82263	10.1692	1.37e-09	no	52	above
yiaL	2.82208	1.53786	4.24e-09	no	55	above
yjiT	2.81396	7.33575	0.000130475	no	56	above
cadC	2.80972	7.2866	1.33e-13	no	58	above
proV	2.80738	10.2484	1.6e-08	no	51	above
ydiL	2.806	3.03683	4.12e-06	no	54	above
yddY	2.79416	4.0284	1.16e-15	no	55	above
lldP	2.79199	9.57492	0.0372687	no	45	below
sucC	2.7687	7.85861	2.3e-10	no	46	below
yqeL	2.76453	1.35803	7.53e-06	no	74	above
ycaM	2.76265	5.67941	0.00035918	no	53	above
xapR	2.76121	6.33204	7.78e-18	no	49	below
ybdO	2.76112	4.63521	1.92e-11	no	61	above
yhjX	2.7521	6.39386	8.12e-06	no	49	below
yidL	2.75049	5.11814	1.48e-15	no	56	above
ybbW	2.74976	2.09967	8.58e-09	no	53	above
tdcC	2.73991	6.10171	2.31e-05	no	50	above
ftnB	2.71448	7.28732	1.63e-08	no	52	above
yncO	2.71158	0.0378173	0.000533902	no	68	above
yjgN	2.70816	4.7479	7.77e-13	no	63	above
yjdJ	2.70257	4.49104	2.05e-14	no	59	above
yehA	2.70003	4.34113	8.01e-14	yes	61	above
dosC	2.69263	5.0999	9.75e-15	no	56	above
glpC	2.68385	6.89902	0.0212429	no	46	below
lacY	2.66757	4.92439	2.5e-13	no	54	above
ylcI	2.6657	2.83005	9.98e-10	no	56	above
htrE	2.66236	5.37398	1.79e-14	yes	57	above
yjfM	2.65083	2.91604	4.39e-14	no	51	above
yjfI	2.64618	2.90917	6.47e-13	yes	61	above
yehL	2.64185	3.36635	4.56e-14	no	46	below
yfdX	2.63906	2.49857	5.31e-11	no	54	above
ymfD	2.63723	6.12791	1.95e-09	yes	65	above
ycjO	2.63277	2.0968	0.00053385	no	46	below
yqcE	2.63177	4.01201	0.000891055	no	50	above
ynfO	2.62708	-0.405076	0.0129476	no	56	above
oppD	2.62195	8.29913	5.8e-10	no	48	below
gadW	2.62027	7.08987	4.18e-13	no	58	above
oppC	2.6177	8.8985	3.7e-09	no	48	below
btsT	2.61682	9.73447	0.0232359	no	44	below
yiiE	2.61391	0.733461	0.000673538	no	53	above
ydfK	2.60809	2.21762	3.5e-09	no	65	above
ycjN	2.60466	2.72967	1.27e-05	no	50	above
ftnA	2.60283	8.56095	2.31e-09	no	57	above
ompT	2.60001	9.47549	9.78e-09	no	57	above
idnO	2.59592	4.54536	1.05e-06	no	51	above
gspH	2.592	3.18909	4.09e-10	no	44	below
yneK	2.58488	2.90903	8.39e-11	no	60	above
sfmD	2.58396	5.15147	2.2e-13	no	52	above
oppF	2.57812	9.1625	7.8e-09	no	48	below
yigF	2.56884	6.10839	1.82e-13	yes	65	above
yfdF	2.54776	4.62766	9.39e-12	no	64	above
tdcR	2.5441	2.52012	0.000111174	no	71	above
dadX	2.54324	8.29374	0.00120161	no	42	below
astA	2.52951	2.04872	0.026885	no	44	below
sucD	2.52858	8.14534	5.97e-10	no	46	below
glpQ	2.52582	9.7087	0.00903777	no	54	above
yabR	2.52578	1.02588	3.18e-05	no	69	above
yobI	2.52511	1.17293	1.21e-06	no	80	above
ygiL	2.5251	4.60468	1.06e-13	yes	56	above
mdtJ	2.52438	5.88016	1.09e-09	no	58	above
ppsR	2.52321	5.17781	3.52e-13	no	49	below
ytfI	2.51856	4.87547	3.66e-07	yes	64	above
ynbG	2.51651	-0.0899837	0.00235657	no	86	above
adeQ	2.50865	4.99181	6.7e-08	no	52	above
ykgV	2.50522	2.27373	6.75e-07	no	59	above
ymgC	2.50286	4.2433	5.27e-13	yes	64	above
srlB	2.47794	2.40841	0.00288776	no	45	below
srlD	2.4735	4.66208	2.31e-05	no	47	below
sfmH	2.46613	2.35393	1.57e-08	no	54	above
elfA	2.46378	3.51129	1.72e-12	no	58	above
mcrA	2.46372	6.51554	1.22e-14	yes	62	above
allD	2.46251	2.84868	3.53e-12	no	48	below
frc	2.46188	3.04403	8.86e-13	no	53	above
hyi	2.4591	1.59052	7.23e-06	no	55	above
ydjE	2.45687	5.73882	1.8e-13	no	55	above
dgcZ	2.4557	6.24972	1.08e-10	no	55	above
ybeT	2.45486	3.64964	6.2e-11	no	57	above
yfdQ	2.45366	3.39054	2.12e-10	yes	54	above
yiaM	2.45025	2.01589	4.57e-09	yes	56	above
yrhD	2.4493	1.36881	4.65e-07	no	67	above
putA	2.44123	7.53611	1.16e-05	no	43	below
yciF	2.43973	1.92719	7.44e-09	no	57	above
rihB	2.43876	3.06009	4.31e-10	no	48	below
stpA	2.43578	8.99613	1.31e-07	no	52	above
yjjQ	2.42799	3.22756	4.23e-08	no	55	above
glpB	2.42458	7.23822	0.0618777	no	44	below
gltF	2.42249	6.07217	7.92e-11	yes	55	above
ybcK	2.40376	4.17357	3.02e-09	yes	64	above
yfbM	2.39728	1.07823	2.65e-05	yes	54	above
rclA	2.39385	4.54201	1.87e-10	no	54	above
tfaE	2.39304	2.51625	8.03e-09	yes	52	above
preT	2.38678	5.12914	0.000577231	no	49	below
oxc	2.38412	4.43615	2.21e-11	no	53	above
gspC	2.38376	4.61282	5.63e-11	no	58	above
ybeU	2.37547	2.39574	7.74e-08	no	52	above
ybcW	2.36756	4.55207	3.55e-11	yes	60	above
ybcL	2.36295	3.71497	4.55e-10	yes	58	above
phoE	2.36158	4.62848	4.61e-11	no	55	above
mdtI	2.3567	6.84192	3.56e-09	no	48	below
yohP	2.34875	4.08915	4.6e-09	no	65	above
shoB	2.34555	4.40364	2.48e-12	no	63	above
rzoR	2.34249	1.03575	2.43e-05	no	43	below
arnC	2.33884	4.24433	1.61e-12	no	50	above
yfdP	2.33725	2.56856	1.66e-10	yes	50	above
sucB	2.33721	8.46796	9.06e-07	no	44	below
yihR	2.3284	3.16625	2.06e-11	no	52	above
ymgA	2.32741	1.39793	0.000400714	yes	63	above
yjbS	2.32609	0.531195	0.00017177	no	72	above
yfjJ	2.32518	3.63524	5.19e-11	yes	60	above
pinR	2.32057	3.51386	2.01e-08	no	55	above
yjeJ	2.31659	6.48236	8.65e-09	no	55	above
yddL	2.31339	-0.584659	0.0364764	no	58	above
ymgI	2.30646	0.703178	0.000150676	no	68	above
yghG	2.30525	4.89967	8.34e-10	no	56	above
yqeJ	2.30461	3.40549	6.02e-12	yes	68	above
yibV	2.29909	1.96787	1.83e-07	no	64	above
gatA	2.28732	8.07192	0.0473361	no	57	above
yihF	2.28644	5.99352	1.7e-08	no	58	above
ymgG	2.28624	2.32986	4.32e-06	no	48	below
mhpR	2.28426	4.97785	0.00315404	no	44	below
yrhB	2.27274	4.16038	2.11e-09	no	54	above
casD	2.27127	3.75787	1.39e-11	no	52	above
nlpA	2.26857	6.23942	1.37e-10	no	53	above
borD	2.25128	8.14572	2.56e-08	yes	59	above
ymiC	2.25104	3.76839	7.02e-11	no	54	above
glpT	2.24406	9.49612	0.0895307	no	47	below
eutS	2.24085	1.51727	3.25e-05	no	49	below
rzpD	2.23868	4.49602	3e-09	yes	49	below
ymgJ	2.23704	1.42336	1.13e-05	no	62	above
yagK	2.22574	6.68972	1.72e-11	yes	55	above
yggP	2.21858	3.17104	4.32e-09	no	49	below
ybhI	2.21471	3.47815	8.93e-11	no	50	above
ykgJ	2.21021	4.58835	1.4e-07	no	50	above
yncH	2.20811	-1.13011	0.138899	no	69	above
tfaQ	2.20642	-1.13148	0.137838	yes	52	above
ykgE	2.19779	3.59428	0.00061248	no	49	below
ytiC	2.1941	-0.289019	0.0127171	no	75	above
sucA	2.19371	9.66418	0.000912619	no	44	below
adiC	2.19156	4.97046	6e-11	no	46	below
dicB	2.19145	0.778456	0.000192644	yes	64	above
ybfB	2.19067	2.70641	1.3e-09	no	69	above
yihO	2.18877	4.9992	5.35e-11	no	55	above
yhhZ	2.18799	2.92604	1.73e-07	no	66	above
galS	2.18793	6.20862	0.0372182	no	48	below
hha	2.1751	8.69257	2.57e-07	no	59	above
ydfO	2.15126	2.9948	6.46e-06	yes	68	above
tdcG	2.13727	5.67791	7.27e-09	no	47	below
ygcU	2.13016	4.12621	2.88e-05	no	49	below
ypjC	2.12484	-0.042798	0.00594585	no	67	above
yiiG	2.11956	4.75548	5.6e-10	no	54	above
ycjP	2.11414	1.95379	1.51e-06	no	47	below
gatZ	2.11394	9.28268	0.0583132	no	51	above
uspD	2.11057	6.00486	1.59e-11	no	57	above
gspE	2.10854	4.83214	1.28e-09	no	48	below
casC	2.10766	4.46213	1.65e-10	no	57	above
yhhH	2.104	1.31574	4.49e-05	yes	67	above
ygeG	2.09556	1.6652	1.95e-05	yes	67	above
trkG	2.08705	7.07273	5.77e-09	no	62	above
yiiS	2.08703	5.07144	4.14e-09	no	54	above
ykgF	2.08578	4.13473	0.000225056	no	50	above
yadV	2.08264	3.41881	1.66e-08	no	56	above
zinT	2.08036	4.32437	3.06e-08	no	62	above
agaC	2.07802	3.06015	7.65e-10	no	49	below
gltA	2.07604	10.0116	0.00283161	no	49	below
ynaI	2.07297	6.56587	3.69e-11	no	57	above
xdhC	2.07105	2.6235	0.00166203	no	48	below
galP	2.06686	7.24853	0.0218761	no	47	below
yciX	2.06628	3.61265	1.03e-09	no	54	above
yjiC	2.06484	3.21127	1.05e-09	no	60	above
yqcG	2.06405	0.531568	0.000725182	no	76	above
yagU	2.06145	6.49511	3.98e-11	yes	55	above
ydjK	2.05836	2.44101	9.06e-08	no	51	above
casE	2.0568	3.893	2.11e-10	no	55	above
yghJ	2.04382	8.38944	7.16e-07	no	48	below
ydcD	2.04291	2.129	5.21e-06	yes	73	above
evgS	2.03496	8.50609	9.26e-07	yes	59	above
dppB	2.03491	5.11669	0.00918914	no	44	below
eutP	2.02868	0.809517	0.000476299	no	50	above
yeaV	2.02131	3.56961	0.000673158	no	49	below
cdaR	2.01965	5.22294	8.04e-08	no	47	below
dosP	2.01686	5.16952	7.21e-09	no	50	above
yhiJ	2.00779	4.40897	1.4e-07	no	63	above
ykgG	2.00253	3.76158	7.41e-07	no	48	below
ycgV	2.00117	6.8081	1.67e-08	no	50	above
ygcE	1.99726	4.3616	0.00156894	no	51	above
mntP	1.99341	5.83231	3.55e-07	no	48	below
lit	1.99241	6.11567	6.54e-11	yes	63	above
yjeM	1.98882	6.30927	1.42e-10	no	53	above
osmC	1.98772	5.14943	2.77e-09	no	50	above
ydiP	1.98619	3.47471	2.64e-09	no	58	above
yjgL	1.98422	4.95764	7.9e-08	no	68	above
cmtA	1.97996	3.44825	4.04e-07	no	50	above
ybhD	1.97822	4.63794	1.54e-08	no	55	above
setC	1.97374	4.38925	4.53e-08	no	54	above
gspG	1.97335	3.06297	7.85e-09	no	51	above
ydjJ	1.97245	2.12968	3.12e-06	no	53	above
envR	1.96873	2.94655	1.58e-07	no	56	above
arpA	1.9637	5.13619	0.000129491	no	62	above
ynaK	1.96351	2.62034	0.000120306	no	52	above
xylE	1.9612	5.2523	7.35e-06	no	50	above
ygeI	1.95562	1.64118	0.000215003	no	66	above
dadA	1.95003	8.16521	0.0268769	no	44	below
gadY	1.94901	9.50602	2.54e-05	no	51	above
dppD	1.94473	5.12866	0.00104615	no	43	below
yegR	1.94457	1.62946	1.75e-05	no	64	above
fimZ	1.94455	3.76465	2.52e-05	no	63	above
mcbR	1.94294	5.45906	1.33e-06	no	56	above
yahE	1.94161	1.89288	2.02e-05	no	53	above
cspC	1.93643	11.9	7.52e-05	no	53	above
rhaM	1.93378	2.91784	8.62e-08	no	49	below
wcaF	1.93008	2.25176	1.59e-07	no	52	above
sdhB	1.92787	10.0235	0.0168775	no	48	below
sfmA	1.92373	2.24186	1.12e-06	yes	55	above
ygjI	1.91689	4.09673	3.4e-09	no	50	above
ypfN	1.91605	7.50986	5.91e-07	no	52	above
ompN	1.91162	4.1839	5.9e-09	no	53	above
lacA	1.90995	3.38609	3.76e-07	no	57	above
ynaE	1.90972	1.81296	0.00024762	no	64	above
ycjQ	1.908	2.3253	2.63e-07	no	44	below
aldA	1.90674	8.03252	0.139599	no	49	below
ygeH	1.90293	4.24706	1.96e-08	yes	65	above
maa	1.90054	8.55585	1.09e-05	no	52	above
dppC	1.89682	5.37441	0.00393577	no	41	below
yciG	1.89307	-0.183378	0.0201421	no	49	below
ybfD	1.88944	1.5834	3.82e-05	no	60	above
hcaR	1.8838	6.42564	0.141185	no	50	above
mcrC	1.88198	5.57239	8.57e-09	yes	63	above
gcvP	1.88016	8.59856	0.000302061	no	44	below
pdeG	1.87779	5.79161	2.46e-08	no	55	above
yodB	1.87665	4.10705	0.000491565	yes	58	above
sgbH	1.87628	1.15783	0.000119232	no	41	below
arnB	1.87406	5.08292	1.12e-08	no	49	below
osmB	1.8692	4.58834	1.41e-07	no	48	below
phoA	1.86757	5.53201	4.26e-07	no	47	below
lysA	1.86742	5.47035	3.67e-06	no	47	below
fucA	1.86619	3.19953	0.00540348	no	51	above
yjcF	1.86538	4.13246	1.43e-08	no	67	above
hisQ	1.86302	5.28707	1.03e-07	no	47	below
yqeI	1.85708	4.91123	1.09e-07	yes	60	above
racC	1.8452	2.68925	5e-07	yes	61	above
ahr	1.83705	4.35795	0.000381117	no	44	below
acs	1.83662	5.31596	0.0542638	no	43	below
paaE	1.83403	1.30137	0.0649757	no	47	below
rcsA	1.83147	6.0332	2.64e-08	yes	62	above
manZ	1.82896	8.79463	0.00763111	no	47	below
yghS	1.82876	3.07794	7.75e-08	no	50	above
yffB	1.82826	5.57864	4.88e-08	no	53	above
ycjM	1.82597	3.84997	0.00464519	no	56	above
yhbX	1.82474	6.29195	5.89e-07	no	57	above
agp	1.82454	5.56731	0.00461918	no	48	below
yehP	1.81953	2.60706	2.96e-07	no	46	below
yfjH	1.81856	4.52532	1.23e-07	yes	63	above
yqfH	1.81209	-0.233658	0.0325206	no	56	above
nrdD	1.81049	6.41906	0.0360035	no	46	below
ydhV	1.81011	2.96714	1.08e-05	no	52	above
caiF	1.80937	4.60556	7.48e-07	yes	54	above
yadN	1.80413	2.20776	8.44e-06	yes	55	above
ycaK	1.79706	3.44908	2.88e-07	no	57	above
hdhA	1.79213	5.45071	1.57e-07	no	53	above
hisP	1.79035	4.31138	4.8e-08	no	48	below
lgoR	1.79025	6.90057	0.117775	no	53	above
yjfJ	1.78973	3.25866	1.95e-08	no	49	below
ydaV	1.7865	-0.519821	0.0754936	no	47	below
glpA	1.77403	7.47006	0.194916	no	43	below
yiaV	1.77004	4.84046	6.63e-08	no	49	below
ydeJ	1.76806	3.88055	1.97e-07	no	51	above
leuE	1.76751	6.05039	1.27e-07	no	55	above
ytcA	1.76718	1.0806	0.00062267	no	53	above
gspD	1.76571	5.85691	4.67e-08	no	50	above
yhdV	1.76049	4.56183	6.35e-06	no	46	below
srlE	1.7536	4.10086	0.0217256	no	45	below
eutN	1.75164	-0.868427	0.125509	no	47	below
elaD	1.74922	3.71649	3.14e-07	yes	65	above
fimD	1.74498	6.40087	1.53e-08	no	51	above
rusA	1.74492	-0.0412259	0.0202599	no	47	below
ylcJ	1.72568	0.734127	0.00474543	no	75	above
dapE	1.72363	7.06729	8.27e-07	no	47	below
feaR	1.72143	5.29853	0.03239	no	51	above
rybB	1.72139	7.47208	4.74e-06	no	52	above
ycgY	1.71955	2.65758	7.69e-06	no	59	above
yjiA	1.71897	6.87121	0.000386293	no	45	below
nupG	1.7186	7.86969	0.169969	no	50	above
rhsD	1.71579	5.76903	9.95e-08	no	40	below
tqsA	1.71317	6.00381	4.22e-07	no	50	above
ycfK	1.71236	1.30378	0.000194949	no	50	above
yiaU	1.71042	5.76276	4.27e-08	no	52	above
potG	1.70854	3.63116	3.71e-06	no	45	below
yjgM	1.70178	5.70274	2.14e-07	no	48	below
yhjR	1.70085	5.34736	9.76e-08	no	54	above
yjhF	1.69967	6.33255	7e-08	yes	51	above
yhhI	1.69667	2.29852	1.89e-05	no	58	above
yhiM	1.69543	4.30546	8.65e-05	no	53	above
yfbP	1.69112	6.15538	2.05e-07	no	57	above
waaH	1.69099	4.49466	4.65e-07	no	54	above
fimC	1.68921	4.84163	2.35e-06	no	56	above
yhaI	1.68332	3.99301	3.86e-07	no	55	above
ykfM	1.67808	3.29666	0.00102829	no	69	above
glpK	1.67802	10.4618	0.107623	no	46	below
rseX	1.67122	-0.577725	0.0803517	no	65	above
allE	1.67076	4.24563	7.2e-07	no	54	above
yehM	1.66794	4.56576	2.56e-07	no	44	below
yfbL	1.66607	2.35061	2.48e-06	yes	55	above
cyaR	1.66596	8.52255	0.0972209	no	57	above
ykiD	1.66108	4.25908	1.28e-06	no	58	above
rbsB	1.66004	9.73187	0.0646564	no	47	below
ynaM	1.65998	4.61561	0.00214137	no	66	above
cas3	1.65913	5.42617	4.77e-06	no	55	above
fumA	1.65912	8.0823	0.0702429	no	48	below
ariR	1.65902	1.09998	0.000685828	no	65	above
rbsK	1.6582	9.03005	0.0646578	no	48	below
fadI	1.64737	4.73276	0.0979712	no	44	below
yjhG	1.64686	6.62462	1.12e-06	yes	45	below
dps	1.64463	6.51599	1.85e-07	no	51	above
ydfI	1.64246	3.34934	6.6e-07	no	51	above
cnu	1.64243	5.27415	1.34e-06	no	53	above
ycaN	1.64149	6.51078	3.43e-07	no	53	above
dgcI	1.64018	5.84632	1.32e-07	no	57	above
rclR	1.64011	4.16223	1.45e-06	no	49	below
yfeK	1.63488	3.98868	1.74e-06	no	54	above
chbR	1.63391	3.61459	2.08e-06	no	58	above
astC	1.63038	2.96823	0.0565187	no	45	below
pphC	1.62771	2.46524	1.75e-06	no	48	below
cusC	1.62496	3.49787	5.56e-07	no	49	below
tomB	1.62258	9.99767	0.000831366	no	59	above
cusF	1.62013	3.23026	3.65e-06	no	55	above
fepE	1.61954	5.34604	0.000379354	no	55	above
lrhA	1.61347	7.30436	3.61e-05	no	50	above
nudI	1.61278	6.66385	2.54e-06	no	52	above
nuoI	1.60908	6.76804	4.75e-07	no	46	below
frdD	1.60812	5.01299	0.00394686	no	46	below
ygfF	1.60672	4.1382	1.1e-06	no	45	below
ynjI	1.60544	5.84416	1.62e-05	no	59	above
yjbL	1.6036	0.234765	0.0267472	no	71	above
gspA	1.601	4.12441	3.31e-06	no	51	above
nuoJ	1.59699	6.66196	2.9e-07	no	46	below
eutD	1.59115	1.85761	0.000311702	no	42	below
yghT	1.59053	1.57437	0.000187872	no	53	above
gcvH	1.58619	6.70055	0.00275055	no	47	below
ymiA	1.58132	5.49795	8.96e-07	no	51	above
ybfP	1.57722	5.25577	0.000467243	yes	55	above
leuB	1.57547	4.39502	2.22e-05	no	45	below
yihN	1.57532	5.8724	0.00294654	no	55	above
yghR	1.57379	2.42207	4.55e-05	no	47	below
bcsG	1.57304	7.33855	5.15e-05	no	47	below
yehB	1.57286	3.42187	4.54e-07	yes	54	above
hisJ	1.5726	6.45969	2.23e-05	no	51	above
fixX	1.56843	0.0456322	0.02604	no	43	below
nrdG	1.56782	4.24186	0.00643661	no	49	below
ymgD	1.56635	4.60037	0.000634445	no	55	above
chbC	1.56422	6.035	0.000224561	no	51	above
essD	1.56223	3.57829	8.37e-07	no	52	above
glxK	1.55891	2.93062	3.78e-05	no	44	below
ygaP	1.55749	5.43445	3.05e-05	yes	54	above
yhdU	1.556	5.04456	0.0130532	no	59	above
bdm	1.55501	2.89452	0.000161811	no	55	above
yhaC	1.55136	3.69429	8.27e-06	no	68	above
cutC	1.55024	8.07162	0.000672357	no	48	below
yjbE	1.5484	3.08791	9.23e-05	no	40	below
yddH	1.54741	2.62764	3.7e-06	no	49	below
nuoH	1.53613	8.09591	8.83e-05	no	46	below
yobF	1.52577	11.4511	0.00808021	no	58	above
dcuB	1.52576	5.19491	2.01e-05	no	48	below
yjhH	1.52433	5.09566	0.00075965	no	47	below
micL	1.52307	3.24717	9.8e-06	no	54	above
sdhA	1.51432	9.85758	0.0763794	no	44	below
maeB	1.51243	7.2255	0.00313188	no	46	below
yehK	1.50873	0.902793	0.00545851	no	61	above
alsB	1.50662	4.44623	0.00022857	no	51	above
sdhD	1.50504	7.34391	0.0580824	no	49	below
ymdA	1.50479	5.06507	5.16e-05	no	56	above
bcsZ	1.50311	4.62264	4.08e-06	no	45	below
ynaA	1.50212	4.72783	2.53e-05	no	53	above
mdh	1.50167	8.70989	0.00736484	no	48	below
yehC	1.50146	-0.182751	0.058823	yes	61	above
gfcB	1.4979	3.31384	5.15e-05	no	52	above
glpX	1.49586	7.89573	0.0373088	no	43	below
lacZ	1.49533	4.82369	1.27e-05	no	44	below
allB	1.49513	3.56169	7.54e-06	no	48	below
yafT	1.49414	6.06542	0.00222767	no	57	above
aphA	1.49112	8.0322	0.153739	no	51	above
ydiB	1.49102	3.82331	4.01e-06	no	52	above
yfjI	1.49002	2.2659	0.000183869	yes	62	above
fucO	1.48936	4.53976	0.00675111	no	46	below
ecpA	1.48712	6.17922	1.06e-06	no	47	below
pdeI	1.4854	5.42022	2.12e-05	no	58	above
frdB	1.4852	4.77279	0.0417662	no	46	below
ygiM	1.47912	7.5224	5.51e-05	no	47	below
xisR	1.47318	1.82655	0.00065839	no	55	above
xylG	1.47094	6.92418	1.05e-05	no	53	above
aroD	1.4708	4.5442	7.41e-06	no	50	above
ygeQ	1.46851	5.43849	6.82e-05	no	57	above
ygcP	1.46767	3.86221	0.00648917	no	53	above
kduD	1.46601	4.98021	0.0148811	no	48	below
astE	1.46567	2.68702	2.03e-05	no	47	below
nuoK	1.46213	6.03042	9.1e-07	no	45	below
tauA	1.46208	1.71457	0.000198296	no	44	below
putP	1.46135	7.35994	0.00522829	no	46	below
leuD	1.45708	4.99902	7.25e-05	no	49	below
frwD	1.45645	0.96964	0.0190222	no	44	below
cadA	1.44879	4.9555	1.16e-05	no	52	above
aceA	1.44822	7.37473	7.32e-05	no	45	below
pinE	1.44636	1.89497	0.00162774	yes	51	above
yccJ	1.44462	2.77355	0.0042256	no	53	above
symE	1.43982	4.0556	8.8e-05	no	44	below
yqiJ	1.43952	5.51349	8.31e-05	no	57	above
eyeA	1.43529	1.11945	0.00335975	no	44	below
yoaC	1.43114	4.88856	1.54e-05	no	55	above
ecpC	1.4261	5.65308	2.21e-05	no	45	below
ycgX	1.42562	3.88285	0.0010585	yes	63	above
elfD	1.42205	2.21159	7.55e-05	no	55	above
yfdK	1.42117	3.73755	3.77e-06	no	54	above
deoA	1.41609	7.24672	0.125979	no	45	below
ymdB	1.41583	5.62855	8.07e-06	no	48	below
ydjG	1.41516	3.51287	8.07e-06	no	52	above
gspI	1.41438	2.09143	0.000454629	no	52	above
fetB	1.41325	5.51905	1.85e-05	no	54	above
ylcG	1.40868	-0.454171	0.113064	yes	52	above
leuA	1.40573	5.24669	1.4e-05	no	47	below
ydjF	1.40414	5.24662	5.64e-05	no	58	above
rbsR	1.40346	7.32683	0.0246455	no	49	below
pliG	1.40299	4.04669	1.75e-05	no	57	above
uhpT	1.39827	6.22564	0.000134565	no	47	below
ybhN	1.39481	3.18887	1.24e-05	no	48	below
yhaB	1.39301	4.34756	3.27e-05	no	64	above
ddpF	1.3927	3.6646	3.84e-05	no	45	below
nanS	1.38937	6.38653	5.23e-06	no	51	above
ydjO	1.38242	1.77072	0.00338028	no	65	above
ybjM	1.38151	4.07691	1.95e-05	no	50	above
artP	1.38094	7.50313	0.00554474	no	47	below
ymfE	1.38007	4.47269	0.0182396	yes	69	above
ryfA	1.3799	7.17343	0.000110367	no	47	below
yagF	1.3774	4.63417	0.00563441	yes	33	below
yibA	1.37671	6.07708	2.21e-05	yes	66	above
djlC	1.37302	4.26626	2.23e-05	no	52	above
mppA	1.36416	7.5749	0.0113906	no	52	above
pepE	1.36256	5.48681	0.0446395	no	46	below
dtpD	1.36021	5.35689	0.00139879	no	48	below
yqeF	1.35776	7.65838	0.212471	no	46	below
galE	1.35775	6.46393	0.0749299	no	46	below
yjbM	1.35568	1.79583	0.000700114	no	63	above
yfeN	1.35422	2.60242	7.74e-05	no	55	above
yiaO	1.35388	1.74614	0.00108259	no	49	below
gabD	1.35336	1.93018	0.00146865	no	42	below
yagG	1.35302	3.4635	0.000626988	no	38	below
sgbU	1.35244	1.88061	0.0011361	no	44	below
mcrB	1.35088	7.47767	0.000334231	yes	60	above
fadJ	1.34993	5.52011	0.0821454	no	48	below
mtfA	1.34991	5.55896	0.0836378	no	54	above
ydcI	1.34805	8.17546	0.103056	no	49	below
fadK	1.34402	3.94296	0.000399083	no	50	above
ybdN	1.34387	3.07261	0.000164543	no	52	above
yobD	1.34265	6.27764	0.0211755	no	55	above
nagE	1.34258	7.3619	0.0145898	no	45	below
pdeC	1.3423	4.95569	0.000131504	no	55	above
yjeN	1.34123	4.28093	0.000216821	no	50	above
dsdA	1.34049	4.77326	0.00102629	no	49	below
cas1	1.33879	4.51878	3.71e-05	no	49	below
fucU	1.33709	4.25833	0.000423906	no	51	above
potF	1.33687	4.45662	3.33e-05	no	49	below
fumC	1.33488	5.43248	0.00069953	no	46	below
wcaI	1.33387	2.11262	0.000786309	no	44	below
fucP	1.33098	5.60974	0.264756	no	52	above
narU	1.32017	2.61237	0.000138638	no	51	above
glcC	1.31983	7.20186	0.150845	no	45	below
nuoG	1.31902	9.46001	0.00281283	no	44	below
ygcS	1.31864	3.2907	0.0129368	no	47	below
ylbG	1.31858	4.18022	0.0057898	no	50	above
ycjR	1.31622	2.40392	0.000173331	no	46	below
evgA	1.31561	7.17432	0.000207796	yes	60	above
yeaH	1.31484	3.32371	3.46e-05	no	51	above
gnsB	1.3093	8.3413	0.000995743	no	70	above
glcA	1.30891	5.13637	0.000175169	no	47	below
ynbC	1.30275	3.68133	5.93e-05	no	49	below
yqiD	1.30211	4.76289	0.00318374	no	55	above
ybgQ	1.30048	4.31479	4.13e-05	no	50	above
rihA	1.2999	5.90385	0.167615	no	49	below
xapA	1.29978	1.10062	0.0165012	no	48	below
yafP	1.29866	3.80288	0.000193396	yes	57	above
pppA	1.29474	6.61924	4.22e-05	no	48	below
ygjJ	1.29316	2.35899	0.0006753	no	48	below
lsrF	1.2893	0.768055	0.0410857	no	50	above
djlB	1.28856	5.34535	0.000150349	no	53	above
rpnB	1.28816	5.64889	3.37e-05	no	54	above
ymiB	1.28604	1.10037	0.0105724	no	70	above
ygfI	1.28503	4.54579	5.58e-05	no	55	above
hscC	1.27989	4.7889	0.0358947	no	50	above
phoH	1.27797	7.54884	0.00175413	no	48	below
aceK	1.27293	7.03933	0.000263377	no	47	below
yfeS	1.26967	5.67518	0.000174559	yes	61	above
hisM	1.2679	4.91677	0.000512352	no	50	above
pitB	1.26473	3.62921	3.73e-05	no	48	below
yfgH	1.26158	3.20858	0.0107733	no	53	above
rseA	1.26128	9.03284	0.00289448	no	48	below
dmlR	1.2591	5.74894	0.209453	no	48	below
paaJ	1.2559	4.81392	0.133482	no	44	below
nuoF	1.25585	7.99254	0.00812676	no	44	below
gatY	1.25292	9.76681	0.206448	no	47	below
arnA	1.25262	5.97749	4.48e-05	no	49	below
aspA	1.25185	9.14732	0.282478	no	51	above
cspH	1.24866	7.51097	0.0427626	no	53	above
fadA	1.24596	4.84552	0.0356134	no	42	below
icd	1.24438	10.6964	0.00758963	no	50	above
ydaY	1.24151	2.88782	0.000220207	no	53	above
tsx	1.23231	9.69943	0.0823853	no	49	below
frwB	1.22733	1.06566	0.0160285	no	51	above
yraI	1.22721	3.46591	0.000150179	no	56	above
rpoE	1.22456	8.60777	0.00263318	no	51	above
rseC	1.21933	7.92562	0.0026162	no	45	below
ybeF	1.21908	5.79847	0.000668173	no	55	above
yggF	1.21904	2.92177	0.00316052	no	43	below
yjfK	1.21897	3.41056	0.000265177	no	53	above
ugpE	1.21605	2.47189	0.0649342	no	46	below
yegS	1.21339	3.82333	0.000181597	no	50	above
gltD	1.21034	6.94505	0.00756133	no	44	below
argT	1.21028	6.30446	0.0141229	no	50	above
bluF	1.21	7.47938	0.00103406	no	56	above
chbG	1.20904	4.28034	0.000164759	no	49	below
kduI	1.20181	4.25742	0.0850313	no	50	above
alpA	1.20124	0.711797	0.0329242	yes	53	above
cpxP	1.19894	9.65026	0.01054	no	50	above
ilvH	1.19423	2.29242	0.00169953	no	50	above
yjiS	1.19366	0.877903	0.0669381	no	44	below
srlA	1.19352	4.93232	0.287692	no	50	above
fucK	1.19195	4.43641	0.0145562	no	49	below
nohD	1.19191	2.06526	0.0150646	yes	47	below
eutT	1.187	1.36411	0.0101793	no	41	below
yedL	1.18565	3.4347	0.00118766	no	53	above
yiaN	1.18418	3.18287	0.000317803	no	49	below
frdC	1.18312	4.0555	0.0670161	no	51	above
ycfZ	1.18279	5.46517	0.000220156	no	57	above
ymgE	1.18136	1.16516	0.0530919	no	47	below
yphB	1.17767	3.44849	0.00011858	no	45	below
yjcH	1.17515	2.8369	0.0696826	no	51	above
pptA	1.17249	4.62863	0.00118105	no	57	above
cas2	1.1711	1.92195	0.0105085	no	54	above
bcsB	1.17063	5.87469	0.000901793	no	45	below
yehF	1.16945	3.90402	0.000197962	no	54	above
galT	1.1694	5.85343	0.044348	no	44	below
micF	1.16347	9.21366	0.00813439	no	65	above
yfeY	1.1628	6.53826	0.000107954	no	49	below
thrC	1.16127	7.1371	0.0017197	no	47	below
rbsC	1.16126	9.75237	0.345924	no	47	below
dctA	1.15809	9.08656	0.36195	no	48	below
artI	1.1574	5.97947	0.00379144	no	50	above
ypfM	1.15503	7.86967	0.0359098	no	62	above
nuoE	1.15465	6.96003	0.00366114	no	45	below
nuoM	1.15163	8.09306	0.00304145	no	45	below
ybcN	1.15054	-0.184449	0.165164	yes	50	above
yieK	1.15032	3.98849	0.000931458	no	50	above
lsrB	1.14852	1.65281	0.00873353	no	50	above
arnD	1.1462	4.3414	0.000511133	no	47	below
bsmA	1.14465	7.62894	0.40702	no	51	above
ucpA	1.14391	8.75905	0.158491	no	45	below
ypjA	1.14274	5.9125	0.000162173	yes	51	above
pflB	1.14265	9.43443	0.00961502	no	49	below
gspF	1.14152	4.938	0.000538842	no	49	below
spy	1.14116	5.45609	0.000346692	no	49	below
yfjW	1.14029	5.33915	0.000460728	yes	69	above
frvA	1.13847	1.87198	0.0034859	no	50	above
symR	1.13539	3.60048	0.000416029	no	48	below
astB	1.13366	2.58607	0.0152564	no	44	below
treA	1.13043	5.10259	0.0150585	no	48	below
rseB	1.13028	8.38277	0.00498773	no	49	below
ygeY	1.12954	3.09767	0.000410467	no	49	below
yahD	1.12545	1.59199	0.00799499	yes	55	above
arnE	1.12465	2.1463	0.00484773	no	46	below
hofP	1.12166	-0.0409878	0.122998	no	48	below
proA	1.11902	7.95142	0.00526223	no	46	below
lsrG	1.11816	1.06548	0.0266335	no	54	above
yahC	1.11781	0.994441	0.0475859	yes	47	below
nuoL	1.11614	8.59504	0.00645304	no	43	below
dppA	1.11111	8.05862	0.159142	no	48	below
pntB	1.11017	6.74849	0.000617828	no	47	below
bcsA	1.1075	6.16978	0.000496399	no	45	below
maeA	1.09808	8.71867	0.00720137	no	48	below
glsA	1.09713	2.07164	0.0049054	no	47	below
manY	1.09625	7.63572	0.134605	no	48	below
gfcC	1.08727	2.47974	0.00132674	no	48	below
torZ	1.0867	4.68298	0.0024141	no	49	below
livH	1.08625	4.16639	0.000379083	no	44	below
agaD	1.08011	3.09293	0.00145941	no	51	above
glxR	1.07425	1.61056	0.0097863	no	49	below
yjdI	1.07382	0.20156	0.133228	no	51	above
chiA	1.07302	6.36036	0.000584959	no	50	above
solA	1.07157	6.60608	0.000443842	no	48	below
yahB	1.07095	6.43973	0.00108541	no	51	above
cdd	1.07019	8.95976	0.350797	no	45	below
fimG	1.06976	2.51685	0.00164639	no	48	below
fixA	1.06939	1.97634	0.00810721	no	47	below
yabQ	1.06864	4.62983	0.000831149	no	66	above
rrrD	1.06821	3.97856	0.000697945	no	52	above
htrL	1.06597	8.03844	0.00632469	no	63	above
yagE	1.06574	4.36203	0.140039	yes	38	below
add	1.06418	6.0082	0.000680016	no	46	below
yahK	1.06175	3.96258	0.000448711	no	47	below
ylcH	1.06107	2.53719	0.00565199	yes	51	above
paaB	1.06055	0.959201	0.0419396	no	50	above
yaiO	1.0605	4.18923	0.000734061	no	50	above
ohsC	1.05817	3.70398	0.000925241	no	59	above
arnT	1.05722	4.77712	0.00131336	no	49	below
yabP	1.05433	6.7233	0.000932685	no	55	above
yfdR	1.05347	1.67655	0.0469832	yes	54	above
ugpA	1.0502	2.94678	0.0588491	no	44	below
leuC	1.0484	4.70113	0.00140216	no	44	below
recT	1.0446	3.02358	0.00187086	yes	53	above
yecU	1.04398	2.85872	0.00737257	no	66	above
msrQ	1.04248	3.92548	0.00135512	no	52	above
glpF	1.04223	8.95532	0.374339	no	49	below
malY	1.03958	5.92404	0.091313	no	49	below
appC	1.03904	3.96525	0.000610871	no	46	below
hsdS	1.0359	5.94552	0.00299807	no	60	above
ypaB	1.03558	0.787938	0.0472802	no	58	above
gcvT	1.03486	7.24038	0.0726176	no	45	below
ygeW	1.03211	3.13018	0.000887379	no	50	above
yfiR	1.02925	7.51377	0.00814405	no	54	above
trpA	1.0283	4.74557	0.00167537	no	46	below
ybjL	1.02732	7.7651	0.0131044	no	48	below
yhjB	1.02351	4.5331	0.00558884	no	52	above
argF	1.02022	3.83037	0.00424248	yes	41	below
pykA	1.01675	7.42585	0.0185972	no	47	below
yicL	1.01601	5.27181	0.00331832	no	51	above
gltK	1.01185	5.00999	0.0263777	no	50	above
agaI	1.01178	3.35329	0.000804966	no	50	above
yciU	1.00795	7.35354	0.00664998	no	53	above
ydfR	1.00609	2.08731	0.0790411	no	56	above
sokB	1.00541	4.34217	0.0426232	no	48	below
ydbL	1.00334	3.36845	0.00719157	no	55	above
carA	1.00254	5.66886	0.0265413	no	47	below
yeeN	0.998285	9.43304	0.0356922	no	60	above
yjeO	0.997238	5.24612	0.00204625	no	52	above
bcsE	0.997001	8.51545	0.022464	no	51	above
ttdR	0.996533	4.23571	0.00402826	no	50	above
ybdD	0.99623	3.87774	0.0752918	no	48	below
nanE	0.995345	2.84695	0.0770676	no	42	below
grxA	0.993568	6.72852	0.00210818	no	55	above
ydcT	0.99324	1.89251	0.0116842	no	46	below
yahO	0.989016	3.28623	0.00204889	no	61	above
ycjS	0.988632	2.56339	0.0117404	no	45	below
appB	0.987403	3.92239	0.00109221	no	47	below
yjfN	0.987302	4.77425	0.177836	no	49	below
waaG	0.986241	6.5679	0.00157765	no	55	above
idnR	0.986195	5.58908	0.00138611	no	53	above
dhaM	0.985896	9.0134	0.18174	no	50	above
napB	0.984217	1.18491	0.0454096	no	44	below
cpxQ	0.979226	3.12012	0.201725	no	52	above
cusB	0.978997	3.37689	0.0034917	no	44	below
actP	0.97872	4.51192	0.0672701	no	44	below
paaA	0.975135	1.79246	0.152084	no	48	below
ygcG	0.974574	3.51035	0.00754658	no	59	above
cpsG	0.97422	2.97929	0.00342764	no	45	below
yhhJ	0.973684	4.09271	0.00448406	no	45	below
ybcO	0.97341	-0.454813	0.244446	no	47	below
qmcA	0.970112	5.19626	0.00315548	no	47	below
yedF	0.969964	4.78157	0.249455	no	52	above
ydcL	0.969786	5.71829	0.0022306	no	55	above
alsK	0.96777	4.1134	0.00150928	no	45	below
fucI	0.96773	4.82636	0.0681335	no	45	below
omrB	0.967468	4.07139	0.00228826	no	52	above
yoaG	0.966163	1.04406	0.0483692	no	54	above
cca	0.964194	8.60501	0.0169725	no	44	below
cpdB	0.963677	6.04392	0.0338688	no	51	above
potH	0.961125	2.93019	0.00480804	no	49	below
yicS	0.959236	3.87432	0.0233642	no	57	above
gltL	0.958509	5.10398	0.00630746	no	48	below
ytfK	0.957217	7.56576	0.0128326	no	57	above
yihM	0.957176	5.55787	0.264166	no	56	above
xylA	0.954372	4.54791	0.0127614	no	49	below
carB	0.953495	7.4541	0.0115974	no	44	below
glf	0.952147	6.72684	0.00988485	yes	64	above
deoC	0.951917	7.28516	0.363691	no	45	below
uspF	0.951312	6.48838	0.246176	no	51	above
micA	0.949784	7.81607	0.0131608	no	58	above
yjfC	0.949561	4.46228	0.00392814	no	47	below
ilvI	0.942691	4.86887	0.00545618	no	47	below
ldtC	0.942647	5.40175	0.0140587	no	47	below
yebB	0.94251	3.34646	0.00222755	no	56	above
agaV	0.942258	1.37155	0.172265	no	49	below
ybeQ	0.941787	4.28606	0.00263296	no	53	above
frdA	0.941447	6.21112	0.195723	no	44	below
yqfG	0.93874	2.55036	0.0053001	no	66	above
fadH	0.938095	4.57364	0.17811	no	43	below
gmd	0.93591	3.28225	0.00760126	no	45	below
hisA	0.935776	3.75986	0.0077244	no	43	below
yafO	0.934517	3.48533	0.00315383	yes	56	above
yfeW	0.934431	5.52034	0.0552905	no	48	below
ypjF	0.932063	0.953543	0.0788827	yes	52	above
garD	0.927809	4.04003	0.0244651	no	47	below
yjjP	0.92749	4.57846	0.0132448	no	48	below
paaK	0.924604	4.10457	0.0921048	no	48	below
livF	0.922596	4.14078	0.00351793	no	43	below
rpnE	0.922476	3.46986	0.0199952	no	52	above
murQ	0.916342	4.93185	0.221895	no	46	below
lsrC	0.916335	1.56311	0.104441	no	46	below
ycgJ	0.916264	4.34918	0.00394209	no	58	above
pxpB	0.915929	4.7196	0.00876341	no	42	below
ydgD	0.915357	6.26616	0.00593322	no	48	below
yigI	0.911315	4.47417	0.00780843	no	47	below
rttR	0.91033	-0.000525425	0.33313	no	42	below
hybA	0.909377	3.55631	0.0316274	no	45	below
chbF	0.908939	3.73243	0.00832892	no	53	above
glcG	0.908865	0.715959	0.109966	no	45	below
ecpE	0.906133	4.23687	0.00379104	no	47	below
rseD	0.903223	8.13997	0.0272212	no	56	above
ugd	0.9027	6.40573	0.00251058	no	56	above
yedE	0.89907	7.16291	0.249977	no	45	below
acrE	0.898985	3.37441	0.00626306	no	48	below
artJ	0.898817	5.31834	0.0295055	no	55	above
csgC	0.896787	6.33057	0.0155759	yes	57	above
murP	0.894565	6.10164	0.163745	no	43	below
yceM	0.894255	6.031	0.00247805	no	45	below
fetA	0.89284	5.33264	0.00644654	no	55	above
proB	0.892779	8.24699	0.0256875	no	44	below
rihC	0.890396	5.95785	0.144962	no	44	below
bglB	0.889407	3.53765	0.00482949	no	51	above
fumB	0.88847	4.58174	0.00721277	no	45	below
cstA	0.885701	7.04933	0.195574	yes	43	below
ybbY	0.883853	2.97979	0.0129371	no	49	below
lsrD	0.883549	2.26512	0.105167	no	47	below
fdrA	0.883233	1.63177	0.0570466	no	44	below
pflA	0.882396	5.48306	0.00779934	no	50	above
gntP	0.881328	5.04388	0.127688	no	47	below
ssuB	0.879771	3.03629	0.00911104	no	44	below
sokC	0.878992	4.60222	0.0984716	no	53	above
yidP	0.878304	2.02865	0.0170018	no	49	below
leuL	0.874638	6.86696	0.0111672	no	53	above
lyxK	0.874179	2.78845	0.0123087	no	43	below
yeiS	0.871127	5.51804	0.0283945	no	57	above
ymgF	0.871006	4.77742	0.0115763	no	60	above
asnU	0.870763	2.77274	0.24611	no	47	below
appA	0.87007	3.75218	0.0231084	no	46	below
kbp	0.869365	3.74081	0.0221975	no	52	above
potI	0.867341	3.08641	0.00487707	no	45	below
galM	0.867242	7.15472	0.0257103	no	44	below
livM	0.865473	4.9966	0.00735632	no	43	below
sgbE	0.865451	3.40089	0.00431109	no	43	below
yaiZ	0.865286	5.59994	0.370815	no	51	above
thrB	0.865233	6.11648	0.00362857	no	44	below
csgG	0.864055	5.49108	0.0341673	no	50	above
emrE	0.863517	8.38528	0.0756868	yes	59	above
rrrQ	0.860825	2.16807	0.0239318	yes	49	below
yhjJ	0.860683	8.14517	0.0666737	no	47	below
yciT	0.859173	7.05316	0.0211293	no	51	above
mgtS	0.859172	9.61241	0.084489	no	61	above
yfgD	0.856905	6.28906	0.0047922	no	48	below
kch	0.855339	6.05253	0.00387087	no	58	above
nei	0.853327	4.67957	0.012973	no	48	below
rbsD	0.852985	8.40161	0.427272	no	52	above
paaI	0.852665	0.0890827	0.213236	no	48	below
yecE	0.849617	5.46546	0.0112067	no	49	below
pxpA	0.846393	5.29134	0.0148565	no	42	below
ygiS	0.84492	6.56004	0.154155	no	48	below
copA	0.844506	5.76996	0.00527146	no	42	below
elaB	0.844433	4.0552	0.00819347	no	48	below
mdtF	0.842717	6.39524	0.00557362	no	47	below
pspE	0.838764	5.78576	0.150979	no	49	below
sdaB	0.838162	10.9738	0.209265	no	45	below
rfbC	0.838052	6.7876	0.00755669	yes	61	above
ynbD	0.834728	3.61547	0.0125449	no	49	below
yfiL	0.834464	3.72733	0.0135214	yes	54	above
livG	0.8343	3.69788	0.00758155	no	45	below
acnB	0.834186	10.0199	0.0547553	no	44	below
ompW	0.832698	3.18014	0.126172	no	50	above
adhP	0.830962	5.49942	0.0182803	no	48	below
nuoN	0.830615	8.94172	0.0454904	no	43	below
bepA	0.8287	6.48841	0.00601808	no	46	below
zapC	0.828157	5.21972	0.00875821	no	51	above
minE	0.827079	8.25483	0.043097	no	57	above
clpA	0.826237	7.955	0.0302491	no	47	below
ygcO	0.825828	2.02428	0.0720891	no	45	below
yadW	0.824884	-0.713262	0.423489	no	61	above
ybhJ	0.823741	5.47396	0.014891	no	49	below
dtd	0.822797	4.88553	0.019895	no	45	below
chaA	0.822468	8.66735	0.061071	no	51	above
gloC	0.822088	8.04076	0.0386769	no	48	below
uidA	0.818095	3.64663	0.048372	no	48	below
sdhC	0.816667	9.18146	0.335424	no	51	above
yieL	0.81315	4.19058	0.0115456	no	50	above
csgA	0.813011	3.48141	0.0281305	no	49	below
rybA	0.811743	5.26853	0.113488	no	53	above
nupX	0.810488	3.24031	0.0106298	no	50	above
gltJ	0.809564	5.39322	0.0405008	no	48	below
chaB	0.808301	1.92074	0.026021	no	55	above
feoC	0.80438	5.28877	0.0330845	no	45	below
malS	0.803399	5.29882	0.0130092	no	47	below
dcp	0.803254	5.47447	0.0125461	no	50	above
dacC	0.801967	6.53615	0.0101643	no	48	below
ymcE	0.800709	4.56565	0.124885	no	58	above
ybdG	0.798629	6.51267	0.0168365	no	52	above
kdpF	0.798141	-1.22866	0.697079	no	51	above
dgcJ	0.798092	6.87539	0.0276976	no	54	above
eutM	0.797486	3.22666	0.0110802	no	42	below
uxuA	0.796867	5.16801	0.141913	no	46	below
argI	0.795767	4.17527	0.0333985	no	48	below
mdtE	0.794997	3.85441	0.00924976	no	45	below
tdk	0.793841	6.23451	0.00922482	no	58	above
ycjW	0.793059	5.27077	0.0123446	no	55	above
yidK	0.793003	3.60175	0.0531716	no	47	below
feoB	0.789475	7.81984	0.0358396	no	45	below
dhaL	0.787763	7.23847	0.346951	no	46	below
ydhW	0.785463	2.31383	0.0253285	no	48	below
ycjF	0.785344	3.38659	0.131585	no	44	below
ydgJ	0.784833	6.34839	0.01295	no	47	below
alaA	0.783489	8.69584	0.0615928	no	50	above
ypdJ	0.782607	0.169555	0.237463	no	57	above
ymgM	0.780997	2.7982	0.0624759	no	49	below
tfaD	0.779875	2.09268	0.033042	no	51	above
ycaC	0.779855	1.68851	0.0706577	no	54	above
torY	0.777933	3.71676	0.011315	no	53	above
ynfM	0.776764	6.29668	0.0151074	no	47	below
ccp	0.776512	5.28586	0.0312474	no	52	above
intE	0.776037	4.41924	0.0162124	yes	55	above
uacT	0.775271	2.30748	0.0528608	no	51	above
artQ	0.774123	6.42319	0.0172216	no	45	below
yraH	0.773012	5.37252	0.021802	no	55	above
ybbJ	0.771443	5.67388	0.0136889	no	43	below
rcnB	0.771274	6.63693	0.0121874	no	50	above
thrA	0.769682	7.52038	0.0693251	no	47	below
rfbX	0.768041	7.87237	0.0425193	yes	65	above
lsrK	0.767833	4.23433	0.0159325	no	48	below
minD	0.767807	7.92772	0.0555885	no	50	above
pdxI	0.765628	2.74813	0.0417499	no	47	below
btsR	0.765359	5.06472	0.375086	no	51	above
yfdI	0.763978	7.64906	0.0450761	no	72	above
eutE	0.763853	0.716261	0.165949	yes	43	below
ybgU	0.76128	7.81058	0.299115	no	66	above
yceH	0.760102	4.82662	0.0249364	no	48	below
yfdH	0.759771	7.05856	0.0372589	yes	60	above
mqo	0.759275	7.24716	0.0467373	no	46	below
chiP	0.758213	5.41796	0.500325	no	49	below
yniA	0.758052	5.27454	0.0352393	no	48	below
fadE	0.75752	5.58569	0.143905	no	43	below
wza	0.755626	1.91913	0.0439989	no	46	below
yncJ	0.753336	3.13464	0.0286811	no	51	above
cspD	0.752657	5.39313	0.244279	no	52	above
ygiV	0.751225	4.2085	0.0221857	no	47	below
feaB	0.749854	4.20286	0.0203451	no	47	below
dgt	0.748695	6.04472	0.0127277	no	52	above
speG	0.748425	7.09009	0.0332989	no	53	above
rfbD	0.747926	7.13839	0.0352863	no	53	above
mgsA	0.747552	7.47167	0.170765	no	47	below
pdeF	0.747498	5.55386	0.0283298	no	53	above
hisC	0.746031	4.79021	0.0298232	no	45	below
yabI	0.745964	6.84796	0.0262106	no	46	below
umuD	0.744363	3.2723	0.0296564	no	52	above
hisG	0.743697	5.35162	0.016425	no	46	below
ssuE	0.742449	2.13077	0.117893	no	46	below
gntT	0.742405	7.02565	0.245795	no	47	below
paaZ	0.74144	1.81477	0.0603589	no	46	below
xylH	0.741135	4.90107	0.0873347	no	46	below
fimF	0.740957	2.99214	0.0133348	no	50	above
rfbB	0.740868	8.04467	0.0587498	yes	56	above
wbbJ	0.737749	6.61913	0.0297279	yes	59	above
hybB	0.737408	4.05001	0.051028	no	46	below
wcaK	0.736939	2.15504	0.051523	no	46	below
yiaT	0.736269	3.18853	0.0759712	no	51	above
envY	0.734325	4.15787	0.0195818	no	54	above
yfaZ	0.734257	4.93368	0.0349541	no	47	below
yahN	0.734256	4.35274	0.380989	no	51	above
ninE	0.733638	-1.57538	1	yes	51	above
ynbE	0.733634	1.14911	0.122025	no	57	above
gsiC	0.733456	4.194	0.0502527	no	46	below
caiD	0.731168	2.58173	0.0685327	no	46	below
ytfJ	0.729044	4.5719	0.0292488	no	48	below
rhaD	0.72879	2.57484	0.0231238	no	44	below
gsiB	0.727676	5.18142	0.0231933	no	48	below
bssS	0.726608	8.24636	0.0814246	no	55	above
ebgC	0.725811	2.52319	0.0943663	no	54	above
nuoC	0.724828	9.07697	0.205591	no	44	below
yejG	0.724037	7.9962	0.087465	no	51	above
cyoE	0.723169	10.8814	0.108027	no	46	below
gltB	0.722294	8.34578	0.186592	no	43	below
yahM	0.720937	3.19114	0.0835023	no	53	above
ykgL	0.719822	4.17736	0.0459099	no	56	above
alsE	0.717158	2.58643	0.0519134	no	51	above
frvR	0.716671	4.51055	0.0274626	no	50	above
caiE	0.71655	4.42014	0.0223742	no	45	below
tfaX	0.71566	2.07432	0.226199	no	51	above
rbsA	0.71515	9.32629	0.629063	no	49	below
glyY	0.714951	5.7046	0.38655	no	39	below
bcsF	0.711914	3.88132	0.0407102	no	52	above
argG	0.711511	6.32772	0.0871136	no	47	below
dpiA	0.711409	4.1246	0.0401655	no	49	below
fadB	0.710643	5.51243	0.266063	no	45	below
rfbA	0.710202	7.54351	0.0599398	yes	57	above
wbbH	0.709503	7.09211	0.0542769	yes	68	above
ssnA	0.707523	2.13797	0.060013	no	47	below
gspJ	0.707316	2.95076	0.0420453	no	50	above
tabA	0.70628	4.65937	0.0350335	no	50	above
yiaY	0.706022	3.26785	0.0531271	no	49	below
yjbR	0.705471	4.53583	0.02712	no	50	above
wecH	0.704848	5.04216	0.0343253	no	53	above
gutQ	0.703797	5.29683	0.0849931	no	43	below
grpE	0.703491	8.35787	0.0985923	no	50	above
yfgM	0.701273	7.40271	0.0623706	no	50	above
yggN	0.700214	6.9407	0.118653	no	48	below
yehQ	0.700073	4.6536	0.0297915	no	45	below
ydgK	0.699824	7.99736	0.0791254	no	51	above
pntA	0.698671	6.362	0.0205135	no	48	below
glgS	0.697818	4.54889	0.359238	yes	55	above
rhsA	0.69765	4.38761	0.0374533	no	40	below
yjgR	0.697497	4.75907	0.0307205	no	46	below
wbbI	0.697381	7.22632	0.0513026	yes	64	above
uvrC	0.697157	8.16613	0.0839367	no	48	below
chaC	0.696588	4.8251	0.0355894	no	45	below
yegI	0.695647	5.29889	0.0379329	no	49	below
hisB	0.695007	4.89158	0.0361555	no	47	below
eptB	0.692955	7.99726	0.0757294	no	50	above
htpG	0.691606	8.6828	0.168702	no	47	below
gspB	0.691603	3.45068	0.0402812	no	54	above
ldrD	0.689883	3.92845	0.0753972	no	47	below
blr	0.686215	6.904	0.0379449	no	57	above
sibA	0.684324	3.73884	0.166842	no	51	above
yhcG	0.683989	5.24032	0.0800212	no	51	above
hisH	0.683552	3.41943	0.0313188	no	43	below
katG	0.681215	7.00187	0.0407193	no	44	below
ydcA	0.681017	5.0558	0.0687439	no	56	above
yddG	0.678417	4.21246	0.0324946	no	50	above
rutR	0.678271	4.88686	0.0350027	no	49	below
paaY	0.67777	4.51217	0.0298967	no	49	below
gfcE	0.677593	3.07152	0.0293916	no	49	below
ldrB	0.677137	1.00492	0.180002	no	42	below
aqpZ	0.676665	3.16636	0.0303921	no	48	below
yoaE	0.672761	5.88693	0.0353565	no	46	below
mtlA	0.669368	6.32988	0.12702	no	46	below
yjjB	0.668667	3.20099	0.0309333	no	49	below
gpr	0.667291	4.89751	0.175597	no	48	below
opgC	0.665615	7.08436	0.0911161	no	56	above
waaO	0.665501	6.11127	0.039563	no	64	above
ydfV	0.664864	2.31531	0.0566058	no	54	above
yphC	0.663216	2.81966	0.0437448	no	45	below
dpiB	0.661967	4.40663	0.0448601	no	50	above
waaU	0.660743	6.75147	0.0387005	no	69	above
pxpC	0.660577	5.31903	0.0354831	no	44	below
yebY	0.659909	6.07641	0.0288126	no	54	above
yeaQ	0.659907	3.89401	0.0305069	no	54	above
ycgZ	0.659457	3.16819	0.0674359	yes	58	above
yeaW	0.659408	2.07763	0.0703871	no	48	below
sdaC	0.659318	10.9073	0.319764	no	48	below
caiC	0.656892	4.63303	0.05092	no	49	below
elfC	0.655231	3.77387	0.0404403	no	52	above
ampH	0.654904	7.12933	0.18931	no	45	below
gnd	0.653546	10.4079	0.126964	no	50	above
manX	0.65338	8.08546	0.444199	no	50	above
artM	0.652093	6.78945	0.0578832	no	48	below
pheA	0.652006	7.01807	0.0618757	no	51	above
lysV	0.649694	3.01248	0.051531	no	50	above
nuoB	0.648032	8.88803	0.286173	no	48	below
yceK	0.647728	4.57263	0.0831523	no	50	above
yjhP	0.646538	2.63161	0.280635	no	40	below
bglJ	0.643298	6.71598	0.210016	no	55	above
acnA	0.643086	6.45845	0.0471842	no	47	below
tauC	0.642744	0.788519	0.248135	no	43	below
yahF	0.642181	1.74955	0.126266	no	44	below
ivy	0.642036	4.51074	0.0600828	no	50	above
deoD	0.641426	8.85946	0.151239	no	48	below
yebO	0.64108	8.21028	0.170607	no	57	above
puuR	0.640397	4.9555	0.0539698	no	49	below
cra	0.638717	7.97456	0.217399	no	45	below
napH	0.636544	2.89565	0.0946062	no	44	below
sixA	0.636374	7.30636	0.0764903	no	47	below
yjfZ	0.635922	6.27495	0.128813	no	58	above
ygcR	0.634042	1.30302	0.171468	no	44	below
yghO	0.633357	4.44298	0.214783	no	50	above
omrA	0.632436	4.10429	0.0469483	no	50	above
paaD	0.63144	1.19019	0.303847	no	44	below
opgD	0.631318	6.75536	0.0468538	no	49	below
bfr	0.631261	5.34188	0.0549784	no	57	above
clsC	0.629844	5.0921	0.0638668	no	49	below
fixB	0.628733	2.08815	0.0764832	no	43	below
aceB	0.628281	7.38413	0.11155	no	48	below
cyoC	0.628074	9.18507	0.143342	no	47	below
glk	0.627492	7.22809	0.308379	no	48	below
mobB	0.626827	3.33522	0.124377	no	51	above
msyB	0.626277	2.14272	0.144493	no	50	above
cbpM	0.625115	5.20062	0.0466955	no	46	below
yccA	0.623923	10.9242	0.163012	no	49	below
appX	0.623348	2.21092	0.11133	no	54	above
uxuB	0.623007	5.8352	0.127715	no	42	below
yieF	0.621901	6.63874	0.0426811	no	47	below
ybhR	0.621122	4.31721	0.0634572	no	48	below
yeaC	0.620066	6.14069	0.180123	no	55	above
opgG	0.619108	7.86683	0.109678	no	50	above
sbmA	0.618681	6.14789	0.0394973	no	49	below
cpsB	0.616116	2.74718	0.0921632	no	45	below
argU	0.61548	7.46217	0.173034	no	39	below
mdfA	0.615159	6.74922	0.103638	no	48	below
waaZ	0.614816	6.45004	0.0835416	no	67	above
ynjA	0.614201	3.60565	0.0397108	no	44	below
cyoD	0.6137	7.65393	0.102414	no	50	above
yjeI	0.613502	6.62182	0.066784	no	45	below
waaP	0.612896	6.17386	0.0496118	no	57	above
cobT	0.612029	4.36823	0.127787	no	49	below
ybhQ	0.610658	7.21762	0.457743	no	45	below
paaF	0.610559	1.19328	0.22737	no	45	below
hokB	0.609833	3.50074	0.0769302	no	47	below
yheV	0.604504	3.73003	0.0472311	no	52	above
iraD	0.604148	2.81763	0.100784	no	51	above
waaY	0.603797	6.21575	0.0575908	no	65	above
yeeT	0.603476	0.765613	0.29543	no	47	below
yhaL	0.602144	5.78256	0.188501	no	48	below
ytfT	0.601897	2.46101	0.0962045	no	42	below
ptsG	0.600459	10.1281	0.287206	no	47	below
ahpF	0.600092	8.4979	0.157975	no	47	below
etp	0.599568	1.89979	0.152543	no	48	below
ybjG	0.598365	7.19556	0.109178	no	48	below
yejF	0.597775	7.2046	0.248268	no	49	below
umuC	0.597674	4.16913	0.114635	no	49	below
yedA	0.597057	5.04629	0.075534	no	46	below
ymfA	0.59698	4.87444	0.110811	no	56	above
trpB	0.59688	4.79505	0.0720914	no	45	below
dicF	0.595369	1.27995	0.18952	no	45	below
ypdI	0.594959	3.78877	0.0540852	no	60	above
narY	0.593243	1.22619	0.205309	no	46	below
waaJ	0.592611	6.48246	0.0661906	no	66	above
yfbK	0.592607	5.2894	0.0665047	yes	53	above
sodB	0.591926	8.63458	0.142924	no	50	above
eutQ	0.591429	1.45307	0.205477	no	44	below
yejE	0.588747	5.0829	0.0652148	no	47	below
nupC	0.588368	8.71104	0.489063	no	50	above
thiS	0.5874	-0.0348361	0.589867	no	44	below
waaS	0.585135	6.50802	0.0642481	yes	73	above
leuV	0.584144	8.30323	0.30356	no	39	below
fic	0.583927	3.54971	0.138715	no	47	below
yfiM	0.581603	7.53255	0.115669	no	46	below
ycjT	0.578508	3.22409	0.0716214	no	46	below
hxpA	0.578214	6.8706	0.080862	no	43	below
sanA	0.577412	6.96576	0.294548	no	52	above
glgB	0.576628	6.47189	0.0758617	no	47	below
cyoB	0.575534	11.1736	0.193189	no	47	below
glgC	0.574983	5.31407	0.0655666	no	47	below
hisD	0.574065	5.5975	0.0649595	no	42	below
cnoX	0.573494	7.11827	0.133769	no	44	below
kdpA	0.572711	1.16725	0.231064	no	45	below
lysO	0.571183	6.48289	0.0561631	no	52	above
dkgA	0.569951	4.05021	0.131381	no	49	below
clpB	0.569116	7.04843	0.132567	no	49	below
yraP	0.567672	7.62627	0.126415	no	46	below
fcl	0.566668	2.9758	0.0740348	no	44	below
narJ	0.566562	1.77836	0.145306	no	44	below
yadI	0.566175	4.70144	0.0779989	no	51	above
yhfG	0.565069	3.48132	0.122047	no	49	below
osmE	0.56485	3.78781	0.060945	no	50	above
hycF	0.564396	0.606818	0.352648	no	44	below
potE	0.563546	4.51344	0.102011	no	49	below
ydcV	0.561858	1.47885	0.217812	no	46	below
tam	0.561377	3.73659	0.383822	no	46	below
sufE	0.560957	4.32129	0.0668532	no	51	above
cytR	0.560784	7.66372	0.49903	no	48	below
yciY	0.560568	8.2153	0.154197	no	49	below
pgl	0.560211	6.777	0.0807877	no	45	below
gsiD	0.560048	4.27414	0.0869216	no	47	below
htpX	0.55717	8.32999	0.192506	no	46	below
yecT	0.555697	6.23041	0.103619	yes	61	above
citC	0.553866	3.36201	0.198401	no	49	below
yhcD	0.552341	6.52081	0.0809807	yes	54	above
ycgM	0.551824	5.61102	0.0705783	no	48	below
hcxB	0.549528	4.31795	0.0858535	no	44	below
wbbK	0.549527	7.31724	0.120078	yes	68	above
iap	0.54884	6.14883	0.0637036	no	51	above
groL	0.546304	9.80277	0.240344	no	47	below
yoaJ	0.545983	2.71906	0.147659	no	57	above
ddpB	0.544043	2.05343	0.339364	no	45	below
dld	0.543788	6.35632	0.0765603	no	48	below
dmsB	0.543246	1.9255	0.134944	no	48	below
cobS	0.542883	2.65295	0.1395	no	47	below
ylbE	0.541737	1.51761	0.259115	no	43	below
lsrR	0.54157	3.49442	0.497512	no	49	below
livK	0.541226	4.86631	0.0846823	no	46	below
prpR	0.540288	2.95729	0.272952	no	45	below
yfcG	0.540285	2.24519	0.124039	no	49	below
uspA	0.538346	8.17181	0.166424	no	51	above
yrdB	0.537551	5.25529	0.138382	no	51	above
ybeL	0.535155	4.85454	0.428981	no	47	below
dppF	0.535053	5.92952	0.153247	no	44	below
creB	0.534965	5.01447	0.110229	no	45	below
wcaM	0.534478	3.83645	0.0875118	no	53	above
yhcH	0.533802	2.5944	0.303594	no	53	above
pdxK	0.532816	5.2776	0.0878449	no	48	below
ydfB	0.532524	0.0468569	0.479454	yes	53	above
lysC	0.532449	6.35508	0.0940056	no	46	below
arnF	0.532149	4.08469	0.0882063	no	51	above
abgR	0.529929	4.83505	0.535439	no	50	above
focA	0.529672	7.74939	0.160773	no	51	above
xapB	0.528967	4.89283	0.0928179	no	52	above
aspC	0.52819	7.5502	0.147468	no	48	below
hycB	0.527193	-0.644486	0.604685	yes	43	below
wzxC	0.526661	2.57184	0.121714	no	46	below
yeaX	0.526428	3.40981	0.163618	no	50	above
csrB	0.526372	8.12336	0.175362	no	49	below
mngA	0.526354	1.61486	0.226991	no	45	below
sra	0.525937	4.41206	0.10963	no	56	above
poxB	0.525683	2.4614	0.15056	no	46	below
yiiF	0.525317	3.63218	0.11053	no	54	above
hisI	0.52524	6.17579	0.108413	no	45	below
yfeX	0.525038	7.33942	0.138535	no	44	below
yfcS	0.524345	1.4189	0.235494	no	49	below
yiiR	0.524186	5.76786	0.105709	no	51	above
nagB	0.523615	5.62235	0.256136	no	51	above
csrC	0.521902	8.50993	0.251009	no	52	above
dgcN	0.521093	6.53539	0.084123	no	52	above
metH	0.519908	7.2348	0.13411	no	44	below
yfcH	0.51892	7.64154	0.15777	no	45	below
nadE	0.518745	6.26702	0.0951681	no	50	above
essQ	0.517674	1.82966	0.359044	no	54	above
cycA	0.517388	8.6692	0.28022	no	47	below
ccmE	0.515392	3.06174	0.0891288	no	46	below
tyrV	0.512601	5.88171	0.434599	no	41	below
dsdC	0.512583	3.50288	0.160375	yes	52	above
ynfC	0.511559	5.64212	0.124534	no	56	above
nfsA	0.511141	4.93783	0.19197	no	47	below
atoC	0.510411	3.88588	0.132304	no	51	above
dnaK	0.509698	9.82749	0.376257	no	49	below
fkpA	0.509676	9.21882	0.225494	no	52	above
arsC	0.509143	2.93265	0.137513	no	48	below
yghQ	0.50854	3.96002	0.129455	no	47	below
nrdF	0.508235	4.26137	0.142101	no	52	above
miaA	0.507495	8.77106	0.227984	no	47	below
alaC	0.506638	6.16783	0.10979	no	45	below
yqjK	0.506451	5.98845	0.139261	no	43	below
lrp	0.506191	8.26717	0.207183	no	52	above
gdhA	0.505702	7.20674	0.17537	no	47	below
ygiC	0.505572	8.05429	0.193412	no	50	above
rarD	0.505233	6.82101	0.139819	no	49	below
fixC	0.504845	2.19873	0.171705	no	45	below
dmlA	0.504839	2.86576	0.134525	no	46	below
idi	0.504303	6.29624	0.128013	no	50	above
yohF	0.503678	2.67737	0.220769	no	45	below
yfdT	0.503487	1.22786	0.270521	yes	57	above
idlP	0.50297	2.19455	0.177906	no	51	above
yffS	0.50185	5.0663	0.33955	no	50	above
folM	0.500503	5.80707	0.162613	no	49	below
ydcS	0.500246	3.20163	0.122667	no	47	below
elfG	0.498507	3.64445	0.135289	no	52	above
yhbW	0.498212	5.82042	0.13281	no	44	below
xanQ	0.497673	3.73788	0.133081	no	51	above
bcsC	0.4961	6.53407	0.11781	no	43	below
yqhI	0.492416	-0.0823972	0.558191	no	50	above
wzzB	0.489116	9.30163	0.257642	no	54	above
ydaG	0.488762	2.22453	0.36066	no	53	above
yjhQ	0.488653	2.8152	0.442129	yes	45	below
cusA	0.487336	4.49832	0.118213	no	44	below
araE	0.485607	5.20579	0.172628	no	49	below
dcuR	0.485087	6.13046	0.125392	no	51	above
ygbE	0.484271	4.62079	0.15246	no	52	above
cobU	0.483691	3.3019	0.113154	no	49	below
fumD	0.483321	4.22643	0.130208	no	53	above
chpB	0.481834	3.77773	0.273844	no	46	below
aslA	0.481812	4.77459	0.13183	no	47	below
yfaU	0.481484	2.92992	0.112289	no	46	below
rnlB	0.479972	6.43342	0.208188	no	54	above
narW	0.47853	0.480516	0.521494	no	44	below
dsbG	0.475341	4.93411	0.137912	no	53	above
fsr	0.475248	5.59577	0.144331	no	48	below
wzb	0.474907	0.484758	0.480628	no	45	below
ymdF	0.474774	2.88299	0.12777	no	49	below
yedK	0.474629	2.5801	0.332052	no	48	below
ibpB	0.474445	4.89854	0.137932	no	51	above
menI	0.473863	4.28461	0.141381	no	48	below
glgA	0.473683	6.11568	0.122306	no	45	below
nuoA	0.47338	8.25501	0.42591	no	47	below
mhpE	0.473147	2.02881	0.204696	no	43	below
csrD	0.472046	7.82333	0.208125	no	49	below
tatE	0.471789	5.61359	0.211452	no	50	above
sthA	0.470591	9.20338	0.273472	no	48	below
yphG	0.470571	4.08587	0.212251	no	45	below
insK	0.470391	6.03594	0.18913	no	57	above
nhaA	0.469576	6.95505	0.191747	no	49	below
pdeR	0.468885	5.66069	0.1786	no	52	above
ynfS	0.46849	5.82548	0.34948	no	62	above
mdtH	0.46806	3.95448	0.196113	no	45	below
astD	0.467493	3.17336	0.240199	no	42	below
yhcF	0.46685	6.30093	0.133263	yes	56	above
dcuC	0.466736	4.97714	0.141219	no	49	below
ygeR	0.466428	7.18188	0.185492	no	49	below
yncL	0.465996	6.97765	0.222309	no	67	above
lacI	0.465193	6.71691	0.208319	no	44	below
yfcR	0.464623	1.10578	0.389482	no	51	above
folK	0.464189	5.6483	0.287697	no	50	above
narK	0.464068	5.11568	0.423741	no	46	below
valW	0.4634	5.76977	0.479462	no	39	below
ygaC	0.461871	3.24328	0.221834	no	53	above
rbbA	0.461033	5.34111	0.151136	no	43	below
sfmF	0.46033	3.02673	0.152332	no	50	above
allR	0.459696	6.12543	0.135968	no	47	below
rimJ	0.458246	5.3702	0.208849	no	51	above
cbpA	0.457698	5.10723	0.166525	no	47	below
tehB	0.456907	4.13141	0.15161	no	54	above
ghrA	0.456377	4.67058	0.145526	no	49	below
yfhL	0.455396	6.30742	0.250719	no	55	above
ydgH	0.454885	6.5952	0.149751	no	49	below
yghD	0.454599	4.45128	0.306591	no	47	below
ybhS	0.454417	3.99383	0.196976	no	45	below
yagH	0.453604	3.79513	0.137788	yes	36	below
yihQ	0.453477	3.64057	0.132747	no	46	below
fbp	0.453129	7.49757	0.277217	no	49	below
ftsZ	0.453077	8.10397	0.23924	no	46	below
osmF	0.451932	3.06404	0.170161	no	46	below
ilvN	0.450779	4.34226	0.588151	no	52	above
ydcH	0.450393	3.69138	0.402485	no	59	above
gspO	0.449742	4.43513	0.214099	no	50	above
yjjW	0.449424	2.72299	0.198608	no	44	below
yciZ	0.449341	5.90206	0.224589	no	52	above
yegU	0.449179	2.53525	0.269115	no	44	below
rydC	0.448421	2.47273	0.185371	no	51	above
leuP	0.44837	11.6487	0.339969	no	40	below
yfbR	0.448331	4.9322	0.187866	no	51	above
gadA	0.447666	4.86982	0.168618	no	46	below
ecpD	0.447256	5.32368	0.160944	yes	48	below
yldA	0.446286	2.27885	0.230423	no	56	above
aroA	0.446115	6.98662	0.345286	no	49	below
paaC	0.445238	1.0968	0.472358	no	47	below
allC	0.445179	4.33304	0.150878	no	49	below
ymdG	0.444332	3.25794	0.246309	no	63	above
alsC	0.443851	3.80708	0.273866	no	48	below
uxaA	0.443667	5.07705	0.289507	no	46	below
eamA	0.443463	4.3405	0.148185	no	50	above
ygcQ	0.443355	2.75441	0.159774	no	44	below
hybO	0.443143	4.22534	0.411702	no	46	below
ileY	0.443064	0.00602535	0.578893	no	43	below
yjbQ	0.442575	5.66913	0.259449	no	48	below
mak	0.442183	3.39526	0.145378	no	44	below
ybgO	0.442052	3.93777	0.161891	no	55	above
queC	0.440711	5.48842	0.152983	no	48	below
yjeT	0.440352	4.8095	0.235725	no	51	above
waaB	0.439716	6.88567	0.19406	no	60	above
napA	0.439337	4.29236	0.186756	no	44	below
opgH	0.438639	9.07399	0.306022	no	45	below
ilvD	0.435867	5.56401	0.275957	no	44	below
mutT	0.435223	4.86684	0.252261	no	51	above
ompC	0.4348	11.6817	0.328615	no	49	below
yobB	0.434704	5.84199	0.157588	no	48	below
aidB	0.434634	3.49653	0.17383	no	46	below
argD	0.434143	6.40745	0.266168	no	45	below
ugpB	0.434043	4.12976	0.436632	no	46	below
hslU	0.433877	7.54342	0.275537	no	47	below
alsA	0.43365	4.80975	0.233474	no	52	above
bamB	0.433621	9.28791	0.309961	no	47	below
patZ	0.433195	7.21417	0.532726	no	46	below
lon	0.432625	9.02546	0.370674	no	48	below
rmf	0.43216	6.72774	0.203652	no	46	below
dksA	0.431468	8.52931	0.332846	no	47	below
cyuA	0.429622	5.85855	0.336827	no	43	below
gapA	0.428913	12.2068	0.335413	no	50	above
sufC	0.428209	3.00387	0.236125	no	50	above
ybaT	0.42614	4.29561	0.174811	no	47	below
hisF	0.426044	4.30398	0.183824	no	48	below
mliC	0.425007	3.94874	0.189321	no	54	above
yidF	0.424677	5.19262	0.515938	no	46	below
selC	0.423551	6.09982	0.358324	no	36	below
rem	0.423538	2.84179	0.223669	yes	60	above
ygaV	0.421789	3.4219	0.207482	no	47	below
ybdM	0.421535	2.64156	0.264674	no	53	above
aroG	0.42092	7.64467	0.298328	no	48	below
chbB	0.419988	4.15625	0.280733	no	56	above
ygiB	0.418192	6.48863	0.15824	no	44	below
rstB	0.416332	7.51436	0.255892	no	49	below
gcl	0.415969	2.19792	0.245545	no	47	below
corA	0.415919	6.93883	0.269396	no	47	below
btsS	0.415113	7.1253	0.705805	no	49	below
ychN	0.414029	6.7485	0.268411	no	48	below
ccmB	0.413993	4.11742	0.172406	no	44	below
dcuA	0.413896	7.97746	0.281799	no	47	below
ruvB	0.41279	6.70392	0.190725	no	47	below
yaeI	0.41092	4.9936	0.212827	no	49	below
gpmA	0.41069	9.23571	0.329599	no	49	below
uidB	0.410163	3.58444	0.303475	no	48	below
narV	0.410116	2.2811	0.289014	no	47	below
ygiW	0.409373	4.3933	0.195296	no	48	below
yfdM	0.40869	-0.391119	0.761641	no	47	below
ytiA	0.408141	2.16809	0.266586	no	47	below
glyV	0.407759	9.91905	0.560795	no	39	below
folX	0.407389	6.50634	0.180808	no	55	above
lysU	0.407109	7.44014	0.255381	no	53	above
ybjT	0.407063	6.13588	0.160572	no	45	below
yeiB	0.406412	6.90036	0.214158	no	46	below
bamA	0.406306	9.57276	0.337208	no	49	below
dicC	0.405261	0.0893106	0.618236	yes	53	above
tauB	0.403753	0.916438	0.414892	no	44	below
gabT	0.403463	2.92806	0.243791	no	41	below
bamC	0.403329	8.68996	0.340254	no	45	below
rpoH	0.40303	10.0043	0.345597	no	46	below
yebK	0.402259	6.78889	0.590634	no	51	above
anmK	0.402146	5.81328	0.187188	no	45	below
araC	0.398382	4.45324	0.574573	no	47	below
etk	0.39833	5.44587	0.226472	no	49	below
ygbI	0.398311	4.67108	0.297643	no	48	below
alaE	0.397765	4.1388	0.268939	no	51	above
rluF	0.397716	6.40431	0.194717	no	48	below
tauD	0.3971	3.98539	0.385847	no	46	below
yeaD	0.396964	5.54663	0.287393	no	50	above
yfjX	0.396653	1.68707	0.365482	no	46	below
ypjK	0.396271	0.0929684	0.733571	no	47	below
uspE	0.39533	7.35432	0.275187	no	49	below
macA	0.394641	4.59867	0.232444	no	47	below
cueR	0.394314	4.73125	0.207314	no	41	below
rimL	0.394007	4.49982	0.200289	no	57	above
fdoI	0.393914	8.5224	0.342619	no	47	below
sodC	0.393499	4.2775	0.2344	no	47	below
hflX	0.392857	8.75031	0.38386	no	46	below
araH	0.392796	2.91523	0.294311	no	49	below
yidQ	0.391918	6.39352	0.305391	no	46	below
rseP	0.391895	8.9988	0.354847	no	49	below
yeeO	0.39129	3.70639	0.188708	no	52	above
yodC	0.391218	1.38696	0.360792	no	47	below
mlaD	0.390466	5.53573	0.322894	no	50	above
dnaJ	0.389637	7.84662	0.511243	no	45	below
plsB	0.388743	8.96148	0.347756	no	45	below
srlR	0.388672	4.53555	0.424297	no	51	above
lipB	0.387242	6.13783	0.290157	no	52	above
ccmF	0.385756	4.58877	0.237787	no	43	below
phoP	0.385386	6.61838	0.237165	no	52	above
dsrB	0.382632	4.74024	0.388054	no	49	below
yjbF	0.382221	0.958692	0.513423	no	45	below
ycaL	0.38219	3.73389	0.245315	no	50	above
mhpA	0.381899	1.50252	0.388239	no	43	below
yciQ	0.38163	5.70735	0.282535	no	53	above
diaA	0.381496	7.09254	0.259677	no	50	above
pepN	0.380812	8.35593	0.372771	no	47	below
fdnG	0.379899	3.10938	0.248297	no	46	below
hokA	0.379526	5.30383	0.266299	no	65	above
yehE	0.378355	3.9002	0.251869	yes	56	above
yebE	0.378131	4.95341	0.265792	no	47	below
yaiW	0.378109	6.16585	0.201392	no	47	below
argO	0.378081	5.10418	0.434006	no	49	below
alx	0.37741	7.02742	0.351977	no	46	below
ryjA	0.37664	2.33019	0.373377	no	48	below
trpC	0.376392	5.48227	0.234167	no	47	below
ynfD	0.375731	5.41501	0.323548	no	44	below
yebZ	0.375676	7.31059	0.297683	no	47	below
yoaF	0.37466	4.73401	0.232274	no	47	below
yegV	0.374319	3.72394	0.23971	no	43	below
moaE	0.373036	5.05147	0.300286	no	43	below
ybbP	0.372906	5.19147	0.326909	no	42	below
ybjN	0.372579	7.09662	0.273461	no	52	above
yfhH	0.372443	5.76701	0.387373	no	48	below
wcaA	0.370719	1.83017	0.346583	no	48	below
zupT	0.370594	6.43942	0.270553	no	47	below
ynfG	0.370583	1.60123	0.440737	no	47	below
intD	0.370404	7.1241	0.396289	yes	53	above
efeB	0.370383	6.65991	0.263773	no	46	below
uvrY	0.369508	7.39103	0.296785	no	50	above
ycgN	0.369324	5.05691	0.352506	no	52	above
fdnI	0.369202	3.14953	0.326056	no	50	above
hyaC	0.369157	0.840129	0.608054	no	48	below
ccmC	0.367817	3.83897	0.248597	no	45	below
yegL	0.367296	3.38652	0.372168	no	49	below
ycbV	0.367155	2.327	0.275277	no	53	above
waaQ	0.365745	6.76111	0.24641	no	55	above
tktB	0.365621	3.87106	0.273186	no	45	below
hsdR	0.365344	8.20868	0.416614	no	46	below
gstB	0.365022	4.35981	0.256519	no	48	below
yajR	0.364435	7.24369	0.296885	no	47	below
ybhF	0.364119	4.66337	0.278724	no	44	below
ilvE	0.364098	4.93097	0.386022	no	45	below
fliZ	0.363482	7.38608	0.304754	no	53	above
iaaA	0.363214	4.68596	0.259266	no	43	below
wzc	0.362915	3.14658	0.322928	no	47	below
rcsB	0.362909	7.68508	0.331255	no	52	above
groS	0.362786	7.38805	0.352837	no	51	above
gnsA	0.362203	5.02988	0.368522	no	60	above
ycjX	0.361658	4.47732	0.311674	no	46	below
rnk	0.361356	7.42099	0.44517	no	45	below
macB	0.360621	5.3202	0.279588	no	46	below
mepS	0.359705	10.1517	0.52803	no	53	above
msrP	0.359687	5.19168	0.263432	no	48	below
yfdY	0.359281	4.29869	0.316588	no	52	above
frwC	0.357921	1.57992	0.690491	no	46	below
aroE	0.356879	5.5536	0.308098	no	51	above
ycaP	0.354201	2.31363	0.379632	no	52	above
feoA	0.3539	4.79771	0.397153	no	51	above
garR	0.352562	2.67669	0.298786	no	47	below
narI	0.352231	2.42126	0.277278	no	44	below
ahpC	0.351843	11.5246	0.413535	no	50	above
ypeA	0.351651	3.97822	0.293339	no	48	below
ldtE	0.351597	6.59705	0.364547	no	48	below
gsiA	0.350602	5.57297	0.257303	no	46	below
nanT	0.350572	4.16407	0.61746	no	45	below
glcE	0.350278	1.05018	0.507638	no	42	below
psiF	0.349681	3.57127	0.25403	no	52	above
arcA	0.349371	8.76483	0.39448	no	49	below
ydhT	0.348846	1.93936	0.458609	no	47	below
inaA	0.348069	5.85484	0.247003	no	51	above
yqiK	0.347821	5.03864	0.309384	no	50	above
chiQ	0.347777	4.9169	0.282975	no	52	above
ydhI	0.34777	4.2753	0.440796	no	51	above
metV	0.34773	7.61545	0.597196	no	34	below
creC	0.347678	6.06371	0.239693	no	46	below
hybG	0.347481	4.26063	0.312164	no	48	below
dapB	0.345538	5.67979	0.282746	no	47	below
minC	0.345507	8.35032	0.430059	no	49	below
yhbS	0.345109	6.28446	0.261329	no	44	below
ppx	0.344466	6.96684	0.332646	no	49	below
clpX	0.344458	8.87785	0.447075	no	48	below
shiA	0.344044	6.4708	0.248286	yes	50	above
cyoA	0.343378	10.3298	0.438743	no	49	below
yfdC	0.34335	3.25115	0.30277	no	51	above
yihP	0.343103	3.40349	0.270501	no	48	below
ampE	0.343087	4.84705	0.275019	no	48	below
galF	0.341632	9.14427	0.414964	no	48	below
creD	0.341565	4.54664	0.354844	no	50	above
rtcA	0.341298	5.17068	0.468036	no	40	below
deoR	0.340803	7.42067	0.357004	no	49	below
asnB	0.340261	6.31668	0.286082	no	48	below
dsbA	0.339983	7.61226	0.391908	no	52	above
ilvX	0.338058	5.19864	0.377198	no	63	above
yegW	0.337962	4.66566	0.305168	no	49	below
cfa	0.337539	6.20298	0.342199	no	52	above
ybgE	0.337327	7.80157	0.420775	no	50	above
gfcA	0.337134	4.71014	0.355935	no	42	below
yaaU	0.3368	3.45546	0.261081	no	47	below
idnT	0.336421	6.08889	0.288596	no	49	below
ribC	0.336365	7.22454	0.354106	no	52	above
tusC	0.33433	4.87251	0.315801	no	50	above
yfaY	0.334307	6.57391	0.301892	no	46	below
yjbB	0.333587	5.81289	0.265022	no	45	below
crcB	0.332301	5.76315	0.528528	no	52	above
ybjH	0.332054	5.338	0.351073	no	47	below
ygfS	0.331833	3.45037	0.372163	no	45	below
yqhD	0.331494	5.67504	0.356547	no	45	below
yecD	0.330564	5.5528	0.286271	no	47	below
ftsW	0.329966	7.44151	0.355866	no	47	below
yqjC	0.329445	5.17556	0.363551	no	51	above
hcaT	0.328759	6.61922	0.380741	no	44	below
yciC	0.328728	6.3608	0.279142	no	51	above
ybeX	0.328697	7.70433	0.397207	no	48	below
lolE	0.328577	7.30337	0.371991	no	48	below
yhiI	0.328544	5.46361	0.438033	no	42	below
yaeH	0.328128	6.30759	0.289034	no	56	above
yeaR	0.328021	1.65147	0.434093	no	52	above
rlmA	0.327926	7.18171	0.340869	no	49	below
thiF	0.327538	2.10059	0.371231	no	42	below
srkA	0.326964	8.55849	0.44488	no	51	above
fimH	0.326813	4.9635	0.328528	no	50	above
mcaS	0.326738	6.49738	0.4144	no	49	below
napD	0.326614	1.4305	0.685257	no	45	below
envZ	0.325767	7.55789	0.374915	no	43	below
ydhQ	0.325207	5.27112	0.373445	no	49	below
treF	0.324934	5.46728	0.379651	no	46	below
dgoD	0.324719	3.24521	0.286146	no	47	below
dsdX	0.324511	4.31445	0.373363	yes	51	above
secB	0.324089	9.75311	0.469054	no	49	below
fucR	0.324073	6.13732	0.465564	no	52	above
hyfA	0.323912	1.04705	0.668956	no	44	below
ypfH	0.323475	5.05801	0.378549	no	46	below
kbl	0.323173	7.60527	0.39752	no	46	below
pheU	0.322871	2.99613	0.422322	no	41	below
cspF	0.322633	7.90481	0.544286	yes	52	above
gntU	0.322399	5.75511	0.429695	no	45	below
wcaB	0.322145	1.12886	0.558945	no	46	below
yhfA	0.321459	5.93903	0.300942	no	48	below
ygfT	0.321397	3.69084	0.286099	no	47	below
bacA	0.321081	6.64197	0.345513	no	48	below
yjiX	0.321022	5.56851	0.472531	no	50	above
cysB	0.320944	6.83495	0.356529	no	52	above
yjbD	0.32056	7.17114	0.38922	no	51	above
rhsC	0.320455	5.08036	0.309729	no	41	below
waaL	0.320249	7.59417	0.392101	no	68	above
fbaB	0.320229	2.92684	0.307546	no	49	below
yqfI	0.319459	3.29419	0.347725	no	75	above
rmuC	0.318629	7.39366	0.725806	no	47	below
ybbA	0.31861	3.18359	0.422716	no	43	below
ymjE	0.318241	2.04786	0.400531	no	46	below
ridA	0.317422	8.1697	0.415558	no	47	below
yfcP	0.317227	1.71653	0.542593	no	51	above
rof	0.316775	5.56051	0.348198	no	52	above
ydcF	0.31495	6.16594	0.315454	no	49	below
rpoS	0.314855	8.0936	0.437328	no	48	below
bfd	0.314636	6.19911	0.437518	no	54	above
cspB	0.313941	10.1319	0.563281	yes	65	above
sufS	0.313478	5.01026	0.333204	no	45	below
yhcO	0.313334	3.0088	0.622471	no	57	above
slyA	0.312689	7.26931	0.452219	no	52	above
yaaX	0.311595	5.15235	0.39103	no	46	below
cbl	0.311522	5.3021	0.578443	no	52	above
ycgB	0.311396	4.21553	0.319004	no	50	above
ggt	0.309754	4.06597	0.352408	no	45	below
cydA	0.309617	8.74904	0.495843	no	47	below
yffR	0.309024	3.40893	0.33993	no	56	above
tcyJ	0.30901	6.25951	0.288769	no	50	above
rssB	0.308925	5.50464	0.342939	no	51	above
elbB	0.308463	5.16947	0.378743	no	47	below
phoQ	0.30821	7.58988	0.401516	no	49	below
ydhX	0.308094	2.93383	0.319494	no	50	above
mmuM	0.307857	5.11263	0.446072	no	40	below
narP	0.307692	5.44816	0.327324	no	48	below
ydgI	0.307584	7.27462	0.498278	no	46	below
ddpX	0.306726	1.02889	0.58026	no	47	below
ndk	0.306673	9.27517	0.542275	no	48	below
ydcZ	0.305533	4.65305	0.411983	no	48	below
dusA	0.305126	7.24118	0.44818	no	46	below
hslO	0.304902	7.07043	0.446934	no	47	below
ygfK	0.304468	4.95653	0.370872	no	48	below
osmY	0.304261	4.05784	0.334162	no	48	below
pbpC	0.304152	5.98854	0.32083	no	43	below
xdhB	0.304125	2.57732	0.392881	no	46	below
ycfP	0.303199	6.18702	0.353977	no	53	above
nanA	0.302923	4.53078	0.686627	no	48	below
yoaB	0.302828	6.26314	0.323291	no	48	below
rhsB	0.30253	4.30556	0.334892	yes	41	below
cysE	0.301864	8.36449	0.472959	no	46	below
galK	0.301434	6.42671	0.445137	no	47	below
wcaJ	0.300694	2.11052	0.407767	no	45	below
yciI	0.300571	6.47758	0.35534	no	51	above
prc	0.299934	9.53028	0.493631	no	50	above
tus	0.29992	5.52411	0.348539	no	49	below
yoaL	0.299691	3.97266	0.600974	no	53	above
murE	0.298169	8.107	0.442428	no	43	below
ydaU	0.298002	2.1622	0.475627	no	52	above
yqgB	0.297379	6.85762	0.374312	no	59	above
yfbS	0.29687	6.15361	0.362567	no	48	below
ybdR	0.296698	3.83849	0.343632	no	50	above
hybF	0.29667	2.92812	0.343863	no	45	below
tdh	0.296112	7.98751	0.438402	no	49	below
metY	0.295089	10.0361	0.570373	no	35	below
yijD	0.29498	7.78721	0.428387	no	51	above
msrC	0.294522	7.07839	0.3876	no	51	above
ycaD	0.293852	6.18472	0.409977	no	48	below
murF	0.293814	7.78026	0.451399	no	45	below
ydhC	0.292958	5.29578	0.361437	no	47	below
kefB	0.292808	6.1087	0.350319	no	45	below
yeaG	0.292245	3.3374	0.38342	no	50	above
pdxY	0.29189	6.97897	0.42531	no	47	below
yigZ	0.29172	6.00655	0.346581	no	44	below
sufB	0.291595	4.21978	0.344594	no	48	below
ytjA	0.291333	3.81335	0.450312	no	48	below
chbA	0.29126	2.8178	0.43828	no	50	above
elaA	0.290735	3.33923	0.35023	no	52	above
cpxR	0.29071	6.69355	0.406883	no	49	below
ptsI	0.290666	11.9792	0.55314	no	50	above
dapA	0.290057	8.47238	0.468803	no	48	below
amn	0.28837	7.0231	0.396679	no	50	above
yfiB	0.287873	6.93755	0.457841	no	49	below
eco	0.286565	6.37777	0.333113	no	51	above
yciB	0.286184	6.40108	0.361465	no	54	above
yfhM	0.285975	7.99914	0.455904	no	47	below
lolA	0.285569	5.79316	0.427426	no	49	below
rsmJ	0.284603	6.50118	0.431282	no	42	below
hxpB	0.284151	6.1869	0.342756	no	48	below
ccmD	0.283925	2.66704	0.385531	no	43	below
ycgL	0.283652	4.55445	0.386417	no	57	above
skp	0.283613	9.57953	0.50294	no	50	above
ybaM	0.283609	4.94864	0.40632	no	52	above
tolQ	0.283526	6.76484	0.363861	no	49	below
pgrR	0.283281	5.40683	0.362838	no	53	above
gfcD	0.282001	4.92047	0.374523	no	48	below
yfjS	0.281614	0.389035	0.769015	no	49	below
yjiK	0.281508	4.53821	0.389434	no	57	above
yhaH	0.280862	5.52358	0.484161	no	48	below
cybB	0.279933	6.29752	0.449023	no	52	above
cydB	0.279326	8.53471	0.513459	no	46	below
rnlA	0.278662	8.48649	0.499107	no	56	above
ydcO	0.278652	3.90124	0.555644	no	47	below
fdhE	0.278617	7.87075	0.468112	no	45	below
smrA	0.278538	5.28978	0.483576	no	46	below
ubiA	0.278429	7.9956	0.51561	no	48	below
uidR	0.277689	7.07685	0.6297	no	49	below
abgA	0.277227	1.61848	0.550306	no	45	below
moeB	0.276662	5.72945	0.415684	no	45	below
tyrT	0.276392	8.31439	0.507005	no	41	below
mngB	0.276274	4.48828	0.387716	no	51	above
ynjC	0.275982	4.41146	0.375708	no	43	below
glyX	0.275432	6.5438	0.660675	no	39	below
hydN	0.275364	2.63162	0.443118	no	48	below
yeaO	0.275135	4.50765	0.396093	no	47	below
murD	0.274987	7.66871	0.464153	no	45	below
yjbT	0.274914	1.94986	0.526216	no	51	above
yehX	0.274829	1.80583	0.510302	no	45	below
cobB	0.272745	6.52016	0.392379	no	48	below
yebQ	0.272219	5.1744	0.438561	no	48	below
lysZ	0.272007	8.34704	0.689974	no	50	above
mlaE	0.271703	6.7719	0.469879	no	45	below
napG	0.27166	2.31635	0.543487	no	41	below
yedR	0.271553	3.68713	0.801742	no	50	above
azoR	0.269322	5.54493	0.381119	no	48	below
dacD	0.268183	4.10837	0.537476	no	51	above
prlC	0.26714	7.26706	0.496791	no	45	below
xerC	0.266765	6.58715	0.39968	no	46	below
btuR	0.266535	5.67352	0.406667	no	50	above
ytfP	0.265724	2.39347	0.493866	no	49	below
tolB	0.26569	9.04377	0.523949	no	47	below
ribB	0.265383	8.5187	0.582343	no	48	below
yjeV	0.264814	2.21392	0.667909	no	59	above
ulaF	0.263865	3.12302	0.398447	no	43	below
ydiK	0.26296	6.86036	0.43268	no	45	below
deoB	0.26294	8.75951	0.581776	no	46	below
oxyR	0.262852	6.86773	0.426784	no	45	below
yehY	0.262197	2.53701	0.465135	no	43	below
hyaA	0.2621	2.49632	0.597415	no	44	below
ytfE	0.261983	5.3834	0.448847	no	47	below
ybgS	0.26187	2.85085	0.42148	no	50	above
dmsD	0.261423	5.2953	0.428552	no	47	below
cbrC	0.261305	5.60879	0.419861	no	55	above
ydiY	0.26089	7.59993	0.476226	no	51	above
ynjB	0.260871	4.32036	0.415457	no	44	below
rcsC	0.260789	7.71031	0.481374	no	49	below
yajD	0.260688	5.44652	0.403218	no	53	above
glgX	0.260672	6.01652	0.434769	no	46	below
tas	0.26039	6.87306	0.417626	no	46	below
ycbU	0.260142	3.22109	0.406291	no	53	above
ybjI	0.259687	4.90398	0.41833	no	54	above
mlaB	0.259198	7.13105	0.488959	no	47	below
ydfG	0.258804	7.37381	0.472086	no	49	below
yegH	0.258745	6.10888	0.446165	no	47	below
hybE	0.25863	5.09489	0.418206	no	46	below
ygeA	0.258421	4.00732	0.413985	no	49	below
tusD	0.258231	4.98827	0.431545	no	45	below
ydhU	0.258036	2.35137	0.52146	no	51	above
serC	0.257483	7.94434	0.595678	no	50	above
araF	0.257416	2.51592	0.429872	no	48	below
puuE	0.257208	3.11182	0.492622	no	42	below
yfeZ	0.257006	4.22596	0.505125	no	47	below
mazG	0.256495	5.32149	0.444131	no	49	below
yehR	0.256458	4.31688	0.474922	no	58	above
ispH	0.255625	7.30052	0.53381	no	45	below
sufD	0.255078	4.14009	0.442411	no	47	below
pepT	0.254833	5.53748	0.46587	no	50	above
ytfR	0.253782	3.71294	0.467227	no	44	below
acrB	0.25342	8.87028	0.559419	no	46	below
intZ	0.253196	7.2243	0.468437	yes	46	below
ycdY	0.253163	6.27848	0.475082	no	46	below
nagC	0.253086	6.70252	0.415383	no	47	below
ftsA	0.251743	8.02425	0.514652	no	48	below
fimI	0.251622	4.44188	0.430226	no	51	above
pfkB	0.251505	4.23467	0.444153	no	46	below
narH	0.251115	3.13601	0.426838	no	46	below
slt	0.251009	6.28764	0.403232	no	45	below
gmm	0.250767	2.40571	0.442092	no	45	below
mdtK	0.250634	6.49345	0.487407	no	47	below
ygjR	0.250257	6.29362	0.591882	no	47	below
uxaC	0.250112	4.0024	0.629761	no	46	below
acpS	0.249507	5.7086	0.417148	no	49	below
yeaE	0.249504	5.25641	0.487638	no	49	below
mepM	0.249311	7.78398	0.505914	no	48	below
creA	0.248447	4.21324	0.438346	no	51	above
fadM	0.248295	3.51814	0.448024	no	54	above
gpsA	0.247792	8.73505	0.563754	no	43	below
curA	0.247714	3.60195	0.467521	no	48	below
yjjV	0.246447	5.34144	0.466224	no	44	below
gluQ	0.245811	6.59614	0.5624	no	46	below
tusB	0.245319	6.16186	0.48108	no	50	above
ybgI	0.244967	5.17633	0.506398	no	47	below
yphA	0.244869	3.29578	0.422151	no	50	above
dmsC	0.244823	3.54903	0.422533	no	45	below
rayT	0.244627	3.36336	0.474575	no	55	above
slyB	0.244047	9.62516	0.572609	no	49	below
patD	0.243903	3.60079	0.425158	no	47	below
murC	0.24349	8.33253	0.542733	no	45	below
hmp	0.243411	4.90044	0.437854	no	48	below
cueO	0.243402	5.03058	0.55473	no	45	below
hcxA	0.243339	5.0437	0.533976	no	45	below
ydcK	0.242584	3.03596	0.457884	no	52	above
btuE	0.241191	4.7999	0.445021	no	51	above
lpxM	0.240609	7.30046	0.500163	no	48	below
ptsN	0.240353	6.88983	0.482852	no	48	below
ruvA	0.238729	5.617	0.435487	no	47	below
ybjP	0.238411	3.98384	0.473853	no	46	below
sseA	0.238284	6.89593	0.642015	no	47	below
mngR	0.237918	4.23836	0.455115	no	52	above
nagZ	0.237706	5.50651	0.459381	no	47	below
aldB	0.237536	2.64332	0.4791	no	45	below
lpxD	0.237384	9.31368	0.57427	no	47	below
araJ	0.237189	6.09732	0.414919	no	49	below
mlaA	0.237051	7.18013	0.511157	no	48	below
betA	0.236041	6.17326	0.598745	no	43	below
ynjE	0.235669	4.73741	0.549187	no	46	below
lysY	0.235442	6.78879	0.66263	no	50	above
paaX	0.235331	4.3903	0.505726	no	50	above
lplT	0.234875	6.5005	0.438316	no	44	below
thrS	0.234794	9.44138	0.586013	no	50	above
murG	0.234373	7.18775	0.50148	no	44	below
yqgC	0.234245	6.46199	0.471125	no	52	above
fabA	0.23332	9.74809	0.598586	no	47	below
ptrA	0.232705	7.47081	0.536205	no	49	below
rpnC	0.23253	4.55735	0.5159	no	51	above
ymcF	0.232041	10.0651	0.697124	no	53	above
yqjE	0.231974	5.68542	0.511902	no	47	below
trg	0.231893	6.4653	0.733677	no	49	below
yqhA	0.231486	7.98331	0.553355	no	53	above
pdxA	0.231188	7.84626	0.538493	no	44	below
secF	0.230803	8.49679	0.567694	no	48	below
sdaA	0.230044	8.77601	0.576734	no	46	below
mdaB	0.230041	5.01662	0.528085	no	49	below
fklB	0.229993	7.26794	0.517692	no	44	below
yibH	0.229951	3.32676	0.46178	no	47	below
kdgK	0.229819	5.9393	0.491228	no	43	below
yafQ	0.229464	4.70276	0.481151	no	61	above
yecA	0.22926	5.38074	0.581197	no	47	below
kgtP	0.229066	11.9367	0.592558	no	51	above
malX	0.228199	6.22802	0.704146	no	47	below
sohB	0.227886	6.03804	0.511596	no	49	below
nhaB	0.227564	7.46889	0.547117	no	47	below
mraY	0.227418	7.75185	0.544763	no	47	below
ygcN	0.226924	6.26282	0.505889	no	45	below
alaS	0.226809	9.10725	0.592414	no	46	below
abpB	0.226244	6.37644	0.479457	no	51	above
pepD	0.22592	8.8266	0.580879	no	49	below
xylB	0.225492	4.08817	0.538785	no	45	below
fsaB	0.225012	2.1262	0.590713	no	47	below
sgcE	0.224931	3.21231	0.495096	no	45	below
yjiJ	0.223894	5.25595	0.505334	no	46	below
parE	0.223649	8.18495	0.565975	no	46	below
eutA	0.223646	1.97562	0.5904	no	41	below
cynX	0.223576	3.96014	0.471481	no	41	below
ydfC	0.223511	3.5492	0.589344	no	52	above
yggC	0.223314	5.4671	0.478043	no	50	above
focB	0.222968	4.30595	0.495907	no	49	below
aat	0.22143	6.2845	0.503418	no	46	below
fpr	0.220182	6.71943	0.481927	no	46	below
yfeD	0.219674	7.30864	0.536072	no	54	above
ybaA	0.219552	4.32774	0.738791	no	51	above
lysQ	0.219495	7.4363	0.732748	no	50	above
torD	0.219159	3.15438	0.523966	no	47	below
hupB	0.219093	9.599	0.611477	no	51	above
qseC	0.218903	4.15595	0.50818	no	47	below
umpH	0.218716	7.79953	0.557806	no	47	below
serA	0.218441	7.42161	0.649701	no	47	below
eutL	0.216965	2.81459	0.51492	no	44	below
yacL	0.216798	5.39304	0.504414	no	48	below
flgE	0.21675	8.84046	0.604748	no	48	below
surA	0.216214	9.21458	0.606145	no	46	below
pal	0.215872	8.56076	0.601895	no	49	below
yrdD	0.215733	6.83016	0.510605	no	50	above
ushA	0.215688	5.3893	0.495856	no	49	below
dgcP	0.215616	6.82892	0.509038	no	52	above
uraA	0.215386	6.41104	0.583946	no	48	below
ydeE	0.21465	5.88176	0.501011	no	50	above
yhgF	0.214389	7.48971	0.566047	no	43	below
ycbX	0.213967	6.64537	0.47579	no	50	above
ydfZ	0.213458	3.57598	0.570333	no	48	below
yigB	0.213179	6.5929	0.526329	no	44	below
yjfF	0.213113	4.20986	0.51731	no	48	below
sgcR	0.212552	4.80737	0.585467	no	50	above
citE	0.212496	2.13308	0.589341	no	42	below
yiaC	0.212427	4.31083	0.605834	no	48	below
ydbJ	0.210571	3.98044	0.574778	no	45	below
lepA	0.210176	8.38279	0.611521	no	46	below
xylR	0.209163	5.7547	0.492633	no	51	above
flgF	0.208956	8.00082	0.593891	no	41	below
yfaV	0.20866	1.74182	0.658091	no	47	below
nrfD	0.208453	1.74495	0.638653	no	42	below
yfcA	0.207374	6.1459	0.509619	no	47	below
argY	0.207171	8.79837	0.696945	no	40	below
rlmE	0.207129	8.55421	0.623604	no	50	above
nadD	0.206323	6.32198	0.517896	no	50	above
yecF	0.206264	6.08107	0.5987	no	52	above
cysQ	0.20622	6.84433	0.522179	no	45	below
yceB	0.205964	6.08684	0.499663	no	53	above
yccM	0.20537	3.42749	0.621706	no	51	above
amiD	0.205005	5.84221	0.506213	no	44	below
yjdC	0.204939	4.87424	0.522825	no	47	below
mrr	0.204537	5.85997	0.500433	no	49	below
rspA	0.204104	2.90286	0.541976	no	49	below
gspK	0.203813	4.21615	0.533852	no	50	above
garP	0.203067	2.36451	0.609362	no	49	below
gldA	0.203025	3.72992	0.5193	no	45	below
araG	0.202846	5.5766	0.509736	no	48	below
ydcJ	0.202273	3.6433	0.527176	no	47	below
yiiM	0.201921	5.40891	0.594036	no	47	below
azuC	0.201895	10.1891	0.908846	no	61	above
ihfB	0.201543	8.09959	0.617943	no	51	above
rsxB	0.2012	7.09086	0.578384	no	45	below
yniB	0.201041	6.25109	0.499909	no	56	above
hflC	0.200485	9.09611	0.652479	no	47	below
yoeB	0.200303	4.13336	0.561273	no	56	above
nhoA	0.20021	3.06386	0.555342	no	49	below
setA	0.199655	5.09701	0.539381	no	51	above
yeeS	0.199409	2.47178	0.562886	yes	42	below
lpxP	0.197555	7.66519	0.638172	no	49	below
rcsD	0.197381	7.97568	0.603282	no	51	above
ilvA	0.197353	6.1506	0.616598	no	41	below
asnT	0.19729	6.88983	0.60256	no	47	below
mazF	0.197147	4.01409	0.556411	no	54	above
basS	0.197111	5.58562	0.622028	no	46	below
yjiM	0.197072	3.68152	0.621274	no	46	below
scpC	0.196198	3.93638	0.541904	no	47	below
tyrA	0.195332	5.9359	0.568055	no	48	below
ybhL	0.195213	7.07636	0.569658	no	51	above
pdeD	0.195019	3.52454	0.523057	no	49	below
ydgA	0.194797	7.49329	0.596772	no	51	above
hcr	0.194392	2.09961	0.633606	no	45	below
puuP	0.193847	4.64365	0.548341	no	47	below
cusR	0.1938	4.42193	0.590058	no	46	below
yejB	0.193671	5.82341	0.556224	no	49	below
flgD	0.193361	8.39267	0.634136	no	45	below
yhbO	0.193344	3.08735	0.56491	no	50	above
argW	0.192133	5.44506	0.646	no	51	above
[truncated: 6,714 more rows]
