# Supplementary material for: Xenogeneic silencing strategies in bacteria are dictated by RNA polymerase promiscuity
Source: Nat Commun. 2022 Mar 3;13:1149. doi: 10.1038/s41467-022-28747-1 (PMC8894471; doi:10.1038/s41467-022-28747-1)
Supplement: Supplementary file 7 — Supplementary Data 3 [file 41467_2022_28747_MOESM7_ESM.xlsx]

## Sheet: Sheet1
												Horizontally acquired?
	H-NS bound regions					Rok bound regions				Rok bound AT-rich islands1		HGT-DB2	Darkhorse database3	Nicolas et al.4
	start	end				start	end			start	end
	33860	34570				127	213			738912	747650	yes	yes	yes
	35979	36552				253	343			818854	822819	no	yes	yes
	41703	41978				1629	2267			1124877	1130945	yes	yes	yes
	42225	42617				15421	15506			3254170	3257568	no	no	yes
	83765	83875				15636	15688			3463094	3467463	yes	yes	yes
	84310	84391				15692	15762			4123745	4128195	yes	no	yes
	84461	84521				15778	15911			4130056	4134507	yes	yes	yes
	84922	84985				18750	19119			4172294	4176583	yes	yes	no
	85060	85165				35598	35667
	89339	89389				35722	35818
	150106	150187				35825	35901			1selected manually using ChIP-seq data
	150227	150357				44896	45827			2Garcia-Vallve, S., Guzman, E., Montero M. A., and Romeu A. (2003) HGT-DB: a database of putative horizontally transferred genes in prokaryotic complete genomes. Nucleic Acids Res. 31: 187–189.
	150385	151357				52518	52627			3Podell, S., Gaasterland, T., and Allen, E.E. (2008) A database of phylogentically atypical genes in archaeal and bacterial genomes, identified using the DarkHorse algorithm. BMC Bioinformatics 9:419
	151402	151807				52675	52824			4Nicolas et al. (2002) Mining Bacillus subtilis chromosome hetrogeneities using hidden Markov models. Nucleic Acids Res. 30:1418-1426.
	152140	152206				117251	117355
	152244	153044				117433	117489
	153070	153150				119808	119899
	153902	153969				121432	122068
	154008	154213				132747	132802
	154226	154284				155084	155158
	155928	156084				176761	177266
	156100	156215				194615	194723
	156302	156371				194766	194922
	156407	156557				203430	203828
	237330	237400				205106	205187
	237427	237977				205263	205331
	238777	238853				211617	211950
	252867	252960				213512	214043
	259014	259076				226213	226580
	259109	259393				230926	231432
	259797	260028				235456	235749
	260036	260090				238280	239790
	285257	285376				246461	246523
	285415	285511				252055	252674
	292820	292871				291991	292147
	292959	293494				292174	292265
	294003	294114				292276	292342
	294132	294497				311784	312283
	294540	294642				325083	325240
	310782	311165				325276	325440
	311169	311283				376505	376573
	311633	311699				376626	376772
	311735	311824				417492	418175
	313021	313072				426295	426700
	313159	313212				432033	432412
	313731	313787				439529	439621
	313871	313954				439669	439724
	314161	314999				530380	530433
	317442	317660				531296	531891
	318010	318556				545809	547565
	318694	319047				547570	547622
	319049	319120				547902	549540
	319223	319630				549550	549731
	319637	320079				549776	549861
	321262	321339				551113	552742
	324494	324716				553444	553837
	324744	325220				554309	554802
	335226	335617				555821	556316
	336218	336645				556412	556500
	336691	336780				556531	556628
	344355	344451				556679	556799
	344531	345085				557365	557424
	380745	381182				557436	558241
	383841	383956				558652	558705
	383961	384071				558766	558835
	384125	384238				558877	558930
	384257	384686				558936	559006
	390104	390511				559465	559563
	394469	394575				559573	560053
	394626	395124				562132	562689
	411673	411726				574403	574912
	411813	411867				606381	606499
	480228	480302				606547	606660
	480334	480439				608022	608125
	516550	516915				608166	608274
	527138	527212				626294	626733
	528369	528486				634745	634824
	528930	528993				652190	652274
	528999	529428				654990	655312
	535459	536003				659329	659841
	536021	536116				660902	661137
	536141	536198				661465	663356
	536258	536370				669875	669937
	536452	536549				670073	670147
	537731	537943				670895	671478
	538507	538577				675992	676169
	538594	539128				676174	676265
	541531	541638				679219	679270
	541669	541719				739046	739711
	545249	545301				739899	740013
	545313	545598				740045	740160
	546596	546670				740214	740343
	546700	546839				745538	745624
	558222	558741				745629	746292
	558752	559000				746295	746360
	559019	559188				746417	747322
	559205	559468				806712	807193
	559501	559805				819047	821271
	559808	560601				821281	821364
	562131	562569				822127	822647
	562603	562743				843973	844100
	562761	562931				844205	844312
	563994	564231				874861	875771
	564239	564308				897356	897496
	564340	564404				897562	897670
	568310	568616				909824	910161
	568864	568952				960769	961381
	569014	569422				984436	984904
	569492	569929				986227	986322
	570222	570276				986385	986508
	570312	570725				1018747	1018908
	570729	570857				1018916	1019089
	570864	571309				1020746	1021285
	571971	572035				1023025	1023459
	572118	572178				1076444	1076516
	574078	574141				1097665	1098230
	578659	578779				1116636	1117313
	578828	578935				1184393	1184723
	579446	579536				1194920	1195065
	579569	579690				1211086	1211639
	579718	579813				1219243	1219903
	582854	582967				1227481	1227822
	583017	583111				1264077	1264200
	584653	584997				1264218	1265434
	585308	585482				1270314	1270746
	596783	596923				1321633	1321737
	618926	619269				1321774	1321890
	636968	637276				1344850	1344922
	637367	637636				1344960	1345085
	637741	637794				1352651	1353073
	651679	651887				1360199	1360553
	652207	652357				1372544	1372921
	652367	652465				1398237	1398554
	661102	661262				1430419	1430534
	661594	661806				1430606	1430664
	676717	676810				1430673	1430742
	676859	676943				1480914	1481852
	683131	683229				1493021	1494119
	683264	683407				1507207	1507409
	683424	683485				1507417	1507657
	720179	720572				1539536	1539907
	720590	720811				1552621	1553022
	735319	736079				1577145	1577266
	736112	736168				1577366	1577459
	736477	736538				1596025	1596560
	736868	736954				1690849	1691246
	737792	737863				1783283	1783368
	737901	737983				1783416	1783549
	738326	738452				1878312	1878396
	751762	752088				1881276	1881334
	752113	752190				1881337	1881418
	800136	800324				1889948	1890400
	800336	800625				1891515	1892013
	800772	800901				1900462	1901623
	801310	801782				1904760	1905362
	802929	803060				1917236	1917292
	803093	803154				1922966	1923077
	821069	821141				1923120	1923240
	821175	821409				1926412	1926522
	873893	874073				1926552	1926759
	874245	874297				1938247	1939126
	874391	874457				1942367	1942511
	875080	875196				1942550	1942695
	875472	875642				1997661	1998524
	875909	875977				2002407	2002495
	876037	876111				2002573	2002658
	998001	998078				2036664	2037097
	998490	998717				2050422	2050811
	1049069	1049137				2055209	2055263
	1049235	1049292				2057048	2057152
	1050890	1051139				2060082	2060188
	1051174	1051258				2060213	2060311
	1064611	1064755				2060376	2060447
	1064783	1064907				2060769	2060868
	1065164	1065461				2061610	2061660
	1086537	1087053				2061763	2061900
	1087096	1087353				2065740	2065796
	1087966	1088043				2065938	2066296
	1088154	1088231				2066333	2068897
	1088676	1089064				2070269	2071205
	1091382	1091764				2078537	2079021
	1092054	1092117				2096022	2096497
	1093027	1093143				2106263	2106426
	1093151	1093736				2106441	2106542
	1095750	1095831				2111565	2111719
	1096325	1096377				2111737	2111919
	1096475	1096562				2156786	2157854
	1102020	1102127				2158182	2158726
	1102172	1102234				2169937	2170349
	1102946	1103017				2175386	2175452
	1103091	1103141				2186591	2187162
	1103830	1103894				2196017	2196168
	1103924	1104447				2196182	2196254
	1108315	1108379				2197101	2197164
	1119425	1119605				2204154	2204626
	1180505	1180794				2204720	2204773
	1180828	1180937				2204779	2204831
	1197894	1198159				2206173	2206578
	1198499	1198766				2210833	2211438
	1199002	1199498				2213791	2213867
	1199503	1199605				2213894	2213966
	1207987	1208059				2213991	2214088
	1208936	1209205				2214207	2214309
	1210123	1210232				2214357	2214880
	1210366	1210839				2216783	2216855
	1210846	1211110				2217304	2218050
	1212405	1212487				2218065	2218134
	1212603	1212662				2221421	2221502
	1212762	1212883				2221566	2221803
	1212953	1213026				2221838	2221900
	1216164	1216299				2222221	2222758
	1216855	1217129				2229235	2229700
	1217717	1217780				2247309	2247398
	1217795	1217928				2265214	2267690
	1218014	1218585				2267708	2270704
	1218588	1218819				2273646	2274170
	1218872	1218924				2279443	2280011
	1219037	1219316				2281291	2281690
	1219390	1219452				2302423	2302818
	1219777	1219874				2306646	2306724
	1219922	1220027				2306779	2306829
	1220090	1220239				2492652	2493098
	1220270	1220323				2587255	2588123
	1220351	1220406				2588148	2588749
	1220442	1221099				2599775	2600277
	1229449	1229544				2654993	2655205
	1229636	1229726				2655207	2655323
	1314669	1315119				2657156	2657206
	1315122	1315205				2657283	2657392
	1315794	1316185				2657573	2658055
	1342999	1343273				2664169	2664828
	1370121	1370665				2678436	2678635
	1371341	1371959				2678698	2678748
	1381547	1382143				2690497	2690946
	1382788	1382844				2691540	2691638
	1382880	1383643				2691657	2691836
	1394637	1394732				2699414	2699470
	1395297	1395537				2702137	2702526
	1412681	1412773				2708616	2709208
	1412780	1412918				2724802	2725032
	1413798	1413919				2730032	2730626
	1413958	1414037				2730643	2731207
	1417559	1417648				2733410	2733769
	1417671	1418220				2746201	2746867
	1418596	1418664				2766339	2766667
	1418692	1418745				2777616	2778003
	1418750	1418891				2879014	2879391
	1424109	1424217				2897328	2897812
	1424229	1424324				2908728	2909095
	1424726	1424842				2948670	2949248
	1436637	1436880				3014129	3014636
	1465848	1466142				3027826	3028469
	1475410	1475762				3046444	3046575
	1475872	1475955				3046612	3046727
	1476857	1476950				3096428	3096947
	1476979	1477058				3178828	3179120
	1477944	1478292				3207976	3208510
	1478317	1479071				3229890	3230030
	1520381	1520479				3230073	3230242
	1520570	1521223				3239268	3239936
	1527343	1527393				3254481	3256656
	1527395	1527472				3268051	3268122
	1527544	1527631				3308129	3309050
	1527686	1527787				3344074	3344133
	1530656	1530738				3346026	3346505
	1530748	1530895				3360865	3360926
	1531283	1531700				3364312	3364818
	1532926	1533046				3374292	3374398
	1543609	1543973				3374445	3374571
	1544526	1544580				3383283	3383725
	1545270	1545995				3434297	3434348
	1546320	1546715				3436619	3436705
	1571908	1572043				3463967	3466228
	1578389	1578541				3466308	3466414
	1578550	1579036				3466427	3467617
	1579800	1579910				3470919	3471135
	1579937	1580077				3471175	3471232
	1580130	1580233				3475813	3476141
	1580349	1580449				3529924	3529978
	1581648	1581762				3530045	3530143
	1583054	1583109				3535575	3535627
	1583855	1583912				3535659	3535794
	1583919	1584091				3562256	3562394
	1586954	1587059				3562491	3562542
	1587081	1587210				3575784	3576396
	1587279	1587577				3581261	3581319
	1587613	1587675				3581735	3582371
	1587772	1587833				3646396	3646921
	1588843	1589449				3658960	3659027
	1589462	1590171				3659063	3659180
	1590181	1590245				3662769	3663482
	1596932	1597348				3665274	3665731
	1597390	1597474				3666623	3672791
	1597523	1597581				3678468	3678936
	1597586	1597777				3680356	3680415
	1597780	1598081				3681033	3681456
	1615763	1615828				3683173	3683470
	1616473	1616597				3701052	3701502
	1631904	1632285				3748116	3748525
	1638405	1638533				3790276	3790738
	1638545	1638617				3802016	3802557
	1641449	1641511				3835473	3836569
	1673889	1674045				3875392	3875945
	1692341	1692435				3913154	3913488
	1692523	1692586				3918201	3918679
	1692991	1693213				3933073	3933177
	1754980	1755080				3933181	3933353
	1771729	1772760				3979466	3979835
	1773522	1773772				3988674	3989684
	1775524	1775581				4005280	4005736
	1775620	1775881				4022854	4023411
	1776956	1777026				4030429	4030740
	1779228	1779462				4031611	4031718
	1787361	1787574				4031771	4031849
	1803025	1803358				4036168	4037409
	1803540	1803808				4084442	4084946
	1804063	1804999				4096929	4097041
	1817822	1817910				4104087	4104659
	1817935	1818049				4109580	4109710
	1818381	1818474				4109721	4109771
	1818693	1818775				4109786	4109878
	1818777	1818901				4113125	4113501
	1819076	1819181				4118523	4119201
	1820767	1821028				4122988	4123296
	1852971	1853257				4123927	4128079
	1853796	1853868				4129989	4134541
	1853914	1854037				4134566	4134627
	1854067	1854143				4166682	4166736
	1856717	1856806				4172161	4172219
	1857529	1857620				4172295	4176903
	1857643	1857791				4176910	4176973
	1857807	1857858				4186579	4187189
	1870082	1870172				4187199	4187376
	1871151	1871245				4187414	4187472
	1871328	1871696				4189120	4189344
	1905002	1905197				4190085	4190152
	1907584	1907793				4190205	4190326
	1946368	1946440				4193972	4194509
	1957613	1957972				4204403	4204726
	2010854	2011205				4204745	4204824
	2023558	2023628				4205179	4205232
	2023640	2023716				4205602	4205673
	2023721	2024117				4207123	4208110
	2024193	2024260				4212787	4213297
	2024273	2024596
	2035635	2035975
	2037216	2037292
	2037359	2037428
	2037790	2037893
	2039010	2039082
	2041785	2041900
	2041947	2042067
	2042074	2042125
	2052353	2052465
	2052503	2052624
	2052651	2052764
	2052799	2052897
	2056411	2056494
	2057070	2057131
	2057205	2057264
	2099215	2099274
	2099383	2099565
	2103023	2103334
	2104536	2105134
	2105355	2105471
	2105481	2105598
	2105677	2105751
	2106319	2106580
	2106605	2106665
	2106917	2107169
	2107252	2107348
	2107383	2107962
	2108379	2108440
	2108785	2109731
	2109748	2110061
	2110070	2110122
	2110238	2110301
	2110318	2110693
	2110725	2110925
	2110947	2111007
	2112319	2113049
	2128485	2129321
	2129552	2130517
	2137040	2137328
	2137362	2137493
	2137550	2137637
	2151383	2151488
	2169448	2170041
	2187353	2187453
	2187483	2188158
	2188187	2188976
	2189421	2189519
	2189544	2189640
	2189694	2189749
	2190560	2191506
	2191683	2192164
	2204461	2204654
	2229446	2229676
	2233003	2233448
	2237643	2238167
	2238239	2238291
	2238722	2239067
	2254939	2255299
	2255752	2255843
	2257908	2258271
	2258774	2259183
	2259229	2259311
	2343409	2343949
	2343958	2344063
	2365495	2365556
	2382485	2382982
	2382991	2383047
	2383148	2383253
	2383624	2383684
	2385937	2386034
	2386075	2386199
	2386230	2386292
	2386432	2386823
	2386841	2386899
	2387549	2388308
	2388356	2388421
	2388635	2388719
	2388761	2388847
	2454883	2455192
	2455227	2455323
	2455344	2455487
	2463447	2463570
	2463584	2463937
	2468669	2469113
	2469890	2470013
	2471289	2471339
	2474184	2474237
	2480857	2481414
	2481516	2481581
	2481667	2481790
	2481792	2481899
	2481904	2482209
	2482791	2483277
	2483327	2483468
	2483476	2483597
	2483701	2483796
	2483838	2484163
	2484181	2484254
	2484407	2484487
	2484547	2484626
	2484649	2484932
	2484951	2485005
	2485126	2486571
	2487336	2487433
	2488113	2488421
	2489811	2489918
	2489947	2490008
	2490084	2490359
	2490462	2490512
	2490605	2490719
	2490736	2491027
	2491109	2491211
	2491896	2491946
	2491981	2492417
	2493201	2493263
	2493283	2493841
	2494288	2494401
	2494434	2494576
	2522402	2522481
	2522544	2522648
	2525032	2525141
	2525206	2525268
	2525351	2525404
	2575256	2575314
	2575342	2575481
	2654161	2654480
	2700259	2700356
	2742075	2742366
	2757442	2757573
	2757591	2757643
	2757804	2757980
	2757990	2758086
	2758110	2758332
	2758726	2758792
	2758974	2759315
	2759459	2759823
	2760073	2760137
	2760443	2761156
	2773902	2773968
	2773995	2774126
	2774659	2774757
	2781359	2781500
	2781538	2782090
	2782104	2782823
	2782829	2783059
	2783067	2783270
	2783805	2784131
	2784603	2784710
	2784773	2784889
	2784924	2784996
	2785257	2785317
	2785324	2785783
	2785817	2785938
	2785970	2786024
	2786952	2788224
	2788243	2788406
	2797446	2798083
	2798109	2798479
	2804426	2804767
	2805018	2805762
	2859639	2860301
	2882618	2883131
	2886935	2887324
	2887551	2887858
	2899287	2899842
	2900568	2900963
	2904767	2904834
	2905724	2906240
	2906282	2906346
	2933644	2933729
	2933733	2933882
	2933911	2933979
	2934115	2934943
	2986059	2987122
	2987320	2988269
	2988436	2989245
	2989481	2990622
	2990742	2990792
	2990863	2990940
	2991223	2991275
	2991363	2991821
	2992117	2992765
	2992781	2993361
	2993572	2993950
	2994084	2994141
	2994148	2994252
	2994276	2994972
	2995456	2995563
	2995989	2996075
	2996102	2996363
	2998577	2998817
	3004942	3005442
	3015154	3015294
	3015316	3015386
	3076872	3077480
	3078739	3079315
	3112728	3112825
	3112842	3113406
	3113411	3113466
	3113487	3113637
	3119445	3119662
	3133716	3134077
	3134129	3134202
	3134275	3134350
	3136191	3136442
	3168039	3168108
	3172022	3172110
	3172147	3172283
	3185595	3185656
	3187428	3188129
	3188181	3188253
	3188636	3189490
	3189697	3190923
	3190934	3191071
	3191076	3191337
	3191364	3191426
	3191460	3191511
	3192116	3192222
	3192225	3192838
	3192840	3192999
	3193014	3193068
	3205661	3206018
	3206144	3206514
	3225980	3226375
	3226445	3226513
	3227333	3227597
	3227614	3227695
	3227806	3227990
	3252958	3253145
	3253339	3253419
	3262153	3262814
	3263214	3263513
	3265146	3265431
	3265524	3265580
	3265729	3265828
	3265859	3265963
	3266299	3266353
	3267830	3268262
	3268277	3268356
	3268420	3268514
	3268550	3268701
	3269484	3269633
	3269656	3269714
	3275239	3275531
	3283857	3283947
	3284318	3284863
	3288128	3288775
	3320903	3321221
	3321226	3321359
	3321365	3321537
	3321691	3321768
	3321776	3321830
	3360661	3360713
	3361198	3361262
	3361298	3361500
	3361732	3362103
	3362109	3362977
	3374775	3374886
	3412592	3413410
	3413780	3413981
	3418288	3418980
	3469581	3469688
	3581403	3581731
	3582228	3582326
	3582352	3582496
	3582509	3582576
	3582800	3582858
	3582938	3582998
	3584199	3584520
	3622940	3623403
	3623796	3623852
	3624027	3624086
	3624186	3624273
	3625237	3625298
	3631083	3632735
	3632916	3633016
	3633098	3633167
	3633199	3633974
	3634136	3634489
	3634684	3636114
	3651158	3652042
	3653293	3653578
	3653942	3654320
	3654360	3654425
	3654458	3656026
	3656028	3656288
	3656315	3656419
	3656470	3656603
	3657034	3657593
	3657817	3658994
	3663995	3664084
	3664261	3664826
	3664856	3664943
	3664995	3665083
	3665200	3665259
	3665355	3666066
	3667436	3667579
	3667771	3668148
	3668156	3668409
	3668976	3669097
	3669144	3669238
	3671680	3672175
	3696036	3696311
	3696318	3696368
	3696732	3697014
	3720565	3720679
	3721823	3722072
	3722078	3722167
	3722302	3722387
	3727186	3727243
	3730628	3731604
	3732414	3732494
	3732506	3733140
	3743885	3744382
	3745682	3746182
	3751599	3751878
	3752190	3752245
	3752251	3752609
	3752613	3752689
	3753978	3754033
	3754115	3754381
	3754544	3754645
	3757499	3757889
	3758174	3758258
	3766084	3766335
	3766475	3766535
	3766632	3766892
	3766904	3767007
	3767040	3767101
	3767708	3768499
	3768516	3769632
	3789058	3789529
	3789644	3790256
	3793049	3793427
	3793455	3793526
	3793621	3793680
	3797400	3797515
	3797728	3797853
	3797859	3798022
	3798068	3798145
	3798212	3798698
	3798717	3798864
	3799511	3799798
	3799818	3800838
	3801291	3801907
	3801943	3802038
	3802071	3802899
	3802915	3803013
	3803018	3803075
	3803082	3804230
	3805163	3805821
	3805841	3805910
	3805941	3808150
	3836961	3837189
	3837555	3838104
	3839721	3839819
	3842863	3843461
	3843645	3843774
	3843991	3844055
	3844135	3844207
	3860020	3860740
	3860749	3860826
	3900807	3901288
	3901310	3901364
	3902096	3902204
	3902235	3902309
	3902319	3902624
	3902631	3902700
	3905508	3906641
	3986311	3986387
	4002480	4002784
	4002790	4002934
	4003296	4003369
	4003466	4003517
	4043839	4043915
	4044310	4044367
	4044374	4044982
	4045082	4045180
	4061053	4061683
	4061903	4062793
	4062827	4062922
	4062947	4063272
	4063284	4063337
	4063589	4065150
	4068986	4069336
	4069420	4069485
	4069605	4069746
	4069757	4069879
	4069897	4070002
	4078800	4079072
	4079163	4079528
	4087515	4087667
	4087677	4087727
	4087766	4087896
	4088311	4088929
	4092754	4092828
	4093093	4093176
	4173782	4174432
	4220355	4222107
	4222124	4222226
	4222256	4222326
	4222568	4222991
	4235486	4235584
	4235777	4235847
	4235922	4236011
	4241548	4242467
	4250950	4251378
	4251862	4251966
	4251986	4252259
	4260464	4261272
	4261293	4261482
	4268130	4268202
	4268239	4268359
	4268439	4268496
	4269106	4269192
	4275455	4275511
	4275553	4275740
	4275746	4276791
	4281783	4282268
	4282363	4282453
	4282493	4282611
	4304087	4304509
	4306244	4306793
	4306818	4306918
	4310548	4311184
	4311745	4312342
	4327229	4327672
	4336945	4337858
	4338126	4338406
	4348659	4348931
	4349224	4349371
	4349409	4349468
	4351877	4352905
	4358118	4358567
	4359578	4360170
	4360343	4361161
	4361722	4362099
	4373573	4374092
	4383762	4383826
	4383901	4383958
	4383969	4384111
	4384184	4384245
	4384307	4384376
	4384394	4384536
	4384552	4384656
	4384686	4384759
	4410277	4410562
	4410625	4410675
	4411741	4412341
	4412344	4412534
	4412553	4412624
	4426988	4427467
	4427574	4428035
	4437714	4438438
	4438452	4438751
	4475395	4475499
	4475514	4475990
	4476195	4476709
	4477160	4477443
	4479444	4479535
	4479733	4480837
	4493905	4494824
	4503800	4504596
	4504632	4504949
	4505074	4506445
	4506640	4507139
	4521673	4521733
	4521741	4521947
	4521983	4522111
	4524916	4525931
	4525935	4526071
	4535648	4535699
	4535705	4536364
	4536850	4536940
	4537649	4538101
	4538130	4538240
	4538305	4538406
	4538441	4538590
	4538604	4539570
	4540366	4541631
	4541961	4542591
	4544327	4546054
	4546058	4546787
	4555163	4556360
	4556850	4556900
	4576905	4578110
	4578534	4578599
	4578664	4578740
	4578899	4579284
	4579339	4579391
	4580220	4580612
	4580650	4580779
	4580784	4580885
	4581088	4581249
	4581281	4581347
	4594445	4594734
	4595976	4596204
	4596229	4596281
	4602915	4603031
	4603417	4603780
