# Supplementary material for: Xenogeneic silencing strategies in bacteria are dictated by RNA polymerase promiscuity
Source: Nat Commun. 2022 Mar 3;13:1149. doi: 10.1038/s41467-022-28747-1 (PMC8894471; doi:10.1038/s41467-022-28747-1)
Supplement: Supplementary file 8 — Source Data [file 41467_2022_28747_MOESM8_ESM.xlsx]

## Sheet: Figure 1b RNA-seq
H-NS bound	Gene ID	logFC	log10_Pvalue						All genes	Gene ID	logFC	log10_Pvalue
	acrE	0.898985	2.20321							aaeA	-0.464049	0.847792
	adeD	3.36776	12.2214							aaeB	-0.333164	0.437963
	adeQ	2.50865	7.174							aaeR	-0.239142	0.228468
	adiA	0.172048	0.249689							aaeX	-0.424033	0.329862
	adiC	2.19156	10.2216							aas	0.099849	0.115301
	adiY	3.69764	22.8113							aat	0.22143	0.298071
	agaB	4.02483	16.9081							abgA	0.277227	0.259396
	agaC	2.07802	9.1161							abgB	-0.123819	0.162849
	ais	4.45737	30.1301							abgR	0.529929	0.27129
	allC	0.445179	0.821375							abgT	-0.135539	0.166162
	allD	2.46251	11.4527							abpA	-0.154034	0.200134
	alpA	1.20124	1.48248							abpB	0.226244	0.31925
	alsA	0.43365	0.631761							abrB	-0.170698	0.198074
	alsB	1.50662	3.64098							accA	0.034381	0.0301646
	alsK	0.96777	2.82123							accB	-0.0310733	0.0279666
	alsR	-0.0854448	0.0664185							accC	-0.0583153	0.0476299
	amn	0.28837	0.401561							accD	-0.0639149	0.0545869
	araJ	0.237189	0.382037							aceA	1.44822	4.13576
	argI	0.795767	1.47627							aceB	0.628281	0.952532
	arpA	1.9637	3.88776							aceE	-2.22662	3.14978
	arrS	5.07354	20.9294							aceF	-2.0403	3.94552
	bcsE	0.997001	1.64851							aceK	1.27293	3.57942
	bglB	0.889407	2.3161							ackA	-1.03996	1.38278
	bglF	-0.401705	0.450262							acnA	0.643086	1.3262
	bglG	4.73211	5.88331							acnB	0.834186	1.26157
	bglH	3.28576	19.6463							acpH	-0.227038	0.317399
	birA	0.0378648	0.0419478							acpP	-0.178737	0.172271
	borD	2.25128	7.59186							acpS	0.249507	0.37971
	cadA	1.44879	4.93581							acpT	-0.518855	0.782554
	cadB	3.0145	13.0816							acrA	0.119128	0.1209
	cadC	2.80972	12.8762							acrB	0.25342	0.252263
	caiC	0.656892	1.29311							acrD	0.123077	0.162598
	caiD	0.731168	1.1641							acrE	0.898985	2.20321
	caiF	1.80937	6.12622							acrF	0.03129	0.0334686
	caiT	-0.23753	0.34666							acrR	-0.121406	0.133134
	carB	0.953495	1.93564							acrZ	-0.510425	0.581142
	cas3	1.65913	5.32116							acs	1.83662	1.26549
	casA	3.35519	18.2552							actP	0.97872	1.17218
	casB	3.25513	14.0454							ada	-0.188754	0.243152
	ccp	0.776512	1.50519							add	1.06418	3.16748
	cdgI	4.32567	26.0978							adeD	3.36776	12.2214
	chbC	1.56422	3.64867							adeP	-0.84	1.32406
	chbF	0.908939	2.07941							adeQ	2.50865	7.174
	chbR	1.63391	5.68133							adhE	-0.0857318	0.0543448
	chiA	1.07302	3.23287							adhP	0.830962	1.73802
	citC	0.553866	0.702456							adiA	0.172048	0.249689
	cmtA	1.97996	6.39333							adiC	2.19156	10.2216
	cmtB	4.26303	19.9905							adiY	3.69764	22.8113
	coaA	-0.410625	0.597768							adk	0.177663	0.174007
	crfC	0.771327	1.31156							aegA	-0.370677	0.602763
	csgA	0.813011	1.55082							aer	-1.4365	1.01257
	csgB	3.43759	8.28136							aes	-0.0822382	0.0949868
	csgD	3.16295	13.5436							afuC	-0.378069	0.644719
	csgE	3.62572	19.1967							agaB	4.02483	16.9081
	csgF	3.79198	16.2535							agaC	2.07802	9.1161
	cspB	0.313941	0.249275							agaD	1.08011	2.83582
	cspH	1.24866	1.36894							agaI	1.01178	3.09422
	cspI	3.84883	13.079							agaR	-0.56233	0.773453
	cusC	1.62496	6.25491							agaS	-0.427198	0.738692
	cysH	-1.45229	1.55064							agaV	0.942258	0.763803
	dctR	4.37288	26.6566							agp	1.82454	2.33544
	dcuB	1.52576	4.6971							agrA	-0.251122	0.314294
	dcuD	0.0830356	0.0941566							agrB	-0.393069	0.409548
	dcuR	0.485087	0.901729							ahpC	0.351843	0.383488
	dgcI	1.64018	6.87955							ahpF	0.600092	0.801411
	dgcT	3.81009	20.2412							ahr	1.83705	3.41894
	dpiB	0.661967	1.34814							aidB	0.434634	0.759875
	dsbA	0.339983	0.406816							ais	4.45737	30.1301
	dusC	0.103675	0.120166							alaA	0.783489	1.21047
	ebgC	0.725811	1.02518							alaC	0.506638	0.959436
	ecpR	5.15898	31.0982							alaE	0.397765	0.570346
	elaD	1.74922	6.5031							alaS	0.226809	0.227374
	elfA	2.46378	11.7648							alaT	0	0
	elfD	1.42205	4.12187							alaU	0	0
	emrE	0.863517	1.12098							alaV	0.17866	0.139169
	emrK	3.0721	16.124							alaW	-0.0764016	0.061706
	emrY	3.45291	20.0302							alaX	-0.178712	0.188115
	envR	1.96873	6.80179							aldA	1.90674	0.855118
	eutP	2.02868	3.32212							aldB	0.237536	0.319574
	eutS	2.24085	4.48769							alkA	0.135271	0.171586
	evgA	1.31561	3.68236							alkB	-0.135023	0.171002
	evgS	2.03496	6.03339							allA	-0.471046	0.803896
	fdrA	0.883233	1.24377							allB	1.49513	5.12284
	fepE	1.61954	3.42096							allC	0.445179	0.821375
	fetA	0.89284	2.19067							allD	2.46251	11.4527
	fetB	1.41325	4.733							allE	1.67076	6.14276
	fimB	3.50943	13.1451							allR	0.459696	0.866565
	fimC	1.68921	5.6283							allS	-0.00172124	0
	fimD	1.74498	7.81597							alpA	1.20124	1.48248
	fimE	3.17518	12.3528							alr	-0.0236536	0.0213982
	fimZ	1.94455	4.59853							alsA	0.43365	0.631761
	fixA	1.06939	2.09113							alsB	1.50662	3.64098
	fliR	-0.00722204	0.00635667							alsC	0.443851	0.562461
	frc	2.46188	12.0527							alsE	0.717158	1.28472
	frvA	1.13847	2.45769							alsK	0.96777	2.82123
	frvR	0.716671	1.56126							alsR	-0.0854448	0.0664185
	fucA	1.86619	2.26733							alx	0.37741	0.453486
	fucP	1.33098	0.577154							amiA	-0.154887	0.209463
	fumD	0.483321	0.885363							amiB	-0.518347	0.819273
	gadA	0.447666	0.773097							amiC	0.0471799	0.0433355
	gadB	5.40413	31.7744							amiD	0.205005	0.295667
	gadE	4.49281	23.8335							amn	0.28837	0.401561
	gadF	3.44202	17.8221							ampC	0.00176621	0
	gadW	2.62027	12.3784							ampD	-0.380039	0.64981
	gadX	3.39453	15.5074							ampE	0.343087	0.560638
	gadY	1.94901	4.59486							ampG	-0.0159545	0.0131308
	garD	0.927809	1.61145							ampH	0.654904	0.722827
	gcl	0.415969	0.60987							amtB	0.157141	0.199703
	gfcB	1.4979	4.28839							amyA	-0.365212	0.592211
	ghoS	3.5423	19.9938							anmK	0.402146	0.727723
	glcA	1.30891	3.75654							ansA	-0.0389336	0.0446892
	glf	0.952147	2.00503							ansB	0.101713	0.118314
	gltF	2.42249	10.1015							ansP	-0.368405	0.432887
	glyS	0.0373505	0.030657							apaG	-0.0526636	0.0538415
	hchA	3.84988	22.4505							apaH	-0.0169416	0.0172806
	hdeA	5.45053	25.8249							aphA	1.49112	0.813217
	hdeB	5.93636	32.3587							appA	0.87007	1.63623
	hdeD	3.15602	15.2314							appB	0.987403	2.9617
	hha	2.1751	6.59029							appC	1.03904	3.21405
	hlyE	3.76339	22.8767							appX	0.623348	0.953389
	hokA	0.379526	0.57463							appY	3.17762	15.0641
	hprS	3.51232	18.1019							apt	-0.321771	0.3466
	hscC	1.27989	1.44497							aqpZ	0.676665	1.51724
	hsdS	1.0359	2.52316							araA	-0.316954	0.456042
	htrE	2.66236	13.7478							araB	-0.157724	0.205842
	htrL	1.06597	2.19896							araC	0.398382	0.240655
	hyi	2.4591	5.14068							araD	-0.408624	0.455134
	iclR	-0.460585	0.497957							araE	0.485607	0.762889
	idnD	3.48832	5.61003							araF	0.257416	0.366661
	idnK	2.99912	7.16588							araG	0.202846	0.292655
	ileY	0.443064	0.237402							araH	0.392796	0.531193
	insK	0.470391	0.723239							araJ	0.237189	0.382037
	intR	0.00528729	0							arcA	0.349371	0.403975
	iprA	3.21076	15.7761							arcB	-0.150627	0.156619
	kbaY	2.88026	11.8565							arcZ	-0.265704	0.114209
	kilR	3.00731	9.88564							arfA	0.0181661	0
	leuO	3.3375	17.3813							arfB	-0.24806	0.38215
	lgoD	0.048527	0.0422804							argA	0.100102	0.115566
	lgoT	-0.77159	1.01156							argB	0.167234	0.138308
	lipB	0.387242	0.537367							argC	0.109909	0.0995305
	lit	1.99241	10.1843							argD	0.434143	0.574844
	mcbR	1.94294	5.87713							argE	0.147794	0.18564
	mcrA	2.46372	13.9129							argF	1.02022	2.37238
	mcrB	1.35088	3.47595							argG	0.711511	1.05991
	mcrC	1.88198	8.06696							argH	0.176334	0.177094
	mdtN	0.174877	0.242273							argI	0.795767	1.47627
	mglA	3.13046	2.44942							argK	-0.234871	0.268219
	mglC	4.02504	2.75839							argO	0.378081	0.362505
	mocA	4.62524	16.2582							argP	-0.112888	0.131218
	mppA	1.36416	1.94345							argQ	-0.0756941	0.0481597
	mqsA	-0.230381	0.280322							argR	-0.113068	0.106873
	mutS	0.0307294	0.0317241							argS	-0.326668	0.383791
	nanC	3.2116	13.7165							argT	1.21028	1.85007
	nanM	3.86664	19.3614							argU	0.61548	0.761868
	nanS	1.38937	5.28132							argV	0.018364	0.017233
	narU	1.32017	3.85812							argW	0.192133	0.189768
	nlpA	2.26857	9.86192							argX	-0.181539	0.151026
	nrdF	0.508235	0.847401							argY	0.207171	0.156802
	ompG	3.58984	19.6638							argZ	0.0473582	0.0338067
	ompL	3.57629	19.9907							ariR	1.65902	3.16378
	ompN	1.91162	8.22908							arnA	1.25262	4.34867
	ompT	2.60001	8.00966							arnB	1.87406	7.95044
	opgC	0.665615	1.04041							arnC	2.33884	11.7931
	osmB	1.8692	6.84965							arnD	1.1462	3.29147
	oxc	2.38412	10.6549							arnE	1.12465	2.31446
	pdeC	1.3423	3.88106							arnF	0.532149	1.0545
	pdeG	1.87779	7.6089							arnT	1.05722	2.88162
	pdeI	1.4854	4.674							aroA	0.446115	0.461821
	pgaA	3.42807	18.5452							aroB	-0.365364	0.404322
	pgaB	3.65382	18.7329							aroC	0.0313738	0.0307412
	pgaC	3.77466	23.5952							aroD	1.4708	5.12994
	phoE	2.36158	10.3367							aroE	0.356879	0.511312
	pinE	1.44636	2.78842							aroF	-0.190499	0.262794
	pitB	1.26473	4.42795							aroG	0.42092	0.525305
	pphB	2.9458	16.3624							aroH	-0.00692536	0.00564962
	pppA	1.29474	4.37499							aroK	-0.143461	0.138582
	ppsR	2.52321	12.4531							aroL	-0.117089	0.138509
	proV	2.80738	7.79577							aroM	0.00347944	0.00194327
	psuG	4.49662	8.29879							aroP	-0.0625154	0.0728265
	psuK	5.54897	4.79471							arpA	1.9637	3.88776
	queE	0.0790947	0.0825817							arrS	5.07354	20.9294
	racC	1.8452	6.3007							arsB	-0.691837	1.35867
	ralR	4.16743	4.36814							arsC	0.509143	0.861655
	rarD	0.505233	0.854435							arsR	-1.1651	3.78302
	rbn	0.18691	0.272489							artI	1.1574	2.4212
	rclA	2.39385	9.72789							artJ	0.898817	1.5301
	rclB	3.28146	11.083							artM	0.652093	1.23745
	rclC	3.24565	15.6245							artP	1.38094	2.25612
	rcsA	1.83147	7.57911							artQ	0.774123	1.76393
	recT	1.0446	2.72796							ascB	-0.0341017	0.0274963
	rfbA	0.710202	1.22228							ascF	-0.506104	0.905947
	rfbB	0.740868	1.23099							ascG	0.0837359	0.0784705
	rfbC	0.838052	2.12167							asd	0.0677917	0.0662823
	rfbX	0.768041	1.37141							aslA	0.481812	0.879986
	rhaM	1.93378	7.06434							aslB	-0.195036	0.222295
	rhsA	0.69765	1.42651							asmA	0.00865996	0.00773086
	rhsB	0.30253	0.475095							asnA	-1.36251	2.28946
	rhsD	1.71579	7.00199							asnB	0.340261	0.543509
	rihA	1.2999	0.775687							asnC	-0.493351	0.891535
	rihB	2.43876	9.36549							asnS	0.0366517	0.0291322
	safA	3.25172	8.04872							asnT	0.19729	0.219999
	sanA	0.577412	0.530844							asnU	0.870763	0.60887
	selB	-0.129441	0.164276							asnV	-0.230552	0.149101
	setC	1.97374	7.3436							asnW	-0.228788	0.327044
	sfmA	1.92373	5.94923							aspA	1.25185	0.549015
	sfmC	2.95546	13.6707							aspC	0.52819	0.831303
	sfmD	2.58396	12.657							aspS	-0.156619	0.162309
	sfmH	2.46613	7.80321							aspT	-0.54709	1.00227
	sieB	3.38001	19.6443							aspU	-0.552605	1.01345
	slp	3.87139	26.9989							aspV	-0.818114	1.75332
	solA	1.07157	3.35277							asr	-1.00746	2.74204
	speF	0.110135	0.136832							astA	2.52951	1.57049
	sseB	-0.0294635	0.0336448							astB	1.13366	1.81655
	stpA	2.43578	6.88371							astC	1.63038	1.24781
	tdcA	2.95753	2.07137							astD	0.467493	0.619428
	tdcB	3.19982	2.93911							astE	1.46567	4.69346
	tdcD	3.80352	7.21467							atl	0.225387	0.321342
	tdcE	3.29403	11.0535							atoA	-0.0607431	0
	tfaE	2.39304	8.09507							atoB	-0.023938	0.0191596
	tfaX	0.71566	0.645509							atoC	0.510411	0.878427
	tomB	1.62258	3.08021							atoD	-0.441504	0.475721
	torY	0.777933	1.94634							atoE	-0.108549	0.100018
	tqsA	1.71317	6.37498							atoS	-0.0488018	0.0349721
	trkG	2.08705	8.2387							atpA	0.00181502	0.0014457
	ttdA	0.182743	0.211493							atpB	0.00201082	0.00157455
	ttdR	0.996533	2.39488							atpC	-0.00397659	0.00301886
	tyrB	0.177769	0.249326							atpD	0.143032	0.13017
	ugd	0.9027	2.60023							atpE	0.100392	0.0883278
	uidB	0.410163	0.517877							atpF	0.0326024	0.0274428
	uidC	3.69445	21.234							atpG	0.110822	0.0997178
	uxuR	0.0697985	0.0794792							atpH	0.114522	0.103684
	waaB	0.439716	0.712065							atpI	-0.281722	0.302059
	waaG	0.986241	2.80199							avtA	0.119816	0.120957
	waaH	1.69099	6.33234							azoR	0.269322	0.418939
	waaJ	0.592611	1.1792							azuC	0.201895	0.0415097
	waaL	0.320249	0.406602							bacA	0.321081	0.461536
	waaO	0.665501	1.40271							baeR	0.0298909	0.0324927
	waaP	0.612896	1.30442							baeS	-0.101255	0.128869
	waaQ	0.365745	0.608342							bamA	0.406306	0.472102
	waaS	0.585135	1.19214							bamB	0.433621	0.508693
	waaU	0.660743	1.41228							bamC	0.403329	0.468197
	waaY	0.603797	1.23965							bamD	-0.0208772	0.0187182
	waaZ	0.614816	1.0781							bamE	0.103544	0.0931868
	wbbH	0.709503	1.26539							barA	0.0232799	0.0233032
	wbbI	0.697381	1.28986							basR	-0.274554	0.411546
	wbbJ	0.737749	1.52684							basS	0.197111	0.20619
	wcaD	2.82374	12.7022							bax	-0.381721	0.385344
	wcaE	3.03974	9.03164							bcp	0.183836	0.173506
	wcaF	1.93008	6.79898							bcr	-0.13365	0.129778
	wza	0.755626	1.35656							bcsA	1.1075	3.30417
	xapR	2.76121	17.1092							bcsB	1.17063	3.04489
	xylA	0.954372	1.8941							bcsC	0.4961	0.928818
	xylE	1.9612	5.13348							bcsE	0.997001	1.64851
	xylF	3.16336	11.7696							bcsF	0.711914	1.3903
	xylG	1.47094	4.98012							bcsG	1.57304	4.28807
	yadC	3.77562	22.617							bcsZ	1.50311	5.38931
	yadK	4.29206	17.1013							bdcA	-0.14512	0.184729
	yadL	3.18588	16.6179							bdcR	-0.140321	0.167923
	yadM	4.20311	23.813							bdm	1.55501	3.79099
	yadN	1.80413	5.07387							beeE	-1.22712	1.48517
	yadV	2.08264	7.78028							bepA	0.8287	2.22054
	yafP	1.29866	3.71355							betA	0.236041	0.222758
	yafT	1.49414	2.65215							betB	-0.178493	0.205045
	yagG	1.35302	3.20274							betI	-0.803912	1.5224
	yagK	2.22574	10.7639							betT	0.00726802	0.00583121
	yagL	3.96403	29.2096							bfd	0.314636	0.359004
	yagM	4.21478	26.1747							bfr	0.631261	1.25981
	yahD	1.12545	2.09718							bglA	-0.0587471	0.064324
	yahE	1.94161	4.69426							bglB	0.889407	2.3161
	yahF	0.642181	0.898712							bglF	-0.401705	0.450262
	yahL	4.38947	20.0604							bglG	4.73211	5.88331
	yaiO	1.0605	3.13427							bglH	3.28576	19.6463
	yaiP	2.84269	14.0688							bglJ	0.643298	0.677747
	yaiS	3.84504	19.2327							bglX	0.15047	0.201248
	ybbW	2.74976	8.06658							bhsA	-0.22482	0.127186
	ybbY	0.883853	1.88816							bioA	0.0395902	0.0308834
	ybcK	2.40376	8.51955							bioB	-0.096989	0.109988
	ybcL	2.36295	9.34241							bioC	-0.187677	0.198695
	ybcM	3.91265	23.2819							bioD	0.0133835	0
	ybcQ	1.89962	7.10934							bioF	-0.148114	0.167533
	ybcV	4.61246	28.5202							bioH	-0.238971	0.315729
	ybdO	2.76112	10.7175							bioP	-0.0865721	0.0823955
	ybeF	1.21908	3.17511							bipA	-0.798353	0.875453
	ybeR	3.37129	12.911							birA	0.0378648	0.0419478
	ybfC	3.26249	12.668							bisC	-0.283934	0.396518
	ybfD	1.88944	4.41844							blc	-0.486172	0.461934
	ybfK	2.9919	2.65824							blr	0.686215	1.42085
	ybfQ	6.75331	6.62802							bluF	1.21	2.98546
	ybgQ	1.30048	4.38449							bluR	-0.0830677	0.0782996
	ybhD	1.97822	7.8118							bolA	0.0683295	0.0672492
	ybhH	3.0832	15.9907							borD	2.25128	7.59186
	ybhI	2.21471	10.0492							brnQ	-0.478035	0.612757
	ybhM	3.15442	16.725							bsmA	1.14465	0.390385
	yccE	2.9281	14.9829							bssR	-1.30485	2.11351
	ycdU	3.7064	23.9854							bssS	0.726608	1.08924
	yceO	3.04962	11.0266							btsR	0.765359	0.425869
	ycfK	1.71236	3.71008							btsS	0.415113	0.151315
	ycfZ	1.18279	3.65727							btsT	2.61682	1.63384
	ycgX	1.42562	2.97531							btuB	-0.291384	0.40486
	yciE	3.46957	18.8673							btuC	-0.179891	0.249183
	yciG	1.89307	1.69589							btuD	0.00386648	0.00200785
	ycjM	1.82597	2.333							btuE	0.241191	0.35162
	ycjN	2.60466	4.89527							btuF	-0.163698	0.185256
	ycjW	0.793059	1.90852							btuR	0.266535	0.390761
	ydaE	3.37626	7.14069							cadA	1.44879	4.93581
	ydbD	3.59392	23.0976							cadB	3.0145	13.0816
	ydcC	3.64945	14.4216							cadC	2.80972	12.8762
	yddA	4.45339	23.5491							caiA	-1.06392	2.6738
	yddG	0.678417	1.48819							caiB	-0.292823	0.408207
	yddK	2.85291	7.91513							caiC	0.656892	1.29311
	yddL	2.31339	1.43799							caiD	0.731168	1.1641
	ydeM	4.97511	30.64							caiE	0.71655	1.65025
	ydeN	3.11507	17.5875							caiF	1.80937	6.12622
	ydeO	4.75288	23.3683							caiT	-0.23753	0.34666
	ydeQ	5.26313	21.65							can	-0.279134	0.276631
	ydeR	4.65374	18.3419							carA	1.00254	1.57608
	ydeT	5.42344	19.2745							carB	0.953495	1.93564
	ydfJ	2.96195	15.0393							cas1	1.33879	4.43075
	ydiF	3.33698	12.693							cas2	1.1711	1.97846
	ydiM	3.03857	13.1358							cas3	1.65913	5.32116
	ydiN	4.35975	21.8736							casA	3.35519	18.2552
	ydiP	1.98619	8.57879							casB	3.25513	14.0454
	ydjE	2.45687	12.7443							casC	2.10766	9.78366
	ydjF	1.40414	4.24846							casD	2.27127	10.8581
	ydjH	3.22137	11.1115							casE	2.0568	9.67486
	ydjI	3.0191	10.6828							cbeA	-0.202214	0.232612
	ydjJ	1.97245	5.50536							cbl	0.311522	0.23774
	yeaH	1.31484	4.4611							cbpA	0.457698	0.778521
	yebB	0.94251	2.65217							cbpM	0.625115	1.33072
	yedL	1.18565	2.92531							cbrA	-0.436747	0.796071
	yedX	3.12989	18.1053							cbrB	-0.264657	0.332182
	yeeN	0.998285	1.44743							cbrC	0.261305	0.376894
	yegJ	3.95928	22.6677							cbtA	-0.621754	0.935724
	yegS	1.21339	3.74089							cca	0.964194	1.77026
	yehA	2.70003	13.0961							ccmA	0.129048	0.148858
	yehB	1.57286	6.34275							ccmB	0.413993	0.763448
	yehC	1.50146	1.23045							ccmC	0.367817	0.604504
	yehD	3.07168	6.93374							ccmD	0.283925	0.413941
	yehL	2.64185	13.3409							ccmE	0.515392	1.04998
	yeiL	4.28385	12.0487							ccmF	0.385756	0.623811
	yfaL	0.00808292	0.00794827							ccmG	0.156448	0.174828
	yfbL	1.66607	5.60565							ccmH	0.0590785	0.0604516
	yfbN	3.57697	17.2951							ccp	0.776512	1.50519
	yfbO	3.41628	12.1165							cdaR	2.01965	7.09464
	yfcV	3.52752	17.4805							cdd	1.07019	0.454944
	yfdE	3.11459	16.9248							cdgI	4.32567	26.0978
	yfdF	2.54776	11.0271							cdh	-0.0492832	0.0530591
	yfdH	0.759771	1.42877							cdsA	-0.194725	0.20851
	yfdI	0.763978	1.34605							cecR	-1.32977	4.23018
	yfdK	1.42117	5.42373							cedA	-0.0700919	0.0701721
	yfdQ	2.45366	9.67358							cfa	0.337539	0.465721
	yfdV	3.52006	15.3273							chaA	0.822468	1.21417
	yfdX	2.63906	10.2746							chaB	0.808301	1.58468
	yfeN	1.35422	4.1112							chaC	0.696588	1.44868
	yfiR	1.02925	2.08916							chbA	0.29126	0.358248
	yfjH	1.81856	6.90846							chbB	0.419988	0.551706
	yfjI	1.49002	3.73549							chbC	1.56422	3.64867
	yfjJ	2.32518	10.2849							chbF	0.908939	2.07941
	yfjW	1.14029	3.33656							chbG	1.20904	3.78315
	ygaP	1.55749	4.51586							chbR	1.63391	5.68133
	ygaV	0.421789	0.68302							cheA	-1.97427	6.39738
	ygcG	0.974574	2.12225							cheB	-1.63168	5.71731
	ygcU	2.13016	4.54054							cheR	-2.18592	11.2246
	ygcW	4.33448	7.7091							cheW	-1.97088	8.10404
	ygeG	2.09556	4.71076							cheY	-1.36578	5.04491
	ygeH	1.90293	7.7085							cheZ	-1.70736	7.3178
	ygeI	1.95562	3.66755							chiA	1.07302	3.23287
	ygeQ	1.46851	4.16653							chiP	0.758213	0.300748
	ygeV	3.28258	3.23409							chiQ	0.347777	0.548252
	yggP	2.21858	8.3647							chiX	-1.09423	2.01847
	yghG	2.30525	9.0786							cho	-0.474928	0.839242
	yghS	1.82876	7.11076							chpB	0.481834	0.562497
	yghT	1.59053	3.72614							chpS	-0.361254	0.456498
	ygiL	2.5251	12.9747							cirA	-0.905379	1.48221
	ygiZ	2.91152	12.6401							citC	0.553866	0.702456
	ygjI	1.91689	8.46909							citD	-1.24783	0.529038
	ygjJ	1.29316	3.1705							citE	0.212496	0.229633
	yhaB	1.39301	4.48549							citF	-0.477158	0.545558
	yhaC	1.55136	5.08238							citG	0.108209	0.117557
	yhaI	1.68332	6.41314							citT	-0.209934	0.251607
	yhaJ	0.161769	0.174041							citX	0.165047	0.157625
	yhbX	1.82474	6.2297							clcA	0.182378	0.23797
	yhcA	2.91559	14.8256							clcB	-0.206535	0.227753
	yhcD	0.552341	1.09162							clpA	0.826237	1.51929
	yhdU	1.556	1.88428							clpB	0.569116	0.877564
	yhdV	1.76049	5.19743							clpP	0.0256516	0.0230223
	yhhH	2.104	4.34792							clpS	0.157621	0.136466
	yhhI	1.69667	4.7231							clpX	0.344458	0.34962
	yhhY	-0.0379945	0.0383493							clsA	0.0310479	0.0298901
	yhhZ	2.18799	6.76304							clsB	-0.826241	2.02403
	yhiD	6.28723	47.9548							clsC	0.629844	1.19472
	yhiJ	2.00779	6.85363							cmk	-0.250484	0.265039
	yhiM	1.69543	4.06321							cmoA	-0.192708	0.291057
	yhjB	1.02351	2.25268							cmoB	-0.20682	0.255578
	yhjR	1.70085	7.01069							cmoM	-0.222256	0.290779
	yiaA	3.12519	14.5294							cmtA	1.97996	6.39333
	yiaL	2.82208	8.37296							cmtB	4.26303	19.9905
	yiaM	2.45025	8.3405							cnoX	0.573494	0.873643
	yiaN	1.18418	3.49784							cnu	1.64243	5.87247
	yiaO	1.35388	2.96554							coaA	-0.410625	0.597768
	yiaT	0.736269	1.11935							coaD	-0.143598	0.157163
	yiaU	1.71042	7.36953							coaE	-0.217007	0.29347
	yiaV	1.77004	7.17851							cobB	0.272745	0.406294
	yiaW	3.38445	15.9983							cobC	0.128244	0.160462
	yiaY	0.706022	1.27468							cobS	0.542883	0.855427
	yibA	1.37671	4.65536							cobT	0.612029	0.893512
	yibG	3.30018	18.1908							cobU	0.483691	0.946329
	yibQ	-0.0748087	0.0905047							codA	-0.392303	0.590895
	yibV	2.29909	6.73712							codB	-1.62705	4.91182
	yidK	0.793003	1.27432							cof	0.13015	0.174859
	yidL	2.75049	14.8304							comR	-0.256924	0.346187
	yigF	2.56884	12.7395							copA	0.844506	2.27807
	yigG	2.90582	16.3995							corA	0.415919	0.569609
	yihF	2.28644	7.77023							cpdA	0.086555	0.0797249
	yihL	0.00471156	0.0019867							cpdB	0.963677	1.4702
	yihM	0.957176	0.578123							cpoB	0.0842924	0.0812813
	yihN	1.57532	2.53069							cpsB	0.616116	1.03544
	yihO	2.18877	10.2715							cpsG	0.97422	2.46501
	yihQ	0.453477	0.876974							cpxA	0.191129	0.203391
	yihR	2.3284	10.6856							cpxP	1.19894	1.97716
	yiiE	2.61391	3.17164							cpxQ	0.979226	0.69524
	yiiG	2.11956	9.25168							cpxR	0.29071	0.39053
	yjbE	1.5484	4.03491							cra	0.638717	0.662742
	yjbL	1.6036	1.57272							crcB	0.332301	0.276932
	yjbM	1.35568	3.15483							creA	0.248447	0.358183
	yjcF	1.86538	7.84426							creB	0.534965	0.957706
	yjcS	0.109224	0.0954236							creC	0.347678	0.620344
	yjdI	1.07382	0.875403							creD	0.341565	0.449963
	yjdJ	2.70257	13.6875							crfC	0.771327	1.31156
	yjeJ	2.31659	8.06293							crp	0.0529625	0.0443278
	yjeM	1.98882	9.84923							crr	0.155981	0.123082
	yjfI	2.64618	12.1891							csdA	-0.430559	0.752282
	yjfJ	1.78973	7.71042							csdE	-0.198073	0.294454
	yjfK	1.21897	3.57646							csgA	0.813011	1.55082
	yjfL	3.19684	13.1486							csgB	3.43759	8.28136
	yjfM	2.65083	13.3575							csgC	0.896787	1.80755
	yjfZ	0.635922	0.890042							csgD	3.16295	13.5436
	yjgL	1.98422	7.10222							csgE	3.62572	19.1967
	yjgM	1.70178	6.66948							csgF	3.79198	16.2535
	yjgN	2.70816	12.1098							csgG	0.864055	1.46639
	yjhB	1.4243	5.10992							csiD	0.408883	0.490529
	yjhC	2.81774	11.6359							csiE	-0.18174	0.196366
	yjhF	1.69967	7.15517							csiR	0.23834	0.313871
	yjhH	1.52433	3.11939							cspA	-0.390904	0.437888
	yjhI	3.93793	5.4505							cspB	0.313941	0.249275
	yjiC	2.06484	8.97767							cspC	1.93643	4.12393
	yjjQ	2.42799	7.37354							cspD	0.752657	0.612114
	ykgH	3.00157	13.1487							cspE	0.0588831	0.0474966
	ykgR	3.70824	4.68107							cspF	0.322633	0.264173
	ykiC	6.19819	4.40728							cspG	0.175297	0.143221
	ymfE	1.38007	1.73898							cspH	1.24866	1.36894
	ymgA	2.32741	3.39717							cspI	3.84883	13.079
	ymgC	2.50286	12.2779							csrA	-0.0732257	0.0626708
	ymgF	0.871006	1.93643							csrB	0.526372	0.756066
	ymgL	2.85529	6.42158							csrC	0.521902	0.60031
	ynaI	2.07297	10.4333							csrD	0.472046	0.681675
	ynbA	3.1618	9.74004							cstA	0.885701	0.708689
	ynbB	3.73454	14.0467							cueO	0.243402	0.255918
	yncD	0.0317352	0.0242791							cueR	0.394314	0.683372
	yneK	2.58488	10.076							curA	0.247714	0.330199
	ynfQ	3.97723	8.51246							cusA	0.487336	0.927335
	yobD	1.34265	1.67417							cusB	0.978997	2.45696
	yobF	1.52577	2.09258							cusC	1.62496	6.25491
	ypjA	1.14274	3.79002							cusF	1.62013	5.43751
	ypjB	3.52616	21.0801							cusR	0.1938	0.229106
	ypjC	2.12484	2.22579							cusS	-0.115405	0.147313
	yqcE	2.63177	3.0501							cutA	-0.111534	0.124589
	yqeG	-0.041477	0.0395108							cutC	1.55024	3.1724
	yqeH	3.22574	18.317							cvpA	-0.771706	1.34371
	yqeI	1.85708	6.96062							cvrA	-0.164948	0.201111
	yqeJ	2.30461	11.22							cyaA	-0.322282	0.274987
	yqeK	2.91068	8.9958							cyaR	1.66596	1.01224
	yqeL	2.76453	5.12339							cyaY	0.152247	0.141487
	yqiH	3.32963	19.6052							cybB	0.279933	0.347731
	yqiI	3.13491	17.6805							cycA	0.517388	0.552501
	yqiJ	1.43952	4.08066							cydA	0.309617	0.304656
	yqiK	0.347821	0.509502							cydB	0.279326	0.289494
	yraI	1.22721	3.82339							cydC	-0.00381496	0.00315591
	yrhD	2.4493	6.33236							cydD	-0.198835	0.27288
	ytcA	1.76718	3.20574							cydX	0.133234	0.141985
	ytfI	2.51856	6.4364							cynR	0.145172	0.173977
	ytfJ	0.729044	1.53389							cynS	-0.345608	0.410583
	zinT	2.08036	7.51474							cynT	-0.0878994	0.0737815
										cynX	0.223576	0.326536
										cyoA	0.343378	0.35779
										cyoB	0.575534	0.714017
										cyoC	0.628074	0.843626
										cyoD	0.6137	0.989641
										cyoE	0.723169	0.966468
										cysA	-1.83638	5.95339
										cysB	0.320944	0.447905
										cysC	-1.12008	2.90187
										cysD	-0.656985	1.01662
										cysE	0.301864	0.325176
										cysG	0.0397251	0.0443584
										cysH	-1.45229	1.55064
										cysI	-2.96735	10.3281
										cysJ	-1.32489	3.31231
										cysK	-0.460153	0.774305
										cysM	0.109921	0.121573
										cysN	-1.14484	2.39786
										cysP	-0.0955599	0.0955388
										cysQ	0.20622	0.282181
										cysS	-0.10025	0.0962819
										cysT	0.074771	0.059211
										cysU	-0.465134	0.596452
										cysW	-0.837349	1.87072
										cysZ	-0.235417	0.3184
										cytR	0.560784	0.301873
										cyuA	0.429622	0.472593
										cyuP	-0.188887	0.173134
										dacA	-0.0207811	0.0177122
										dacB	-0.0479301	0.046489
										dacC	0.801967	1.99292
										dacD	0.268183	0.269641
										dadA	1.95003	1.57062
										dadX	2.54324	2.92024
										dam	-0.183505	0.190672
										damX	-0.205222	0.203888
										dapA	0.290057	0.329009
										dapB	0.345538	0.548604
										dapD	0.063806	0.0605345
										dapE	1.72363	6.08235
										dapF	0.000226164	0
										dauA	-0.327088	0.509966
										dbpA	-0.283838	0.36437
										dcd	-0.266981	0.326762
										dcm	-0.0340034	0.0377692
										dcp	0.803254	1.90149
										dcrB	-0.295617	0.35498
										dctA	1.15809	0.441352
										dctR	4.37288	26.6566
										dcuA	0.413896	0.55006
										dcuB	1.52576	4.6971
										dcuC	0.466736	0.850107
										dcuD	0.0830356	0.0941566
										dcuR	0.485087	0.901729
										dcuS	-0.354041	0.562747
										dcyD	-0.0780688	0.0900825
										ddlA	0.188195	0.209793
										ddlB	0.0660684	0.0654758
										ddpA	0.0563711	0.0375996
										ddpB	0.544043	0.469334
										ddpC	-0.465667	0.679946
										ddpD	-0.448682	0.465181
										ddpF	1.3927	4.41522
										ddpX	0.306726	0.236378
										deaD	-0.689625	0.79073
										decR	-0.443186	0.566979
										dedA	0.063846	0.0753678
										dedD	0.020332	0.0199506
										def	-0.318357	0.381456
										degP	3.29814	10.9379
										degQ	0.0137276	0.0137072
										degS	-0.466249	0.636731
										deoA	1.41609	0.899701
										deoB	0.26294	0.235244
										deoC	0.951917	0.439268
										deoD	0.641426	0.820337
										deoR	0.340803	0.447327
										der	0.118074	0.109527
										dfp	-0.430123	0.599623
										dgcC	-0.31359	0.43577
										dgcE	0.154611	0.194071
										dgcF	-0.238736	0.353576
										dgcI	1.64018	6.87955
										dgcJ	0.798092	1.55756
										dgcM	-0.0950557	0.112264
										dgcN	0.521093	1.07509
										dgcP	0.215616	0.293249
										dgcQ	-0.0668897	0.0788294
										dgcT	3.81009	20.2412
										dgcZ	2.4557	9.96525
										dgkA	-0.484678	0.70338
										dgoA	-0.287772	0.277955
										dgoD	0.324719	0.543413
										dgoK	0.0562822	0.0506532
										dgoR	-0.465745	0.743024
										dgoT	-0.218282	0.257776
										dgt	0.748695	1.89525
										dhaK	0.0613876	0.023601
										dhaL	0.787763	0.459732
										dhaM	0.985896	0.740549
										dhaR	0.138218	0.136441
										diaA	0.381496	0.585566
										dicA	-0.118186	0.133568
										dicB	2.19145	3.71525
										dicC	0.405261	0.208846
										dicF	0.595369	0.722344
										dinB	-0.378688	0.544754
										dinD	-0.135412	0.160972
										dinF	-0.270466	0.373139
										dinG	-0.297649	0.418364
										dinI	-0.429041	0.837445
										dinJ	0.00325877	0.00214817
										dinQ	-0.263503	0.33164
										djlA	-0.38514	0.615822
										djlB	1.28856	3.8229
										djlC	1.37302	4.65114
										dkgA	0.569951	0.881469
										dkgB	-0.0687376	0.0677508
										dksA	0.431468	0.477757
										dld	0.543788	1.116
										dmlA	0.504839	0.871197
										dmlR	1.2591	0.678914
										dmsA	0.101823	0.123517
										dmsB	0.543246	0.869847
										dmsC	0.244823	0.37414
										dmsD	0.261423	0.367997
										dnaA	-0.237373	0.230918
										dnaB	-0.410559	0.511385
										dnaC	-0.282133	0.332974
										dnaE	-0.302678	0.323943
										dnaG	-0.230409	0.202649
										dnaJ	0.389637	0.291372
										dnaK	0.509698	0.424516
										dnaN	-0.411871	0.527446
										dnaQ	-0.261163	0.427438
										dnaT	-0.429557	0.61439
										dnaX	-0.341935	0.381668
										dosC	2.69263	14.0108
										dosP	2.01686	8.14215
										dpiA	0.711409	1.39615
										dpiB	0.661967	1.34814
										dppA	1.11111	0.798215
										dppB	2.03491	2.03673
										dppC	1.89682	2.40497
										dppD	1.94473	2.98041
										dppF	0.535053	0.814607
										dps	1.64463	6.73228
										dsbA	0.339983	0.406816
										dsbB	-0.11578	0.110962
										dsbC	-0.0225602	0.0249881
										dsbD	0.180622	0.234195
										dsbG	0.475341	0.860399
										dsdA	1.34049	2.98873
										dsdC	0.512583	0.794864
										dsdX	0.324511	0.427869
										dsrA	-0.427044	0.135278
										dsrB	0.382632	0.411108
										dtd	0.822797	1.70126
										dtpA	0.0283259	0.0233313
										dtpB	-0.255156	0.373843
										dtpC	0.107668	0.130162
										dtpD	1.36021	2.85425
										dusA	0.305126	0.348547
										dusB	-1.02394	1.28058
										dusC	0.103675	0.120166
										dut	-0.214102	0.26817
										dxr	-0.0870436	0.0940891
										dxs	0.109625	0.103428
										eamA	0.443463	0.829195
										eamB	0.147775	0.159426
										ebgA	-0.0313279	0.0184501
										ebgC	0.725811	1.02518
										ebgR	-0.333528	0.488164
										ecnA	-0.479426	0.806567
										ecnB	-0.486166	0.693073
										eco	0.286565	0.477408
										ecpA	1.48712	5.97625
										ecpB	3.83344	23.5043
										ecpC	1.4261	4.65598
										ecpD	0.447256	0.793326
										ecpE	0.906133	2.42124
										ecpR	5.15898	31.0982
										eda	-0.0823416	0.103294
										edd	-0.254338	0.361112
										efeB	0.370383	0.578769
										efeO	-0.214989	0.307457
										efp	-0.381923	0.427401
										elaA	0.290735	0.455647
										elaB	0.844433	2.08653
										elaD	1.74922	6.5031
										elbB	0.308463	0.421656
										elfA	2.46378	11.7648
										elfC	0.655231	1.39319
										elfD	1.42205	4.12187
										elfG	0.498507	0.868738
										elyC	-0.0476683	0.0545076
										emrA	-0.350791	0.417029
										emrB	-0.123627	0.112964
										emrD	-0.551557	0.880225
										emrE	0.863517	1.12098
										emrK	3.0721	16.124
										emrY	3.45291	20.0302
										emtA	-0.227604	0.299359
										endA	-0.131995	0.160672
										eno	-0.0582319	0.047789
										entA	-0.211426	0.29395
										entB	-0.118558	0.148316
										entC	-0.423562	0.626568
										entD	-0.406622	0.63562
										entE	-0.245707	0.379489
										entF	-0.0918514	0.0963745
										entH	-0.0504248	0.0545689
										entS	-0.131272	0.130813
										envC	-0.584307	0.832384
										envR	1.96873	6.80179
										envY	0.734325	1.70815
										envZ	0.325767	0.426067
										epd	-1.02286	1.48375
										epmA	-0.395	0.635973
										epmB	-0.197616	0.216773
										epmC	0.05527	0.0650493
										eptA	0.0530725	0.053025
										eptB	0.692955	1.12074
										eptC	0.0213845	0.0210168
										era	-0.200801	0.196055
										erpA	-0.00330211	0.00244539
										esrE	0	0
										essD	1.56223	6.07703
										essQ	0.517674	0.444853
										etk	0.39833	0.644986
										etp	0.599568	0.816609
										ettA	0.017462	0.0147056
										eutA	0.223646	0.228854
										eutB	-0.10023	0.0952447
										eutC	-0.0162235	0.00932952
										eutD	1.59115	3.50626
										eutE	0.763853	0.780025
										eutG	-0.886256	1.43487
										eutH	-0.0890414	0.0639811
										eutJ	-0.0147907	9.64e-17
										eutK	0.0364807	0.0306562
										eutL	0.216965	0.28826
										eutM	0.797486	1.95545
										eutN	1.75164	0.901325
										eutP	2.02868	3.32212
										eutQ	0.591429	0.687237
										eutR	-0.0408799	0.0350501
										eutS	2.24085	4.48769
										eutT	1.187	1.99228
										evgA	1.31561	3.68236
										evgS	2.03496	6.03339
										exbB	-0.287445	0.284889
										exbD	-0.132315	0.123728
										exoX	0.151381	0.197227
										exuR	-0.400971	0.550944
										exuT	0.123226	0.120341
										eyeA	1.43529	2.47369
										fabA	0.23332	0.222874
										fabB	0.0543325	0.0456472
										fabD	-0.146273	0.142864
										fabF	-0.152638	0.141168
										fabG	-0.253474	0.259955
										fabH	-0.140603	0.134352
										fabI	-0.253099	0.247404
										fabR	-0.359245	0.375078
										fabZ	-0.141321	0.147963
										fadA	1.24596	1.44839
										fadB	0.710643	0.575015
										fadD	0.17072	0.189109
										fadE	0.75752	0.841923
										fadH	0.938095	0.749312
										fadI	1.64737	1.0089
										fadJ	1.34993	1.08542
										fadK	1.34402	3.39894
										fadL	-0.930291	1.45627
										fadM	0.248295	0.348699
										fadR	-0.0566352	0.0548625
										fau	-0.0858904	0.0779188
										fbaA	0.14903	0.123357
										fbaB	0.320229	0.51209
										fbp	0.453129	0.55718
										fcl	0.566668	1.13056
										fdhD	0.0162508	0.0136541
										fdhE	0.278617	0.32965
										fdhF	-0.25246	0.364152
										fdnG	0.379899	0.605029
										fdnH	-0.00641862	0
										fdnI	0.369202	0.486707
										fdoG	-0.063297	0.0540967
										fdoH	0.148742	0.151691
										fdoI	0.393914	0.465189
										fdrA	0.883233	1.24377
										fdx	-0.194917	0.27168
										feaB	0.749854	1.69154
										feaR	1.72143	1.48959
										fecA	-0.0838911	0.0727325
										fecB	-0.038872	0.032597
										fecC	-0.305906	0.339363
										fecD	-0.231025	0.235412
										fecE	-0.123007	0.123786
										fecI	-0.869393	1.24087
										fecR	-0.462821	0.845211
										feoA	0.3539	0.401042
										feoB	0.789475	1.44564
										feoC	0.80438	1.48038
										fepA	-0.373632	0.636588
										fepB	-0.088068	0.106328
										fepC	0.124319	0.165389
										fepD	-0.146597	0.151701
										fepE	1.61954	3.42096
										fepG	-0.257508	0.354495
										fes	-0.0822773	0.107101
										fetA	0.89284	2.19067
										fetB	1.41325	4.733
										ffh	-0.327798	0.370051
										ffs	-0.478381	0.630578
										fhlA	-0.368623	0.589179
										fhuA	-0.18765	0.178325
										fhuB	-0.00369158	0.00306053
										fhuC	-0.122464	0.128254
										fhuD	-0.0864348	0.113184
										fhuE	0.0409219	0.0420967
										fhuF	-0.443348	0.519724
										fic	0.583927	0.857876
										fieF	-0.554026	0.937575
										fimA	-0.574166	0.892615
										fimB	3.50943	13.1451
										fimC	1.68921	5.6283
										fimD	1.74498	7.81597
										fimE	3.17518	12.3528
										fimF	0.740957	1.87501
										fimG	1.06976	2.78347
										fimH	0.326813	0.483427
										fimI	0.251622	0.366303
										fimZ	1.94455	4.59853
										fis	-1.17906	1.6918
										fiu	-0.564305	0.830519
										fixA	1.06939	2.09113
										fixB	0.628733	1.11643
										fixC	0.504845	0.765218
										fixX	1.56843	1.58436
										fklB	0.229993	0.285928
										fkpA	0.509676	0.646865
										fkpB	0.109645	0.115407
										fldA	-0.32152	0.426045
										fldB	-0.236223	0.301221
										flgA	-0.100284	0.112373
										flgB	-0.0926007	0.0749519
										flgC	-0.0595395	0.0519579
										flgD	0.193361	0.197818
										flgE	0.21675	0.218425
										flgF	0.208956	0.226293
										flgG	0.0936013	0.0891802
										flgH	0.154445	0.167143
										flgI	0.0906824	0.0957807
										flgJ	-0.0367609	0.0363166
										flgK	-1.05246	2.03708
										flgL	-0.845974	1.68777
										flgM	-1.60342	4.43958
										flgN	-0.989934	2.3555
										flhA	-0.0131009	0.0113942
										flhB	-0.335718	0.322998
										flhC	-0.987948	1.49738
										flhD	0.0625399	0.0394439
										flhE	0.156643	0.209078
										fliA	0.085486	0.0726362
										fliC	-1.66149	3.81433
										fliD	-0.274341	0.338684
										fliE	0.033126	0.0352276
										fliF	-0.562853	0.713042
										fliG	-0.426354	0.536146
										fliH	-0.497929	0.748193
										fliI	-0.503897	0.647692
										fliJ	-0.437518	0.858307
										fliK	-0.569064	0.903891
										fliL	-0.163242	0.144938
										fliM	0.117357	0.111266
										fliN	0.0238959	0.0217491
										fliO	-0.103875	0.103152
										fliP	-0.125695	0.122129
										fliQ	-0.170581	0.229552
										fliR	-0.00722204	0.00635667
										fliS	-0.376999	0.663607
										fliT	-0.424521	0.798209
										fliZ	0.363482	0.516051
										flk	-0.101157	0.112653
										flu	0.0928319	0.109681
										flxA	-0.584548	1.10842
										fmt	-0.197182	0.201193
										fnr	-0.104878	0.0932196
										fnrS	-1.01609	1.25475
										focA	0.529672	0.793786
										focB	0.222968	0.3046
										folA	-0.106845	0.116589
										folB	-0.287859	0.375135
										folC	0.159755	0.192478
										folD	-0.701001	1.21393
										folE	0.103093	0.109999
										folK	0.464189	0.541065
										folM	0.500503	0.788844
										folP	0.0343464	0.033633
										folX	0.407389	0.742783
										fpr	0.220182	0.317019
										frc	2.46188	12.0527
										frdA	0.941447	0.708359
										frdB	1.4852	1.37917
										frdC	1.18312	1.17382
										frdD	1.60812	2.40375
										fre	0.105193	0.104552
										frlA	-0.836559	1.38518
										frlB	-0.169452	0.231125
										frlC	-0.101526	0.098221
										frlD	-0.303887	0.344194
										frlR	-0.293637	0.429598
										frmA	-0.635792	1.13329
										frmB	-0.495139	0.747942
										frmR	-0.670582	1.06412
										frr	-0.166805	0.153366
										frsA	-0.268951	0.377832
										fruA	0.118064	0.0362958
										fruB	-1.81469	0.964655
										fruK	-0.851791	0.291181
										frvA	1.13847	2.45769
										frvB	-0.100505	0.115434
										frvR	0.716671	1.56126
										frvX	-0.268445	0.366286
										frwB	1.22733	1.79511
										frwC	0.357921	0.160842
										frwD	1.45645	1.72074
										fryA	-0.29855	0.444627
										fryB	-0.053115	0
										fryC	-0.282828	0.305318
										fsaA	0.127275	0.146092
										fsaB	0.225012	0.228623
										fsr	0.475248	0.840641
										ftnA	2.60283	8.6357
										ftnB	2.71448	7.78908
										ftp	0.0880344	0.102797
										ftsA	0.251743	0.288487
										ftsB	-0.121016	0.130014
										ftsE	-0.126746	0.142407
										ftsH	0.0836065	0.0691379
										ftsI	-0.132791	0.119084
										ftsK	0.0753645	0.0659571
										ftsL	0.190096	0.273826
										ftsN	-0.215435	0.213451
										ftsP	-0.194896	0.216484
										ftsQ	0.0791599	0.087466
										ftsW	0.329966	0.448713
										ftsX	-0.0933507	0.0871656
										ftsY	-0.275702	0.3184
										ftsZ	0.453077	0.621165
										fucA	1.86619	2.26733
										fucI	0.96773	1.16664
										fucK	1.19195	1.83695
										fucO	1.48936	2.17062
										fucP	1.33098	0.577154
										fucR	0.324073	0.33202
										fucU	1.33709	3.37273
										fumA	1.65912	1.1534
										fumB	0.88847	2.1419
										fumC	1.33488	3.15519
										fumD	0.483321	0.885363
										fumE	-0.0629806	0.0669992
										fur	-0.081495	0.0805227
										fusA	-0.145696	0.131199
										fxsA	0.0349875	0.0343647
										gabD	1.35336	2.83308
										gabP	-0.00719839	0
										gabT	0.403463	0.612982
										gadA	0.447666	0.773097
										gadB	5.40413	31.7744
										gadC	3.26354	20.4789
										gadE	4.49281	23.8335
										gadF	3.44202	17.8221
										gadW	2.62027	12.3784
										gadX	3.39453	15.5074
										gadY	1.94901	4.59486
										galE	1.35775	1.12534
										galF	0.341632	0.38199
										galK	0.301434	0.351506
										galM	0.867242	1.58989
										galP	2.06686	1.66003
										galR	-0.203828	0.293121
										galS	2.18793	1.42924
										galT	1.1694	1.35313
										galU	0.0677771	0.0648788
										gapA	0.428913	0.474421
										garD	0.927809	1.61145
										garK	-0.115247	0.129107
										garL	-0.369216	0.507013
										garP	0.203067	0.215125
										garR	0.352562	0.52464
										gatA	2.28732	1.32481
										gatB	2.82963	1.87134
										gatD	4.16843	7.57503
										gatY	1.25292	0.685189
										gatZ	2.11394	1.23423
										gcd	-0.00982624	0.00352093
										gcl	0.415969	0.60987
										gcvA	-0.385788	0.581013
										gcvB	-0.495289	0.609991
										gcvH	1.58619	2.56058
										gcvP	1.88016	3.5199
										gcvR	-0.0492859	0.0574959
										gcvT	1.03486	1.13896
										gdhA	0.505702	0.756044
										gdx	-0.432304	0.61895
										gfcA	0.337134	0.448629
										gfcB	1.4979	4.28839
										gfcC	1.08727	2.87721
										gfcD	0.282001	0.426521
										gfcE	0.677593	1.53178
										ggt	0.309754	0.452954
										ghoS	3.5423	19.9938
										ghoT	3.49282	11.3899
										ghrA	0.456377	0.837059
										ghrB	-0.133686	0.153767
										ghxP	-1.20289	2.3424
										ghxQ	0.181203	0.232527
										glcA	1.30891	3.75654
										glcB	0.0711743	0.0829214
										glcC	1.31983	0.821469
										glcD	-0.422873	0.69143
										glcE	0.350278	0.294446
										glcF	-0.4638	0.823631
										glcG	0.908865	0.958743
										gldA	0.203025	0.284582
										glf	0.952147	2.00503
										glgA	0.473683	0.912551
										glgB	0.576628	1.11998
										glgC	0.574983	1.18332
										glgP	-0.0140633	0.0117815
										glgS	0.697818	0.444618
										glgX	0.260672	0.361741
										glk	0.627492	0.510916
										glmM	0.100831	0.100193
										glmS	-0.276967	0.24339
										glmU	-0.431389	0.441117
										glmY	-0.597151	0.733146
										glmZ	0.0995014	0.0844291
										glnA	-0.695596	0.747654
										glnB	-0.158316	0.204742
										glnD	-0.14764	0.187359
										glnE	0.143837	0.183732
										glnG	-0.683665	1.17506
										glnH	0.0924116	0.0690695
										glnK	-0.65119	0
										glnL	-0.629488	0.965483
										glnP	0.143356	0.113237
										glnQ	0.162177	0.132678
										glnS	-0.0221963	0.0190306
										glnU	0.154595	0.104132
										glnV	-0.0767075	0.0660657
										glnW	0.169147	0.121864
										glnX	0.0936571	0.0894444
										gloA	0.155762	0.196927
										gloB	-0.332447	0.582488
										gloC	0.822088	1.41255
										glpA	1.77403	0.710153
										glpB	2.42458	1.20847
										glpC	2.68385	1.67279
										glpD	-0.197503	0.185935
										glpE	-0.341815	0.490148
										glpF	1.04223	0.426735
										glpG	-0.258147	0.283078
										glpK	1.67802	0.968093
										glpQ	2.52582	2.04394
										glpT	2.24406	1.04803
										glpX	1.49586	1.42819
										glrK	-0.187204	0.267319
										glrR	-0.175685	0.244283
										glsA	1.09713	2.30933
										glsB	-0.150052	0.190433
										gltA	2.07604	2.54797
										gltB	0.722294	0.729107
										gltD	1.21034	2.1214
										gltF	2.42249	10.1015
										gltI	-0.195758	0.143391
										gltJ	0.809564	1.39254
										gltK	1.01185	1.57876
										gltL	0.958509	2.20015
										gltP	-0.286022	0.294362
										gltS	-0.445992	0.631552
										gltT	0.00724134	0.00469435
										gltU	-0.217715	0.157441
										gltV	-0.258682	0.184177
										gltW	0.0232669	0.0168917
										gltX	-0.214309	0.211396
										gluQ	0.245811	0.249955
										glvB	-0.217493	0.214738
										glvC	-0.818773	1.90484
										glvG	-0.333957	0.492115
										glxK	1.55891	4.42271
										glxR	1.07425	2.00938
										glyA	0.0721506	0.0618094
										glyQ	-0.0265259	0.0263546
										glyS	0.0373505	0.030657
										glyT	-0.250121	0.243756
										glyU	-0.0290141	0.0234583
										glyV	0.407759	0.251196
										glyW	0.103845	0.0910695
										glyX	0.275432	0.180012
										glyY	0.714951	0.412794
										gmd	0.93591	2.11911
										gmhB	0.0767515	0.0786698
										gmk	-0.520992	0.539447
										gmm	0.250767	0.354487
										gnd	0.653546	0.896319
										gnsA	0.362203	0.433536
										gnsB	1.3093	3.00185
										gntK	-0.264377	0.260735
										gntP	0.881328	0.893849
										gntR	-0.430443	0.600449
										gntT	0.742405	0.609426
										gntU	0.322399	0.366839
										gor	-0.193101	0.249809
										gph	-0.267798	0.421427
										gpmA	0.41069	0.482014
										gpmM	-0.3747	0.384839
										gpp	-0.0253817	0.020613
										gpr	0.667291	0.755483
										gpsA	0.247792	0.248911
										gpt	-0.710009	0.923887
										grcA	-1.25483	2.68132
										greA	0.141495	0.133554
										greB	-0.386543	0.60584
										groL	0.546304	0.619167
										groS	0.362786	0.452426
										grpE	0.703491	1.00616
										grxA	0.993568	2.67609
										grxB	-0.0396203	0.0447425
										grxC	-0.0776924	0.0770698
										grxD	-0.197183	0.19893
										gshA	0.0295844	0.0265845
										gshB	-0.0882038	0.104767
										gsiA	0.350602	0.589555
										gsiB	0.727676	1.63464
										gsiC	0.733456	1.29884
										gsiD	0.560048	1.06087
										gsk	-0.235847	0.252672
										gspA	1.601	5.48048
										gspB	0.691603	1.3949
										gspC	2.38376	10.2492
										gspD	1.76571	7.33057
										gspE	2.10854	8.89355
										gspF	1.14152	3.26854
										gspG	1.97335	8.10518
										gspH	2.592	9.38814
										gspI	1.41438	3.34234
										gspJ	0.707316	1.37628
										gspK	0.203813	0.272579
										gspL	-0.00483828	0
										gspM	0.191064	0.191673
										gspO	0.449742	0.669386
										gss	-0.111644	0.147346
										gstA	-0.0287375	0.0305269
										gstB	0.365022	0.59088
										guaA	-0.447857	0.485475
										guaB	-0.926899	1.01465
										guaC	-0.0579585	0.0532186
										guaD	0.0159041	0.00860725
										gudD	-0.0389918	0.0310033
										gudP	0.179139	0.140777
										gudX	0.00446175	0
										gutM	0.0243249	0.0118793
										gutQ	0.703797	1.07062
										gyrA	-0.123928	0.102937
										gyrB	-0.44398	0.507007
										hcaB	0.060981	0.0452064
										hcaC	0.0664528	0.0400461
										hcaD	0.0803847	0.0891765
										hcaE	0.0909038	0.103625
										hcaF	-0.640714	0.790273
										hcaR	1.8838	0.850212
										hcaT	0.328759	0.41937
										hchA	3.84988	22.4505
										hcp	-0.00274975	0
										hcr	0.194392	0.198181
										hcxA	0.243339	0.272478
										hcxB	0.549528	1.06624
										hda	-0.240233	0.28029
										hdeA	5.45053	25.8249
										hdeB	5.93636	32.3587
										hdeD	3.15602	15.2314
										hdfR	-0.0471313	0.0443928
										hdhA	1.79213	6.80343
										helD	0.0751653	0.0971844
										hemA	-0.234614	0.281513
										hemB	0.144169	0.134186
										hemC	-0.37195	0.456285
										hemD	0.0333386	0.0390945
										hemE	-0.294382	0.389256
										hemF	-0.0707699	0.0840852
										hemG	0.139869	0.16817
										hemH	-0.290305	0.476341
										hemL	-0.135447	0.130309
										hemN	-0.083534	0.0921504
										hemX	0.0639273	0.0781062
										hemY	0.0505379	0.0434958
										hflC	0.200485	0.185433
										hflD	-0.354363	0.436415
										hflK	0.154926	0.146961
										hflX	0.392857	0.415827
										hfq	0.134507	0.118605
										hha	2.1751	6.59029
										hicA	-0.34866	0.44639
										hicB	-0.0448365	0.0341295
										higA	-0.00165118	0
										higB	0.179066	0.128826
										hinT	-0.282369	0.450659
										hipA	-0.24574	0.265092
										hipB	-0.352888	0.605321
										hisA	0.935776	2.11214
										hisB	0.695007	1.44183
										hisC	0.746031	1.52545
										hisD	0.574065	1.18736
										hisF	0.426044	0.735597
										hisG	0.743697	1.7845
										hisH	0.683552	1.50419
										hisI	0.52524	0.964919
										hisJ	1.5726	4.65218
										hisL	-0.0823442	0.0808782
										hisM	1.2679	3.29043
										hisP	1.79035	7.31854
										hisQ	1.86302	6.98621
										hisR	-0.0834439	0.0664995
										hisS	-0.0436801	0.0372217
										hlyE	3.76339	22.8767
										hmp	0.243411	0.358671
										hns	-7.42999	37.2202
										hofB	-0.288061	0.42179
										hofC	-0.159928	0.182664
										hofM	-0.0729971	0.0699919
										hofN	-0.317783	0.277837
										hofO	0.00454215	0
										hofP	1.12166	0.910103
										hofQ	-0.375316	0.628305
										hokA	0.379526	0.57463
										hokB	0.609833	1.1139
										hokC	0	0
										hokD	-0.124856	0.153048
										hokE	-0.868157	1.31444
										holA	-0.0562858	0.0590054
										holB	-0.275159	0.398453
										holC	-0.393378	0.655876
										holD	-0.568375	0.867486
										holE	-0.226486	0.286972
										hpf	0.0241659	0.0215107
										hprR	2.86426	13.5037
										hprS	3.51232	18.1019
										hpt	-0.189015	0.196374
										hrpA	-0.200986	0.229145
										hrpB	-0.350879	0.522476
										hscA	-0.435349	0.509616
										hscB	-0.437775	0.586906
										hscC	1.27989	1.44497
										hsdM	0.132462	0.16778
										hsdR	0.365344	0.380266
										hsdS	1.0359	2.52316
										hslJ	0.0788911	0.0783807
										hslO	0.304902	0.349756
										hslR	-0.049022	0.0522923
										hslU	0.433877	0.55982
										hslV	0.115592	0.131782
										hspQ	-0.321977	0.523956
										hsrA	0.0318575	0.0367755
										htpG	0.691606	0.77288
										htpX	0.55717	0.715556
										htrE	2.66236	13.7478
										htrL	1.06597	2.19896
										hupA	-0.258929	0.250865
										hupB	0.219093	0.21362
										hxpA	0.578214	1.09226
										hxpB	0.284151	0.465015
										hyaA	0.2621	0.223724
										hyaB	-0.56012	0.864572
										hyaC	0.369157	0.216058
										hyaD	-1.04606	1.00807
										hyaE	0.0825315	0
										hyaF	0.164414	0.150635
										hybA	0.909377	1.49994
										hybB	0.737408	1.29219
										hybC	0.0759684	0.0894543
										hybD	0.132743	0.161124
										hybE	0.25863	0.37861
										hybF	0.29667	0.463614
										hybG	0.347481	0.505617
										hybO	0.443143	0.385418
										hycA	-0.924495	0.932806
										hycB	0.527193	0.218471
										hycC	-0.506382	0.800676
										hycD	-0.0553741	0.0300682
										hycE	-0.401259	0.579881
										hycF	0.564396	0.452658
										hycG	-0.298816	0.359916
										hycH	0.038276	0.0205807
										hycI	-0.0307469	0.0281955
										hydN	0.275364	0.353481
										hyfA	0.323912	0.174602
										hyfB	-0.204127	0.285949
										hyfC	0.00229254	0
										hyfD	-0.261852	0.195153
										hyfE	0.0378155	9.64e-17
										hyfF	-0.371043	0.673365
										hyfG	-0.449089	0.750127
										hyfH	0.0401354	0
										hyfI	-0.432835	0.62851
										hyfJ	-0.493968	0.436877
										hyfR	-0.239402	0.365769
										hyi	2.4591	5.14068
										hypA	-0.992098	0.824057
										hypB	-0.0275727	0.0136393
										hypC	-0.51391	0.445687
										hypD	-1.67634	5.96028
										hypE	0.0811743	0.0927731
										hypF	-0.38539	0.616969
										hypT	-0.0521374	0.061723
										hyuA	0.0380749	0.0243879
										iaaA	0.363214	0.586254
										iadA	0.0674657	0.0842953
										iap	0.54884	1.19584
										ibaG	0.0904502	0.0976503
										ibpA	-0.0229487	0.0212569
										ibpB	0.474445	0.860335
										ibsA	0	0
										ibsB	0	0
										ibsC	0	0
										ibsD	0	0
										ibsE	0	0
										icd	1.24438	2.11978
										iclR	-0.460585	0.497957
										idi	0.504303	0.892745
										idlP	0.50297	0.74981
										idnD	3.48832	5.61003
										idnK	2.99912	7.16588
										idnO	2.59592	5.97872
										idnR	0.986195	2.8582
										idnT	0.336421	0.53971
										igaA	0.191298	0.142308
										ihfA	0.0257417	0.0210765
										ihfB	0.201543	0.209052
										ileS	-0.0432514	0.0353975
										ileT	-0.315007	0.318
										ileU	0	0
										ileV	0	0
										ileX	-0.094143	0.106428
										ileY	0.443064	0.237402
										ilvA	0.197353	0.209998
										ilvB	-0.0634615	0.0321649
										ilvC	0.0758174	0.0897941
										ilvD	0.435867	0.559158
										ilvE	0.364098	0.413388
										ilvH	1.19423	2.76967
										ilvI	0.942691	2.26311
										ilvL	-0.543961	0.63335
										ilvM	0.182696	0.195883
										ilvN	0.450779	0.230511
										ilvX	0.338058	0.42343
										ilvY	-0.445023	0.73042
										inaA	0.348069	0.607298
										infA	-0.207145	0.193385
										infB	-0.284388	0.283623
										infC	0.0486344	0.0415663
										insA-1	-0.267925	0.185358
										insA-2	0.80321	0.747624
										insA-3	-0.121127	0
										insA-4	0.281552	0.329373
										insA-5	-0.651407	1.45e-16
										insA-6	1.91582	1.1029
										insA-7	0.0343678	0.033335
										insA9	-0.00836616	1.11e-15
										insB-1	-0.216896	0.233064
										insB-2	0.275563	0.0773224
										insB-3	0	0
										insB-4	0.47598	0.669953
										insB-5	1.53232	0.954081
										insB-6	3.62819	4.79707
										insB9	0.126066	0.136219
										insC-1	0	0
										insC-2	0	0
										insC-3	0	0
										insC-4	0	0
										insC-5	0	0
										insC-6	0	0
										insD-1	2.89805	6.77026
										insD-2	0.606925	0.637727
										insD-3	0.905786	0.905472
										insD-4	0.92682	0.646645
										insD-5	2.08397	2.45245
										insD-6	1.29475	3.90698
										insE-1	-2.37549	1.45e-16
										insE-2	-0.107662	0
										insE-3	0	0
										insE-4	0.737176	0
										insE-5	-0.958883	0
										insF-1	1.85537	4.12873
										insF-2	0.819798	0.961724
										insF-3	1.41046	1.06921
										insF-4	2.87901	3.21553
										insF-5	2.75163	10.8725
										insG	-0.14349	0.199854
										insH-1	-0.117623	0
										insH-10	0.0890742	0
										insH-11	-0.625885	1.24145
										insH-2	1.77206	2.70293
										insH21	-10.2846	40.4226
										insH-3	1.35018	0.511279
										insH-4	4.33015	1.16201
										insH-5	-0.433348	0.802569
										insH-6	0.639716	1.00098
										insH-7	0.425578	0.771561
										insH-8	-0.115939	0
										insH-9	0	0
										insI-1	0.0204631	0
										insI-2	1.99829	2.64554
										insI-3	1.19158	2.86755
										insJ	0.00690455	0.00340387
										insK	0.470391	0.723239
										insL-1	0.227898	0.116542
										insL-2	0.803792	0.153896
										insL-3	0.700676	0.389978
										insQ	0.0670454	0.055216
										intA	0.0220489	0.0229286
										intD	0.370404	0.401988
										intE	0.776037	1.79015
										intF	0.119272	0.16033
										intR	0.00528729	0
										intS	-0.013459	0.0139088
										intZ	0.253196	0.329349
										iprA	3.21076	15.7761
										iraD	0.604148	0.996608
										iraM	3.60038	11.3186
										iraP	3.62601	13.759
										iroK	0	0
										iscA	0.0686085	0.0570287
										iscR	-0.286804	0.294399
										iscS	-0.268203	0.234065
										iscU	-0.152386	0.165924
										iscX	-0.322101	0.385359
										ispA	0.0361108	0.0354258
										ispB	-0.266088	0.290979
										ispD	-0.318832	0.517968
										ispE	-0.600797	0.705679
										ispF	-0.10338	0.11724
										ispG	-0.00846824	0.00692477
										ispH	0.255625	0.272613
										ispU	-0.062815	0.0583509
										isrC	-0.640245	0.522663
										istR	-0.945466	1.74736
										ivbL	-0.0954933	0.0403232
										ivy	0.642036	1.22125
										katE	0.0806314	0.0560669
										katG	0.681215	1.3902
										kbaY	2.88026	11.8565
										kbaZ	-0.178759	0.161528
										kbl	0.323173	0.400642
										kbp	0.869365	1.65369
										kch	0.855339	2.41219
										kdgK	0.229819	0.308717
										kdgR	0.137126	0.143158
										kdgT	-0.290928	0.382069
										kdpA	0.572711	0.636268
										kdpB	-0.17379	0.224505
										kdpC	-0.35827	0.560272
										kdpD	0.0193149	0.0195955
										kdpE	0.053099	0.0496991
										kdpF	0.798141	0.156718
										kdsA	0.0576102	0.0542403
										kdsB	-0.120214	0.125902
										kdsC	-0.256658	0.353487
										kdsD	-0.386887	0.503709
										kduD	1.46601	1.82737
										kduI	1.20181	1.07042
										kefB	0.292808	0.455536
										kefC	0.0768438	0.074698
										kefF	-0.00320669	0
										kefG	-0.252148	0.352525
										kgtP	0.229066	0.227269
										kilR	3.00731	9.88564
										kptA	-0.0171877	0.0126045
										kup	-0.301219	0.486714
										lacA	1.90995	6.42477
										lacI	0.465193	0.681272
										lacY	2.66757	12.6019
										lacZ	1.49533	4.89538
										lamB	5.79145	4.82309
										lapA	0.0684914	0.0831804
										lapB	0.022671	0.0244171
										ldcA	-0.268193	0.353824
										ldcC	-0.0640919	0.0675149
										ldhA	-0.215006	0.290097
										ldrA	4.33173	1.16159
										ldrB	0.677137	0.744722
										ldrC	0	0
										ldrD	0.689883	1.12264
										ldtA	0.117619	0.105261
										ldtB	-0.307829	0.31951
										ldtC	0.942647	1.85206
										ldtD	0.152523	0.218995
										ldtE	0.351597	0.438246
										lepA	0.210176	0.213588
										lepB	0.13102	0.126956
										leuA	1.40573	4.85408
										leuB	1.57547	4.65358
										leuC	1.0484	2.8532
										leuD	1.45708	4.13948
										leuE	1.76751	6.89654
										leuL	0.874638	1.95206
										leuO	3.3375	17.3813
										leuP	0.44837	0.46856
										leuQ	-0.0399722	0.0332275
										leuS	0.0349106	0.0297173
										leuT	-0.314417	0.321623
										leuU	-0.61795	0.90707
										leuV	0.584144	0.517756
										leuW	-0.148133	0.123583
										leuX	-0.713258	1.07037
										leuZ	-0.0844647	0.0678347
										lexA	-0.424484	0.50037
										lgoD	0.048527	0.0422804
										lgoR	1.79025	0.928948
										lgoT	-0.77159	1.01156
										lgt	0.0920669	0.0922494
										lhgO	0.69409	0.921248
										lhr	-0.111716	0.133885
										ligA	0.0613508	0.0705848
										ligB	-0.392149	0.47986
										lipA	-0.165458	0.118378
										lipB	0.387242	0.537367
										lit	1.99241	10.1843
										livF	0.922596	2.45371
										livG	0.8343	2.12024
										livH	1.08625	3.42127
										livJ	0.0577666	0.0689467
										livK	0.541226	1.07221
										livM	0.865473	2.13334
										lldD	2.87411	3.24329
										lldP	2.79199	1.42866
										lldR	2.91526	1.88095
										lnt	0.150457	0.157343
										loiP	0.0919268	0.11933
										lolA	0.285569	0.369139
										lolB	0.113473	0.130066
										lolC	-0.166243	0.175769
										lolD	0.186473	0.231092
										lolE	0.328577	0.429467
										lon	0.432625	0.431007
										lpcA	-0.0962501	0.0954807
										lpd	-0.430941	0.463211
										lplA	-0.0246047	0.0278124
										lplT	0.234875	0.358213
										lpoA	-0.179268	0.216525
										lpoB	0.0385454	0.0428407
										lpp	-0.0455805	0.0362216
										lptA	-0.299023	0.468199
										lptB	0.118793	0.157841
										lptC	-0.336086	0.557983
										lptD	0.0173654	0.0141468
										lptE	0.110402	0.107072
										lptF	-0.234853	0.277074
										lptG	-0.162702	0.165799
										lpxA	-0.160649	0.147636
										lpxB	-0.108798	0.0983149
										lpxC	-0.234102	0.222599
										lpxD	0.237384	0.240884
										lpxH	-0.029668	0.0272191
										lpxK	-0.139186	0.13308
										lpxL	-0.068227	0.0657965
										lpxM	0.240609	0.300888
										lpxP	0.197555	0.195062
										lpxT	-0.187772	0.191445
										lrhA	1.61347	4.44191
										lrp	0.506191	0.683646
										lspA	-0.0209808	0.0189686
										lsrA	0.0147893	0
										lsrB	1.14852	2.05881
										lsrC	0.916335	0.981128
										lsrD	0.883549	0.978122
										lsrF	1.2893	1.38631
										lsrG	1.11816	1.57457
										lsrK	0.767833	1.79772
										lsrR	0.54157	0.303196
										ltaE	0.184086	0.267394
										luxS	-0.00048563	0.000116154
										lysA	1.86742	5.43546
										lysC	0.532449	1.02685
										lysO	0.571183	1.25055
										lysP	0.190492	0.198913
										lysQ	0.219495	0.135045
										lysR	-0.342155	0.524111
										lysS	-0.167078	0.157011
										lysT	-0.350718	0.317599
										lysU	0.407109	0.592811
										lysV	0.649694	1.28793
										lysW	0.0546726	0.0295889
										lysY	0.235442	0.178729
										lysZ	0.272007	0.161167
										lyxK	0.874179	1.90979
										maa	1.90054	4.96098
										macA	0.394641	0.633682
										macB	0.360621	0.553482
										maeA	1.09808	2.14259
										maeB	1.51243	2.50419
										mak	0.442183	0.837501
										malE	5.40725	3.26412
										malF	5.13223	4.46254
										malG	6.09829	5.77184
										malI	-0.0299297	0.0172045
										malK	5.82467	2.73478
										malM	4.96694	5.81262
										malP	3.4593	6.6219
										malQ	3.59897	10.8197
										malS	0.803399	1.88575
										malT	-0.494964	0.200023
										malX	0.228199	0.152337
										malY	1.03958	1.03947
										malZ	0.115868	0.145828
										manA	0.0992126	0.128585
										manX	0.65338	0.352422
										manY	1.09625	0.870939
										manZ	1.82896	2.11741
										maoP	-0.510225	0.551578
										map	-0.545877	0.754847
										marA	-0.0317073	0.0328385
										marB	-0.18416	0.188659
										marC	0.000395131	0
										marR	-0.325179	0.410335
										matP	-0.0390925	0.0382728
										mazE	0.0207624	0.0202788
										mazF	0.197147	0.254604
										mazG	0.256495	0.352489
										mbiA	0	0
										mcaS	0.326738	0.382581
										mcbA	0.116478	0.0350607
										mcbR	1.94294	5.87713
										mcrA	2.46372	13.9129
										mcrB	1.35088	3.47595
										mcrC	1.88198	8.06696
										mdaB	0.230041	0.277296
										mdfA	0.615159	0.984482
										mdh	1.50167	2.13284
										mdlA	-0.117206	0.121683
										mdlB	-0.0100443	0.00792047
										mdtA	-0.152558	0.188846
										mdtB	0.0110351	0.0110476
										mdtC	-0.16351	0.211801
										mdtD	0.119447	0.145457
										mdtE	0.794997	2.03387
										mdtF	0.842717	2.25386
										mdtG	-0.251414	0.304477
										mdtH	0.46806	0.707495
										mdtI	2.3567	8.44794
										mdtJ	2.52438	8.96412
										mdtK	0.250634	0.312109
										mdtL	0.186161	0.228605
										mdtM	0.155089	0.200899
										mdtN	0.174877	0.242273
										mdtO	-0.183914	0.240967
										mdtP	-0.569587	1.13991
										melA	-0.421801	0.679428
										melB	-0.075934	0.0858041
										melR	-0.362919	0.148048
										menA	-0.0204069	0.0184111
										menB	-0.194719	0.276081
										menC	-0.282544	0.452879
										menD	-0.00341697	0.00274251
										menE	0.0647679	0.0812421
										menF	-0.0148811	0.0164269
										menH	-0.216039	0.299207
										menI	0.473863	0.849609
										mepA	0.162533	0.221619
										mepH	-0.23489	0.200858
										mepM	0.249311	0.295924
										mepS	0.359705	0.277342
										metA	-0.527501	1.03579
										metB	-0.399366	0.576932
										metC	-0.212959	0.295338
										metE	-0.430325	0.79066
										metF	-0.560265	0.980754
										metG	-0.133516	0.123509
										metH	0.519908	0.872538
										metI	-0.300316	0.46756
										metJ	-0.584811	0.958189
										metK	-0.878411	1.39346
										metL	-0.28014	0.348045
										metN	-0.718792	1.66463
										metQ	0.0608232	0.0654045
										metR	-0.539631	1.12598
										metT	0.0964471	0.0847018
										metU	-0.262813	0.255063
										metV	0.34773	0.223883
										metW	-0.0539159	0.0348097
										metY	0.295089	0.243841
										metZ	0.135588	0.0809431
										mfd	0.116912	0.118727
										mglA	3.13046	2.44942
										mglB	2.85553	0.961998
										mglC	4.02504	2.75839
										mgrB	0.0983893	0.0920587
										mgrR	-0.750283	1.22624
										mgsA	0.747552	0.767602
										mgtA	-0.115713	0.0988731
										mgtL	-0.0757063	0.0647801
										mgtS	0.859172	1.0732
										mhpA	0.381899	0.4109
										mhpB	-0.220718	0.120484
										mhpC	0.0427628	0.0191934
										mhpD	-0.254007	0.204687
										mhpE	0.473147	0.688891
										mhpF	-0.379653	0.336514
										mhpR	2.28426	2.50113
										mhpT	0.0518647	0.0540429
										miaA	0.507495	0.642096
										miaB	-0.384344	0.445171
										micA	0.949784	1.88072
										micC	3.39783	18.4667
										micF	1.16347	2.08968
										micL	1.52307	5.00896
										minC	0.345507	0.366472
										minD	0.767807	1.25502
										minE	0.827079	1.36555
										mioC	-0.109041	0.0897403
										mipA	0.175761	0.181061
										mlaA	0.237051	0.291446
										mlaB	0.259198	0.310727
										mlaC	0.0985999	0.114719
										mlaD	0.390466	0.49094
										mlaE	0.271703	0.328014
										mlaF	-0.000571542	0.000146033
										mlc	-0.159764	0.0852309
										mliC	0.425007	0.722801
										mlrA	0.171578	0.238146
										mltA	-0.27199	0.334164
										mltB	-0.36779	0.441496
										mltC	-0.0229306	0.0219807
										mltD	-0.346394	0.358382
										mltF	-0.208034	0.215645
										mltG	-0.266325	0.403994
										mmuM	0.307857	0.350595
										mmuP	-0.0481011	0.0433876
										mnaT	-0.0340837	0.0308781
										mngA	0.526354	0.643992
										mngB	0.276274	0.411486
										mngR	0.237918	0.341879
										mnmA	-0.370711	0.422353
										mnmC	-0.093552	0.114681
										mnmE	-0.510433	0.779246
										mnmG	-0.174853	0.147042
										mntH	-0.0621906	0.0672672
										mntP	1.99341	6.45029
										mntR	0.0927564	0.121845
										mntS	0	0
										moaA	-0.240091	0.328816
										moaB	0.0301148	0.0254688
										moaC	0.0935352	0.0988164
										moaD	-0.0866559	0.0980153
										moaE	0.373036	0.522465
										mobA	-0.211046	0.267706
										mobB	0.626827	0.90526
										mocA	4.62524	16.2582
										modA	-0.639034	1.50328
										modB	-0.286339	0.427021
										modC	-0.392864	0.702606
										modE	-0.214473	0.30196
										modF	-0.0140782	0.0148361
										moeA	-0.0631771	0.0716553
										moeB	0.276662	0.381237
										mog	0.068551	0.0804636
										mokB	0	0
										mokC	0	0
										motA	-1.97406	6.24435
										motB	-2.04467	8.84764
										mpaA	0.0534838	0.0654037
										mpl	-0.232066	0.242053
										mppA	1.36416	1.94345
										mprA	-0.320653	0.329358
										mqo	0.759275	1.33034
										mqsA	-0.230381	0.280322
										mqsR	-0.799517	1.52961
										mraY	0.227418	0.263792
										mraZ	0.0736545	0.0711783
										mrcA	-0.144152	0.151094
										mrcB	-0.209523	0.243698
										mrdA	-0.303079	0.307997
										mrdB	-0.193747	0.204287
										mreB	-0.116372	0.101588
										mreC	-0.0137161	0.0114587
										mreD	-0.0288336	0.0280392
										mrp	0.0503066	0.0432191
										mrr	0.204537	0.300654
										msbA	-0.109306	0.10271
										mscK	-0.125083	0.118183
										mscL	-0.0912382	0.0965043
										mscM	0.0281651	0.0248221
										mscS	-0.212345	0.109968
										msrA	-0.0881474	0.10252
										msrB	-0.0348628	0.0206462
										msrC	0.294522	0.411616
										msrP	0.359687	0.579331
										msrQ	1.04248	2.86802
										msyB	0.626277	0.840153
										mtfA	1.34991	1.0776
										mtgA	0.0612248	0.067063
										mtlA	0.669368	0.896129
										mtlD	0.0449897	0.0506356
										mtlR	0.100888	0.132607
										mtn	-0.419986	0.580664
										mtr	-0.274427	0.389442
										mug	-0.0753671	0.092352
										mukB	-0.0943737	0.0847866
										mukE	0.153507	0.197885
										mukF	-0.00420951	0.0038818
										murA	0.0463919	0.0400209
										murB	-0.146963	0.16579
										murC	0.24349	0.265414
										murD	0.274987	0.333338
										murE	0.298169	0.354157
										murF	0.293814	0.34544
										murG	0.234373	0.299746
										murI	-0.22597	0.329556
										murJ	-0.0526926	0.0505874
										murP	0.894565	0.785832
										murQ	0.916342	0.653852
										murR	-0.086085	0.0689769
										mutH	-0.076767	0.0789707
										mutL	-0.0364024	0.0330345
										mutM	-0.227897	0.234632
										mutS	0.0307294	0.0317241
										mutT	0.435223	0.598149
										mutY	-0.259067	0.33027
										mzrA	0.0524498	0.0560294
										nac	-0.191431	0.269555
										nadA	-0.173943	0.224487
										nadB	-0.213531	0.29111
										nadC	-0.195324	0.239517
										nadD	0.206323	0.285758
										nadE	0.518745	1.02151
										nadK	-0.125159	0.16921
										nadR	0.189475	0.259019
										nagA	-0.0197941	0.018213
										nagB	0.523615	0.591529
										nagC	0.253086	0.381552
										nagE	1.34258	1.83595
										nagK	-0.011092	0.00998294
										nagZ	0.237706	0.337827
										nanA	0.302923	0.163279
										nanC	3.2116	13.7165
										nanE	0.995345	1.11313
										nanK	0.140639	0.0941072
										nanM	3.86664	19.3614
										nanR	0.125823	0.136426
										nanS	1.38937	5.28132
										nanT	0.350572	0.209391
										napA	0.439337	0.728725
										napB	0.984217	1.34285
										napC	-0.0544714	0.0576209
										napD	0.326614	0.164146
										napF	-0.124952	0.0780605
										napG	0.27166	0.264811
										napH	0.636544	1.02408
										narG	0.119481	0.106182
										narH	0.251115	0.369737
										narI	0.352231	0.557084
										narJ	0.566562	0.837715
										narK	0.464068	0.372899
										narL	0.0551007	0.0535018
										narP	0.307692	0.485022
										narQ	-0.204223	0.301049
										narU	1.32017	3.85812
										narV	0.410116	0.539081
										narW	0.47853	0.282751
										narX	-0.319419	0.552463
										narY	0.593243	0.687592
										narZ	-0.0411935	0.0300964
										ndh	-2.14556	3.0427
										ndk	0.306673	0.26578
										nei	0.853327	1.88696
										nemA	-0.127062	0.160391
										nemR	-0.262834	0.33579
										nepI	-0.160159	0.0660644
										nfeF	-0.242761	0.303219
										nfeR	-0.596623	1.13443
										nfi	-0.182461	0.242641
										nfo	-0.0847578	0.10158
										nfrA	-0.399083	0.704344
										nfrB	-0.485617	0.735844
										nfsA	0.511141	0.716768
										nfsB	0.157465	0.163384
										nfuA	-0.0893269	0.0796135
										nhaA	0.469576	0.717272
										nhaB	0.227564	0.26192
										nhaR	0.023853	0.0269453
										nhoA	0.20021	0.255439
										nikA	-0.397822	0.704969
										nikB	-0.320893	0.466983
										nikC	-0.40807	0.437342
										nikD	-0.169718	0.232519
										nikE	-0.450682	0.83809
										nikR	-0.154417	0.185514
										nimR	0.118123	0.152215
										nimT	0.0146939	0.0114582
										ninE	0.733638	0
										nirB	-1.50451	2.79358
										nirC	-0.474421	0.900395
										nirD	-0.259565	0.285818
										nlpA	2.26857	9.86192
										nlpC	0.105027	0.122483
										nlpD	-0.0414541	0.0359201
										nlpE	-0.203622	0.29318
										nlpI	-0.343268	0.371481
										nnr	-0.504892	1.05585
										nohA	-0.349399	0.233374
										nohD	1.19191	1.82204
										norR	-0.463717	0.754408
										norV	-0.807467	1.51854
										norW	-0.388604	0.667094
										npr	0.0354885	0.038362
										nrdA	-0.259981	0.254052
										nrdB	-0.292398	0.334805
										nrdD	1.81049	1.44366
										nrdE	0.00836341	0.00825716
										nrdF	0.508235	0.847401
										nrdG	1.56782	2.19134
										nrdH	-0.617119	0.905732
										nrdI	-0.0882778	0.0781304
										nrdR	-0.236951	0.32618
										nrfA	0.0641471	0.0779348
										nrfB	-0.245595	0.247364
										nrfC	0.00694933	0
										nrfD	0.208453	0.194735
										nrfE	-0.191251	0.265548
										nrfF	-1.59595	1.39996
										nrfG	-0.32906	0.465503
										nsrR	-0.0995838	0.0972981
										nth	0.125753	0.15511
										nudB	-0.0775369	0.0978482
										nudC	-0.105122	0.124078
										nudE	0.0306636	0.0270304
										nudF	-0.411067	0.731356
										nudG	-0.584971	1.04685
										nudI	1.61278	5.59572
										nudJ	-0.239474	0.270641
										nudK	0.117337	0.125527
										nudL	-0.0279378	0.0251664
										nuoA	0.47338	0.370682
										nuoB	0.648032	0.543372
										nuoC	0.724828	0.686997
										nuoE	1.15465	2.43638
										nuoF	1.25585	2.09008
										nuoG	1.31902	2.55086
										nuoH	1.53613	4.05424
										nuoI	1.60908	6.3234
										nuoJ	1.59699	6.53817
										nuoK	1.46213	6.04079
										nuoL	1.11614	2.19024
										nuoM	1.15163	2.51692
										nuoN	0.830615	1.34208
										nupC	0.588368	0.310636
										nupG	1.7186	0.769631
										nupX	0.810488	1.97347
										nusA	-0.124816	0.0957508
										nusB	-0.394088	0.403257
										nusG	-0.142414	0.112248
										obgE	-0.142968	0.133394
										ogrK	0.0131566	0.00881971
										ogt	-0.059011	0.060075
										ohsC	1.05817	3.03375
										ompA	-0.356007	0.386249
										ompC	0.4348	0.483312
										ompF	-0.142563	0.093807
										ompG	3.58984	19.6638
										ompL	3.57629	19.9907
										ompN	1.91162	8.22908
										ompR	0.0554444	0.0686164
										ompT	2.60001	8.00966
										ompW	0.832698	0.899039
										ompX	-0.96534	1.39154
										omrA	0.632436	1.32838
										omrB	0.967468	2.64049
										opgB	-0.254807	0.266213
										opgC	0.665615	1.04041
										opgD	0.631318	1.32926
										opgE	-0.185438	0.204845
										opgG	0.619108	0.959879
										opgH	0.438639	0.514247
										oppA	2.82263	8.86201
										oppB	3.00839	11.0861
										oppC	2.6177	8.4319
										oppD	2.62195	9.23657
										oppF	2.57812	8.10774
										orn	-0.485387	0.93325
										ortT	-0.0669071	0.036489
										osmB	1.8692	6.84965
										osmC	1.98772	8.55712
										osmE	0.56485	1.21506
										osmF	0.451932	0.769139
										osmY	0.304261	0.476043
										otsA	0.139008	0.181857
										otsB	0.175098	0.18908
										oxc	2.38412	10.6549
										oxyR	0.262852	0.369792
										oxyS	-0.558112	1.02107
										paaA	0.975135	0.817918
										paaB	1.06055	1.37738
										paaC	0.445238	0.325729
										paaD	0.63144	0.517346
										paaE	1.83403	1.18725
										paaF	0.610559	0.643267
										paaG	-0.350277	0.20743
										paaH	-0.0199869	0
										paaI	0.852665	0.671139
										paaJ	1.2559	0.874576
										paaK	0.924604	1.03572
										paaX	0.235331	0.296085
										paaY	0.67777	1.52438
[truncated: 2,420 more rows]

## Sheet: Figure 1b cappable-seq
H-NS bound	TSS	logFC	log10_Pvalue						All TSSs	TSS	logFC	log10_Pvalue
	TSS_1049237_+	1.23583	1.73304							TSS_1000763_+	0.347239	0.129131
	TSS_1049260_	1.97541	2.06842							TSS_1000924_+	0.248137	0.113272
	TSS_1051198_	1.77579	1.41533							TSS_1001490_+	0.334546	0.260437
	TSS_1051200_	1.39413	1.19572							TSS_1001664_+	0.396213	0.228263
	TSS_1064837_+	2.00643	1.24113							TSS_1001885_+	0.825546	0.921516
	TSS_1065316_+	2.59223	5.0145							TSS_1002044_+	-0.242187	0.115055
	TSS_1065436_	3.07451	3.14778							TSS_1002045_+	0.284149	0.237383
	TSS_1086591_	3.39995	5.90046							TSS_1002140_+	-0.0531069	2.41e-16
	TSS_1086691_+	6.29675	3.31165							TSS_1002366_-	0.896974	1.10891
	TSS_1088028_	4.44712	11.6742							TSS_1002766_-	-0.33023	0.236125
	TSS_1088816_	3.77148	4.07292							TSS_1002769_-	-0.289969	0.156852
	TSS_1093058_+	8.10074	9.84044							TSS_1003648_-	0.595417	0.591541
	TSS_1093077_+	5.63097	15.805							TSS_1003842_+	-0.633886	0.560882
	TSS_1093681_+	4.69647	11.9993							TSS_1003956_+	0.373892	0.316029
	TSS_1093735_	6.78193	12.9107							TSS_1004074_-	0.109747	5.79e-16
	TSS_1093736_	4.31485	4.27454							TSS_1004464_+	0.37152	0.232633
	TSS_1095756_	3.15332	5.73948							TSS_1004515_-	0.878742	0.460297
	TSS_1096324_+	2.34977	3.72285							TSS_1004738_+	-0.52886	0.50709
	TSS_1102989_+	4.69732	9.79939							TSS_1005128_+	0.717874	0.721908
	TSS_1103886_+	5.89347	3.69592							TSS_1005243_-	-0.0832145	0
	TSS_1104236_+	2.51099	2.09895							TSS_1005491_+	1.31111	1.16405
	TSS_1180580_	3.46988	7.11904							TSS_1005725_+	2.10829	1.23883
	TSS_1180600_	4.18975	4.935							TSS_1005812_+	2.68204	1.17248
	TSS_1180761_	4.13586	4.45266							TSS_1005815_+	1.09059	1.30607
	TSS_1198660_+	3.23573	6.99387							TSS_1005816_+	0.98486	1.16204
	TSS_1198667_+	2.12532	4.14525							TSS_1005852_+	1.4699	2.12846
	TSS_1199439_+	4.00192	5.64539							TSS_1005999_+	0.837153	0.677778
	TSS_1199440_+	3.95464	6.87398							TSS_1006141_-	-0.635964	0.186972
	TSS_1207987_+	0.826584	0.316262							TSS_1006498_+	1.06829	0.801203
	TSS_1208022_+	3.00001	4.07538							TSS_1006776_+	0.312109	0.0508936
	TSS_1210198_+	2.09159	1.52333							TSS_1007202_+	-0.361968	0.136113
	TSS_1210537_+	4.81769	10.3411							TSS_1007629_+	0.630898	0.38842
	TSS_1210673_+	4.52392	6.03374							TSS_1007666_-	0.00893907	0
	TSS_1210961_+	4.56346	3.55097							TSS_1007669_+	0.00856906	0.00253647
	TSS_1212763_+	4.99383	12.7357							TSS_1007672_+	0.0616955	0.0353754
	TSS_1212826_	3.53183	8.17327							TSS_1007830_+	-0.300124	0.252611
	TSS_1216959_+	1.70361	1.30245							TSS_1008023_+	0.785165	0.527344
	TSS_1216973_+	2.19676	3.88836							TSS_1008595_-	2.63562	2.5702
	TSS_1217779_+	4.16746	9.37304							TSS_100883_-	-0.0858969	0.0438301
	TSS_1217780_+	3.44767	7.76671							TSS_1008910_+	-0.252336	0.106536
	TSS_1218579_	2.74355	4.31725							TSS_1009015_-	0.108706	0.0234052
	TSS_1218738_	2.34741	2.92055							TSS_1010155_-	-0.253861	0.082897
	TSS_1218739_	5.27021	2.32276							TSS_1010165_+	0.0274202	0
	TSS_1220605_	5.42136	2.54428							TSS_1010737_+	-0.460127	0.212729
	TSS_1220617_+	7.41895	7.1679							TSS_1010923_+	-0.466337	0.220725
	TSS_1220618_+	5.58884	14.8255							TSS_1010924_+	-0.136123	0.0989639
	TSS_1220839_	2.84774	5.99652							TSS_1011391_+	2.23741	4.05623
	TSS_1220873_+	3.31099	6.52825							TSS_1011516_+	-0.0174705	0
	TSS_1229462_	7.07055	4.76119							TSS_1011660_+	0.797557	0.54265
	TSS_1314717_+	3.51107	7.05127							TSS_1011853_+	0.80368	0.291921
	TSS_1314835_+	4.38884	4.45109							TSS_1011924_+	0.683193	0.650038
	TSS_1314954_	4.34531	10.1868							TSS_1012234_-	0.559898	0.503911
	TSS_1314988_	4.26306	4.25224							TSS_1012492_+	-0.163237	0.0300333
	TSS_1315116_	4.21071	11.3858							TSS_1012834_+	0.145668	0.10537
	TSS_1316081_+	5.55699	6.28134							TSS_1012929_-	-1.51895	1.66068
	TSS_1316090_	5.18257	9.37913							TSS_1012948_+	0.829799	0.490953
	TSS_1370187_+	3.53185	2.3584							TSS_1013029_+	0.355333	0.177816
	TSS_1370189_+	2.25685	2.29826							TSS_1013182_+	0.201586	0.149735
	TSS_1371634_+	4.98981	5.15971							TSS_1013626_-	0.183432	0.119111
	TSS_1381603_+	6.07745	9.18643							TSS_1013628_-	-0.755176	0.386088
	TSS_1381746_+	4.81314	8.23332							TSS_1013928_+	0.682396	0.20088
	TSS_1381826_+	6.34543	4.29323							TSS_101539_-	0.429552	0.180141
	TSS_1381955_+	6.45523	4.62652							TSS_1015440_-	0.215629	0.0988374
	TSS_1382960_+	6.05933	3.48937							TSS_1015945_+	-0.221193	0.143758
	TSS_1383484_	7.70425	8.26455							TSS_1016323_+	-0.949056	0.664552
	TSS_1383542_+	4.51425	5.90459							TSS_1016462_+	2.0255	1.289
	TSS_1383640_	2.97198	2.83768							TSS_1016497_-	-0.151182	0.101894
	TSS_1395533_	4.33621	4.10415							TSS_1016498_-	-0.0477609	0.0255749
	TSS_1412687_	2.67667	4.44779							TSS_1016499_-	0.28662	0.232124
	TSS_1412835_	4.77281	4.69056							TSS_1017350_-	-1.42066	1.04159
	TSS_1417923_+	6.85327	5.03328							TSS_1017844_+	0.0653623	0.0427951
	TSS_1418191_	6.73052	5.31708							TSS_1017970_+	-0.999989	0.653521
	TSS_1418645_+	6.69007	4.51626							TSS_1018095_+	0.384975	0.231316
	TSS_1418646_+	4.77204	13.6468							TSS_1018328_-	-0.115796	0.0805559
	TSS_1418664_	6.6434	4.90998							TSS_1018329_-	0.0394436	0.0223853
	TSS_1436647_	4.34175	3.19388							TSS_1018343_-	0.310717	0.216028
	TSS_1436809_	2.84276	5.11956							TSS_1018344_-	0.601437	0.395858
	TSS_1466048_	2.39837	4.22298							TSS_1018457_+	-0.0175338	0
	TSS_1466067_+	0.590953	0.4274							TSS_1018459_+	-0.343389	0.282442
	TSS_1475489_+	6.09443	7.32383							TSS_1018721_-	-0.28135	0.22269
	TSS_1475591_+	7.15035	14.5197							TSS_101947_+	0.0445708	1.21e-15
	TSS_1475596_	7.63402	7.51298							TSS_1019927_-	-0.356976	0.197158
	TSS_1476859_+	2.82166	2.47101							TSS_1020186_-	-0.204116	0.132633
	TSS_1477973_	4.67667	4.30682							TSS_1020204_+	-0.0116587	0
	TSS_1477989_+	3.63049	2.68442							TSS_1020205_-	-0.569889	0.40945
	TSS_1477990_+	5.10444	8.22866							TSS_1020255_-	-0.161739	0.0732148
	TSS_1478212_	2.429	2.03038							TSS_1020301_+	-0.0516367	0.0252944
	TSS_1478231_+	3.7886	7.12938							TSS_1020430_+	-1.05263	0.719087
	TSS_1478465_+	5.1517	6.21							TSS_1020463_+	1.34061	1.92136
	TSS_1478466_+	4.65381	11.7134							TSS_1020949_-	0.0779827	0.051509
	TSS_1478941_+	5.77782	3.20409							TSS_1020951_-	-0.255826	0.154129
	TSS_150401_	3.78854	4.40172							TSS_1021054_+	0.783022	0.629644
	TSS_150548_+	3.72998	7.91601							TSS_1021083_+	0.932122	0.850892
	TSS_150689_	5.06033	12.0605							TSS_1021276_+	0.675076	0.412981
	TSS_150691_	4.8126	9.98002							TSS_1021378_+	0.218695	0.180609
	TSS_151013_	3.48082	7.59015							TSS_102169_+	-0.489296	0.246726
	TSS_151118_	7.79154	7.8441							TSS_1022385_-	-0.287189	0.227855
	TSS_151209_	5.06562	13.9095							TSS_1022397_+	-0.225494	0.105684
	TSS_151210_	5.80717	13.0327							TSS_1022422_-	-0.628827	0.2329
	TSS_151304_	6.08811	4.23584							TSS_1022539_-	-0.618914	0.395469
	TSS_151408_+	6.0771	4.06518							TSS_102254_+	-1.40002	1.59969
	TSS_151613_+	3.99138	4.69199							TSS_1022654_-	1.01516	0.610872
	TSS_151627_	3.36684	7.97155							TSS_1022834_-	0.578037	0.513773
	TSS_151804_+	2.59071	3.4109							TSS_1022846_-	2.10713	2.07339
	TSS_151806_+	3.09879	6.38496							TSS_1023121_+	0.0927399	0.0506241
	TSS_1520660_	5.27021	2.32276							TSS_1023334_-	-0.547288	0.198227
	TSS_1520873_	3.46024	6.30197							TSS_1023498_-	0.261306	0
	TSS_1520896_	3.80109	3.11533							TSS_1023758_-	1.51472	1.16177
	TSS_1520912_+	5.12483	5.52523							TSS_1024382_-	-0.63787	0.632261
	TSS_1521210_+	1.22347	1.48998							TSS_1024383_-	-2.55216	2.22303
	TSS_152495_+	3.9494	8.07127							TSS_1024438_+	-0.731628	0.625604
	TSS_152587_+	5.56029	2.71813							TSS_102454_+	-0.735973	0.768074
	TSS_152778_+	7.10992	6.38411							TSS_1025012_-	-0.126692	0.0748238
	TSS_152886_+	6.08352	4.42534							TSS_1025016_-	-0.598184	0.318882
	TSS_152936_	6.79623	5.0377							TSS_102530_+	-0.778154	0.604788
	TSS_153011_+	7.34156	5.18396							TSS_102531_+	-0.0807198	0.0401583
	TSS_1530682_+	3.29569	7.1779							TSS_102532_+	0.0310538	0.0162644
	TSS_1530785_+	3.04652	2.73011							TSS_1025782_+	0.471504	0.336022
	TSS_1530891_	4.04307	3.57442							TSS_1026869_+	-0.4066	0.11691
	TSS_153095_+	1.72607	2.10762							TSS_1027041_-	0.269539	0.20651
	TSS_1531442_+	2.93684	2.89143							TSS_1027043_-	0.455399	0.251441
	TSS_1533027_+	1.89045	3.47857							TSS_102723_+	1.17083	1.07044
	TSS_1533028_+	1.42494	2.15569							TSS_102741_+	0.29716	0.227993
	TSS_1533030_+	1.33848	1.80462							TSS_1027837_-	0.886106	0.663941
	TSS_154108_	5.10344	2.06295							TSS_1027839_-	5.66815	3.04884
	TSS_154131_+	3.47331	7.482							TSS_1027925_+	-0.268867	0.216497
	TSS_1543620_	0.444652	0.210147							TSS_1028054_-	-0.231162	0.0532725
	TSS_1543871_+	4.29392	6.67315							TSS_102872_+	0.19683	0.146794
	TSS_1543872_+	3.55573	6.90772							TSS_1028745_-	-0.184833	0.12227
	TSS_1544554_	0.599457	0.343237							TSS_1028869_-	0.0468374	0.0253027
	TSS_1544573_+	3.84774	4.04424							TSS_1029753_+	0.421496	0.388516
	TSS_1545375_+	3.41491	5.40219							TSS_1029962_+	-0.170723	0.122962
	TSS_1545595_+	3.09548	6.21774							TSS_1029999_-	-0.0851619	0.0601453
	TSS_1545706_+	5.4172	2.62288							TSS_1030089_+	1.04778	0.941488
	TSS_155963_+	1.95671	1.77589							TSS_103019_+	-0.277785	0.211415
	TSS_156107_+	3.35916	5.8144							TSS_1030242_+	0.339387	0.257891
	TSS_156215_	3.42423	5.94132							TSS_1030692_-	0.263717	0.197269
	TSS_1578791_+	3.14994	3.41043							TSS_1030706_-	0.829771	0.641606
	TSS_1578823_	2.6854	2.58835							TSS_1031446_-	0.804325	0.843534
	TSS_1580007_+	8.14089	8.60358							TSS_1031450_-	0.368608	0.304694
	TSS_1584006_	9.29465	14.8881							TSS_1031478_-	0.386868	0.343485
	TSS_1586979_+	4.22572	3.14611							TSS_1031581_-	0.67393	0.535466
	TSS_1587097_	5.9903	3.9839							TSS_103162_+	0.195301	0.0809472
	TSS_1587346_+	3.99431	4.56008							TSS_1031717_-	0.167242	0.101617
	TSS_1587374_	2.80976	3.31424							TSS_1031718_-	0.20737	0.116817
	TSS_1589057_+	2.82764	1.36602							TSS_1031721_-	-0.459237	0.201603
	TSS_1589261_+	3.56237	6.80408							TSS_1031983_+	2.47162	4.08063
	TSS_1589443_	5.71661	6.41215							TSS_1032028_-	0.102822	0.0275257
	TSS_1589731_	5.5032	11.3598							TSS_1032202_-	-0.156928	0.0883574
	TSS_1589879_+	6.25663	4.58303							TSS_1033283_-	0.266436	0.107061
	TSS_1590149_+	6.40238	5.13138							TSS_1033571_-	-0.601548	0.315725
	TSS_1590151_	5.35294	12.9247							TSS_1034032_-	-0.534419	0.332648
	TSS_1597686_	4.43824	4.90251							TSS_103561_+	-0.0266607	0.00921975
	TSS_1597691_+	3.68321	7.58133							TSS_1035759_+	-0.34659	0.277831
	TSS_1598070_	6.24236	15.575							TSS_10374_-	0.467595	0.438016
	TSS_1631983_	1.10912	1.00047							TSS_1037707_+	4.63895	11.889
	TSS_1632123_	4.03493	5.54929							TSS_1037920_+	0.470204	0.396191
	TSS_1674018_	5.67917	3.0582							TSS_1038433_+	-0.424743	0.22942
	TSS_1771989_	3.50129	6.39493							TSS_1039097_-	-0.850472	0.36109
	TSS_1771990_	4.45153	5.43941							TSS_1039295_-	-0.368739	0.15207
	TSS_1772303_+	6.24845	4.83846							TSS_1040188_+	-0.031788	0
	TSS_1772432_	4.75148	8.59757							TSS_1040337_-	-0.507317	0.382103
	TSS_1772433_	6.38111	4.29693							TSS_1041434_+	-0.651604	0.549681
	TSS_1772450_+	5.86013	8.48363							TSS_104197_+	0.112505	9.16e-16
	TSS_1772743_	8.21652	9.88466							TSS_1042041_-	-0.520313	0.257197
	TSS_1773607_	2.61172	2.22151							TSS_1042072_+	-0.854128	0.472001
	TSS_1779341_	1.656	2.55418							TSS_1042278_-	2.56967	1.77132
	TSS_1779361_+	1.31947	1.20584							TSS_1042624_-	0.0109775	0
	TSS_1787411_	3.78666	9.31588							TSS_1042629_+	0.258473	0.0969659
	TSS_1787412_	4.15035	9.92321							TSS_1042795_-	2.08591	1.33594
	TSS_1787413_	4.87859	5.48648							TSS_1043044_-	-0.429354	0.188973
	TSS_1787413_+	3.29908	7.39976							TSS_1043895_-	0.360772	0.197095
	TSS_1787415_+	2.88562	6.22174							TSS_1043924_+	-1.51147	1.16614
	TSS_1803052_+	3.74638	2.45714							TSS_104537_+	2.63063	5.736
	TSS_1804195_+	4.34948	5.095							TSS_1045581_-	-0.390375	0.283173
	TSS_1804319_	6.89008	5.73397							TSS_1045582_-	0.472598	0.118379
	TSS_1804324_+	4.33982	6.30795							TSS_1045821_+	0.734801	0.283805
	TSS_1804450_	5.9903	3.9839							TSS_1045838_+	-0.0439415	0.0245414
	TSS_1804581_	4.31596	4.27601							TSS_104636_+	-0.505784	0.4284
	TSS_1804655_+	5.42136	2.54428							TSS_1046551_+	-0.588195	0.407048
	TSS_1804916_	3.52073	2.59172							TSS_1046970_+	-0.0101204	0
	TSS_1817879_	3.0333	2.407							TSS_1047013_+	-0.210826	0.140383
	TSS_1817972_	4.62069	4.5489							TSS_1047448_+	-0.0638642	0
	TSS_1820971_	5.87209	7.98639							TSS_1047598_-	-0.322092	0.242299
	TSS_1854010_+	5.4172	2.62288							TSS_10476_-	-0.482395	0.416987
	TSS_1854086_	9.02639	13.9845							TSS_1048288_+	2.36449	2.25781
	TSS_1870098_	2.37577	3.70645							TSS_1049026_-	2.2428	4.46555
	TSS_1870100_	1.73882	1.29174							TSS_1049027_-	1.96384	1.40949
	TSS_1871164_+	6.24177	10.5495							TSS_1049237_+	1.23583	1.73304
	TSS_1907636_	2.83675	2.49999							TSS_1049260_-	1.97541	2.06842
	TSS_1907639_	2.60109	2.70125							TSS_1049319_+	1.13166	1.14813
	TSS_1907757_+	2.18026	2.89382							TSS_1049412_+	1.33323	1.02818
	TSS_1907758_+	2.48604	4.58485							TSS_105047_+	0.16707	0.110111
	TSS_1907793_	4.06456	4.42134							TSS_1050644_+	1.218	1.39605
	TSS_1957872_	3.50862	2.52987							TSS_1050703_-	0.90246	0.914002
	TSS_2010866_	1.48089	1.05798							TSS_1050712_-	0.951237	1.08475
	TSS_2023683_+	2.94606	4.2939							TSS_1050723_+	1.51337	0.838003
	TSS_2023836_+	3.81674	6.95404							TSS_1050725_+	0.577655	0.533488
	TSS_2024386_+	2.96535	6.43833							TSS_1050829_-	2.53615	1.68903
	TSS_2035694_	4.85842	10.6938							TSS_1051198_-	1.77579	1.41533
	TSS_2035811_	7.3297	15.2992							TSS_1051200_-	1.39413	1.19572
	TSS_2035910_	6.62579	12.2037							TSS_1051302_+	0.954062	0.926438
	TSS_2037384_+	7.60528	7.47381							TSS_1051305_+	0.740472	0.707032
	TSS_2039045_	1.64526	0.925941							TSS_1051901_+	1.67627	1.09531
	TSS_2042078_+	6.71086	5.53818							TSS_1051994_+	0.275701	0.217188
	TSS_2052437_+	7.67673	8.18954							TSS_1051995_+	0.0966006	0.0655554
	TSS_2052555_+	2.922	2.7369							TSS_1052207_-	-0.129086	0.0753662
	TSS_2052667_+	7.16393	5.31315							TSS_1052546_-	-0.0188643	0
	TSS_2099443_+	3.81378	10.002							TSS_1052644_+	2.18695	1.81467
	TSS_2099541_	5.34845	6.96819							TSS_1053039_+	-0.891638	0.98908
	TSS_2103047_	1.73302	2.43274							TSS_1053395_-	-0.98564	0.823088
	TSS_2103202_+	3.89594	2.97123							TSS_1053396_-	-1.41356	1.02277
	TSS_2103203_+	3.32579	5.72136							TSS_1053474_+	-1.36975	0.917348
	TSS_2103260_	2.82818	2.78211							TSS_1053678_-	-0.498086	0.187778
	TSS_2104958_	2.01011	3.75524							TSS_1053778_+	-0.730548	0.71935
	TSS_2105511_	1.53921	2.32633							TSS_1054122_+	-1.54327	0.980422
	TSS_2105512_	1.92539	1.8531							TSS_1054442_+	0.0337894	0.0117545
	TSS_2105515_+	2.58227	2.5542							TSS_1056105_+	0.574995	0.230174
	TSS_2106494_	1.93845	1.89697							TSS_1056182_-	-0.380313	0.303857
	TSS_2106923_	1.83314	2.39138							TSS_1056223_-	-0.396657	0.338679
	TSS_2106974_	0.261283	16							TSS_1056240_+	-0.190462	0.0733132
	TSS_2107124_	2.33436	1.76368							TSS_1056241_+	-0.660884	0.672165
	TSS_2107497_	1.86933	2.70919							TSS_1056451_+	1.19826	0.528588
	TSS_2107501_	3.12332	3.91449							TSS_1056911_+	-0.598184	0.318882
	TSS_2107520_+	1.82223	1.92057							TSS_1057172_+	0.0307484	0
	TSS_2107633_	1.98658	2.85497							TSS_1057984_-	-0.1326	0.0970477
	TSS_2107738_	2.42069	4.50813							TSS_1058233_-	0.188901	0.115808
	TSS_2107951_	1.50287	1.43088							TSS_1060575_-	0.900983	0.715194
	TSS_2108403_	2.30929	4.29113							TSS_1060905_+	-0.330196	0.283128
	TSS_2108832_+	5.08924	4.28233							TSS_1061581_+	-0.0724939	0
	TSS_2108959_	3.87531	6.16075							TSS_1061582_+	-0.183513	0.126745
	TSS_2109386_+	3.42389	3.52531							TSS_1061583_+	-0.434233	0.40041
	TSS_2109430_+	4.46184	9.83345							TSS_1062312_-	-1.10102	0.819905
	TSS_2109584_	1.61526	1.97306							TSS_1062409_+	-0.570173	0.220162
	TSS_2109616_+	3.27595	7.64076							TSS_1063377_+	-0.0368922	4.53e-15
	TSS_2109851_	2.33644	3.23402							TSS_1063556_-	1.30719	1.22216
	TSS_2109937_+	5.26794	2.34836							TSS_1063832_+	0.609405	0.481562
	TSS_2110091_	2.69802	4.11636							TSS_1063833_-	0.329499	0.259485
	TSS_2110473_	1.255	0.817373							TSS_1063835_-	0.743565	0.618922
	TSS_2110553_+	2.31562	2.62012							TSS_1064037_-	1.60768	1.62231
	TSS_2110572_	0.0774823	0							TSS_1064276_+	2.46801	1.85889
	TSS_2110689_	0.143987	0							TSS_1064370_+	4.86873	13.2733
	TSS_2110850_+	3.26258	5.07433							TSS_1064837_+	2.00643	1.24113
	TSS_2112320_	2.41241	2.70409							TSS_106501_+	-0.605687	0.50102
	TSS_2112420_+	4.06178	5.6091							TSS_106508_+	-0.231607	0.17942
	TSS_2129893_	3.42219	4.90192							TSS_1065095_+	3.50265	7.12189
	TSS_2130258_	5.49024	13.4124							TSS_1065316_+	2.59223	5.0145
	TSS_2137583_	4.45428	4.31069							TSS_1065436_-	3.07451	3.14778
	TSS_2151488_+	2.22739	3.18598							TSS_1065558_+	1.33713	1.0271
	TSS_2169549_+	2.10664	1.24288							TSS_1065559_+	2.10372	1.5626
	TSS_2169758_	2.71429	5.10183							TSS_1065647_-	1.06611	0.843726
	TSS_2169761_	3.14336	3.15445							TSS_1065914_-	1.50205	1.0956
	TSS_2187553_	5.79001	3.38211							TSS_1066025_+	-0.140379	0.0942377
	TSS_2188192_+	4.34941	10.4083							TSS_1067107_+	0.0620461	2.41e-16
	TSS_2188193_	4.0227	6.93285							TSS_106744_+	-0.0794815	0
	TSS_2188337_	5.59711	13.2945							TSS_106746_+	-0.596503	0.604062
	TSS_2188643_	2.89121	2.74133							TSS_1067499_+	1.58112	0.96537
	TSS_2204520_+	4.3609	3.70272							TSS_1067531_-	0.0265278	0
	TSS_2204561_+	4.70004	8.60926							TSS_1067758_-	-0.171865	0.105566
	TSS_2229546_+	5.68874	3.07968							TSS_1067945_-	-1.13449	0.719066
	TSS_2229665_	2.14739	3.53682							TSS_1068062_+	0.280247	0.225168
	TSS_2229666_	4.19241	4.39682							TSS_106839_+	-2.21465	1.53023
	TSS_2233035_	1.5376	2.32514							TSS_1068893_+	0.0257972	4.82e-17
	TSS_2233058_+	0.927014	0.666941							TSS_1069252_-	-0.206098	0.0934749
	TSS_2233297_	4.00793	8.51328							TSS_106958_+	1.04674	0.438436
	TSS_2233411_+	2.92759	2.80809							TSS_1069621_-	-0.0389174	0.0185806
	TSS_2238290_	4.11158	6.89188							TSS_1069650_+	-2.19551	1.9175
	TSS_2255088_+	4.96215	11.3138							TSS_1069663_+	-0.111435	0.0680554
	TSS_2255290_+	3.98933	6.78764							TSS_1069796_-	-0.21491	0.0566954
	TSS_2255801_+	6.32712	17.8102							TSS_1070619_+	0.126603	0.0539897
	TSS_2258166_	5.61042	7.72684							TSS_1072049_+	-0.841938	0.483304
	TSS_2258992_	4.5994	4.87133							TSS_107214_+	-0.961818	0.570284
	TSS_2258999_+	5.67269	3.16494							TSS_1073055_+	-0.304047	0.145226
	TSS_2259155_	4.18206	6.48999							TSS_1073989_+	0.465424	0.191732
	TSS_2259279_+	3.88287	7.55252							TSS_1074098_+	0.260305	0.194684
	TSS_237636_	1.93914	3.21015							TSS_1074220_+	-0.218473	0.164161
	TSS_2382596_	2.03343	3.82242							TSS_1074422_+	-0.0607305	3.38e-16
	TSS_2382708_	2.06361	3.49414							TSS_1074423_+	-0.0478905	0.0186866
	TSS_2387599_+	2.96617	3.54737							TSS_1074747_-	1.07736	0.415064
	TSS_2387807_	4.61064	12.4411							TSS_1075409_-	0.314771	0.163324
	TSS_2388172_	3.48074	5.18243							TSS_107554_+	0.965426	0.882598
	TSS_2388297_	6.41427	4.61956							TSS_1075660_-	-0.102037	0
	TSS_2388673_	4.7326	13.1109							TSS_107668_+	-0.100403	0.0689209
	TSS_2388819_	4.85711	8.38139							TSS_107706_-	0.847848	0.329771
	TSS_2463446_	2.82	5.41316							TSS_1077887_-	0.967933	0.557572
	TSS_2463464_+	1.9294	2.75271							TSS_1078922_-	1.92647	1.50761
	TSS_2468917_	2.46779	2.96646							TSS_1078970_+	-0.146306	0.0905438
	TSS_2468918_	1.20128	0.671482							TSS_1079118_+	0.432784	0.30454
	TSS_2474233_	4.23954	5.21988							TSS_107945_-	0.345551	0.233488
	TSS_2474234_	3.39176	2.23337							TSS_1079749_+	-0.673039	0.315124
	TSS_2480946_	3.37849	7.51477							TSS_1081010_+	0.0963506	0.0304747
	TSS_2480976_	6.55072	4.86003							TSS_108125_-	0.18381	0.137615
	TSS_2481080_+	4.40625	3.46784							TSS_1081276_-	-1.26357	1.62751
	TSS_2481091_	4.33548	9.19462							TSS_1081277_-	-0.893568	0.898028
	TSS_2481092_	1.93641	1.12275							TSS_1081296_+	-1.00047	1.121
	TSS_2481253_	4.00706	7.02657							TSS_1081297_+	-0.8416	0.900588
	TSS_2481326_+	6.45523	4.62652							TSS_1082213_-	-0.846971	0.570544
	TSS_2481333_	4.55368	5.67282							TSS_1082919_+	-0.175879	0.0483318
	TSS_2481794_+	5.1377	9.44355							TSS_1083372_-	0.196146	0.137832
	TSS_2482209_+	2.3958	1.60639							TSS_1083374_-	0.97558	0.483006
	TSS_2483069_	3.52163	3.18232							TSS_1083391_+	-0.253837	0.096868
	TSS_2483142_+	8.69307	11.0373							TSS_1084119_+	-0.644998	0.521844
	TSS_2483228_	2.8279	1.36617							TSS_1084864_-	2.84221	2.04721
	TSS_2483520_+	2.47415	4.96031							TSS_1084865_+	-1.8267	2.17175
	TSS_2484195_	3.03594	6.74166							TSS_1084896_-	0.656601	0.462806
	TSS_2484226_+	2.51182	2.4423							TSS_1084941_+	2.16701	3.90423
	TSS_2484227_+	2.96756	5.308							TSS_1085913_+	1.98489	0.914498
	TSS_2484435_	6.89008	5.73397							TSS_1086169_-	0.722808	0.373417
	TSS_2484727_	1.78145	2.46838							TSS_1086289_-	2.9371	6.64299
	TSS_2485138_+	3.38774	8.07888							TSS_1086591_-	3.39995	5.90046
	TSS_2485328_+	3.81196	8.95138							TSS_1086691_+	6.29675	3.31165
	TSS_2485408_+	3.60223	2.50162							TSS_1087802_-	2.29913	2.16116
	TSS_2485476_+	4.11418	9.94134							TSS_1088028_-	4.44712	11.6742
	TSS_2485478_+	4.70645	12.7533							TSS_1088462_-	3.52853	7.39338
	TSS_2485627_+	3.76444	4.65851							TSS_1088523_+	4.51269	8.31206
	TSS_2485629_+	4.50687	10.9583							TSS_1088601_-	4.21056	11.0877
	TSS_2485854_	4.91961	5.57137							TSS_1088816_-	3.77148	4.07292
	TSS_2485876_+	5.53762	9.54917							TSS_1089223_-	5.61693	7.43926
	TSS_2486160_+	6.97954	6.14166							TSS_1089377_+	-0.222775	0.0407216
	TSS_2486325_+	2.904	1.88137							TSS_1089590_-	1.32278	0.681896
	TSS_2486351_+	4.00197	8.01099							TSS_1089710_-	2.77167	2.14677
	TSS_2486426_+	4.04377	10.6657							TSS_1089767_+	2.35101	3.52748
	TSS_2487406_	3.60395	5.48632							TSS_1089816_+	1.76613	3.05767
	TSS_2488166_	2.64587	4.51722							TSS_1090033_+	1.01364	0.622771
	TSS_2488167_	4.11808	4.00798							TSS_1090160_+	0.189632	0.074118
	TSS_2488250_+	4.40219	6.3812							TSS_1090438_-	0.32083	0.12443
	TSS_2488293_	3.16923	6.17245							TSS_1090669_-	0.464085	0.299259
	TSS_2488295_	6.0771	4.06518							TSS_1091827_+	2.96801	2.68261
	TSS_2488335_+	2.54819	3.89518							TSS_1091855_+	2.23542	3.84366
	TSS_2490135_+	6.66392	5.50666							TSS_1091926_-	3.13643	7.07634
	TSS_2490193_+	4.41368	10.4709							TSS_1091927_-	3.25513	6.60049
	TSS_2490843_+	3.35105	3.35665							TSS_1091943_-	1.20742	0.588827
	TSS_2490985_+	2.75604	2.24168							TSS_1092185_+	3.05654	6.77893
	TSS_2493284_+	3.08797	5.58032							TSS_1092521_-	5.02634	12.7742
	TSS_2494543_+	4.91061	5.34327							TSS_1092523_-	7.46337	7.45343
	TSS_2522563_	5.77813	14.6454							TSS_1092574_+	4.2432	8.66322
	TSS_2522626_	7.13017	13.5073							TSS_1092838_+	4.34328	11.1557
	TSS_2525372_	1.97634	2.00774							TSS_1092839_+	4.22465	11.2048
	TSS_252946_+	7.4878	7.37491							TSS_1093058_+	8.10074	9.84044
	TSS_259140_+	3.44467	7.94907							TSS_1093077_+	5.63097	15.805
	TSS_259980_	4.8473	11.1036							TSS_1093681_+	4.69647	11.9993
	TSS_260016_	4.86947	5.29704							TSS_1093735_-	6.78193	12.9107
	TSS_2654409_	3.50631	2.92958							TSS_1093736_-	4.31485	4.27454
	TSS_2654458_+	2.62748	2.06636							TSS_1093998_+	1.13254	0.88858
	TSS_2742235_+	1.55744	2.50744							TSS_1094196_+	0.838097	0.627188
	TSS_2742357_	1.37512	1.0039							TSS_1095756_-	3.15332	5.73948
	TSS_2757636_	6.65941	5.57178							TSS_1095870_-	6.6434	4.90998
	TSS_2757912_	4.52986	12.0522							TSS_1095908_+	4.6992	10.6514
	TSS_2757913_	2.73103	2.65561							TSS_1095909_+	5.98424	17.9917
	TSS_2758000_	4.84361	5.36977							TSS_1096324_+	2.34977	3.72285
	TSS_2758269_+	2.5921	2.62208							TSS_109753_-	-1.17913	1.13189
	TSS_2759095_	2.99224	1.6108							TSS_1097679_-	-1.07976	0.617225
	TSS_2759235_	3.06768	3.1251							TSS_1097758_+	1.07305	0.490146
	TSS_2759278_	7.28837	4.37077							TSS_1097825_+	0.130613	0.0872877
	TSS_2759595_+	3.71682	4.02907							TSS_1097826_+	0.228876	0.170462
	TSS_2759649_	1.98495	0.93168							TSS_1098291_+	-0.0694708	0.0244741
	TSS_2760838_	3.70347	7.39562							TSS_1098856_+	0.41273	0.266676
	TSS_2760896_+	3.55857	7.43005							TSS_1098857_+	0.00986368	0.00605833
	TSS_2761002_	4.61485	5.44302							TSS_10989_-	-0.06954	0.0440914
	TSS_2774041_+	5.67917	3.0582							TSS_1098925_-	0.291266	0.227504
	TSS_2781601_	2.99013	6.09257							TSS_1098927_-	1.65487	1.33902
	TSS_2781702_+	1.33541	0.88904							TSS_1098986_+	1.10807	0.777256
	TSS_2781922_	3.43192	2.50402							TSS_1099113_+	0.879294	0.546965
	TSS_2781945_+	2.14881	1.12021							TSS_1099270_+	0.171552	0.132581
	TSS_2782030_+	3.55527	4.73871							TSS_1099377_+	1.92082	1.7146
	TSS_2782423_	3.70408	7.95356							TSS_1099526_+	1.50148	1.14601
	TSS_2782622_+	5.27297	11.8916							TSS_1099837_+	-0.674658	0.656192
	TSS_2782881_+	3.41702	8.69213							TSS_1100073_+	-0.164674	0.102986
	TSS_2783056_+	3.15063	4.77812							TSS_1100187_-	-0.610042	0.243495
	TSS_2783151_	4.09608	9.36067							TSS_1100296_+	0.279869	0.115397
	TSS_2783228_	1.63956	1.01467							TSS_1100992_-	0.348994	0.115235
	TSS_2783926_	4.43842	10.7067							TSS_1102154_-	4.24287	5.17574
	TSS_2785425_+	2.12454	1.66082							TSS_110229_+	-0.826826	0.386146
	TSS_2787102_+	6.3716	3.96176							TSS_1102989_+	4.69732	9.79939
	TSS_2787308_	3.88966	9.53442							TSS_1103061_-	3.17287	5.03358
	TSS_2787310_	4.46709	5.86898							TSS_1103256_+	5.56029	2.71813
	TSS_2787535_	5.20873	14.5252							TSS_1103343_-	4.0615	8.53902
	TSS_2787536_	5.67917	3.0582							TSS_110345_-	-1.28471	1.32179
	TSS_2787859_+	3.9261	6.83647							TSS_1103641_-	6.17835	4.26966
	TSS_2788282_	3.57663	4.89483							TSS_1103886_+	5.89347	3.69592
	TSS_2788283_	4.77515	3.20326							TSS_1104236_+	2.51099	2.09895
	TSS_2788285_+	3.9597	8.85028							TSS_1104683_+	3.61762	2.80263
	TSS_2797519_	1.81922	1.82049							TSS_1104684_+	1.51927	1.87453
	TSS_2797738_	2.51442	4.95011							TSS_1104903_-	0.663775	0.652428
	TSS_2797902_+	1.50044	1.11634							TSS_1105019_+	1.22357	0.722149
	TSS_2798029_+	3.07307	3.81462							TSS_1105023_-	0.271267	0.136656
	TSS_2798393_	2.86657	5.34941							TSS_1105178_-	1.99683	3.69038
	TSS_2804563_+	3.09617	2.14121							TSS_1105200_+	3.17269	4.08954
	TSS_2804747_+	2.73467	3.07956							TSS_1105201_+	2.01377	2.79907
	TSS_2804767_	4.8569	12.696							TSS_1105202_+	1.18069	1.46602
	TSS_2805450_+	2.70634	6.20073							TSS_1105203_+	1.60355	2.00641
	TSS_2805528_+	3.18753	4.11271							TSS_110543_-	-1.10972	0.763279
	TSS_2859735_	4.86632	7.46872							TSS_1105609_-	0.90879	0.622348
	TSS_2859737_+	1.90336	2.22246							TSS_1105671_+	2.28913	3.18085
	TSS_2859738_+	3.3897	8.38145							TSS_1105708_-	1.38409	1.80371
	TSS_2859894_+	3.41377	2.2779							TSS_1105795_+	0.632294	0.611989
	TSS_2859903_	5.54781	2.84727							TSS_1105797_+	0.481072	0.425439
	TSS_2859923_+	3.72164	9.50301							TSS_1105844_-	0.81063	0.688514
	TSS_2860147_+	3.75841	4.04765							TSS_1106122_-	0.184599	0.122227
	TSS_2882962_+	5.67485	3.16756							TSS_1106292_+	0.0582736	0.0392512
	TSS_2883044_	3.08846	4.47204							TSS_1106615_-	0.414929	0.250504
	TSS_2883110_+	5.9933	4.14567							TSS_1107185_+	-0.236366	0.129962
	TSS_2886966_	5.02827	7.65443							TSS_1107453_-	1.26037	0.943695
	TSS_2887095_	6.51822	4.62403							TSS_1107961_+	0.952633	0.96918
	TSS_2887243_	4.46638	8.16118							TSS_1108189_-	1.72222	2.5257
	TSS_2887256_+	4.30336	7.01441							TSS_1108481_+	2.433	2.08491
	TSS_2899287_	0.82494	0.716993							TSS_1108564_+	1.3014	0.794356
	TSS_2899410_	6.40238	5.13138							TSS_1108566_+	2.19291	3.59685
	TSS_2899460_+	4.08996	10.0303							TSS_1108859_+	0.991831	0.626538
	TSS_2899677_+	3.90351	3.32575							TSS_1108877_+	0.795446	0.731075
	TSS_2900920_	5.4172	2.62288							TSS_1108955_+	1.00081	1.00324
	TSS_2905790_+	2.01284	1.24254							TSS_11090_+	0.164737	0.0709866
	TSS_2905904_+	5.10344	2.06295							TSS_1109123_-	0.400174	0.29295
	TSS_2905926_	1.73852	1.22061							TSS_1109124_-	0.814377	0.534621
	TSS_2906091_	1.56396	1.50788							TSS_1109125_-	0.316408	0.120352
	TSS_2906179_	3.19973	6.58241							TSS_1109251_+	2.72595	3.96306
	TSS_293051_+	4.58126	11.2466							TSS_1109255_+	3.49298	8.59989
	TSS_293101_	7.06582	9.63063							TSS_1109278_+	1.34441	1.84687
	TSS_293103_	6.89171	3.8137							TSS_1109692_-	0.730906	0.653441
	TSS_293141_+	3.26424	6.26139							TSS_1110616_-	-0.884987	0.675816
	TSS_293275_+	5.18007	5.06809							TSS_1111278_+	-0.174277	0.0755082
	TSS_2933761_	5.38496	3.45958							TSS_1111534_-	-0.70659	0.541761
	TSS_2934453_	3.64964	3.47787							TSS_111169_+	-0.111497	0
	TSS_2934816_+	2.45742	1.60345							TSS_1111850_+	-0.165932	0
	TSS_293484_+	3.95676	8.6313							TSS_1113338_+	0.364996	0.0670458
	TSS_294029_	6.89008	5.73397							TSS_1113565_+	1.37543	1.28522
	TSS_294165_+	5.54781	2.84727							TSS_1113638_-	0.773866	0.319308
	TSS_294413_	7.0199	6.17998							TSS_1114088_-	0.0595531	0.0216349
	TSS_2986079_	1.62371	0.78904							TSS_1114212_-	-0.215442	0.163505
	TSS_2986116_+	3.98083	3.60231							TSS_1114213_-	-0.227064	0.158894
	TSS_2986330_+	5.54781	2.84727							TSS_1114224_-	-2.61674	1.3655
	TSS_2986569_	3.76673	9.51235							TSS_1114310_+	0.120006	0.0494864
	TSS_2986620_	1.83638	1.04684							TSS_1114525_+	0.611909	0.415877
	TSS_2987040_+	0.606788	0.565915							TSS_1114960_+	-0.737229	0.74106
	TSS_2987408_	3.55316	4.52158							TSS_1115303_+	1.88027	1.54415
	TSS_2987504_	5.79001	3.38211							TSS_1115544_-	-0.359402	0.292371
	TSS_2987509_+	3.33634	6.14579							TSS_1115730_+	0.275255	0.138184
	TSS_2987511_+	3.03329	6.99558							TSS_1115731_-	0.00594655	1.54e-15
	TSS_2987589_	5.88717	3.57409							TSS_1116343_-	0.140503	0.0531133
	TSS_2987703_+	3.77577	7.84347							TSS_1116427_-	-0.00709617	0
	TSS_2987908_+	5.27021	2.32276							TSS_1116709_-	0.165287	0.102333
	TSS_2987914_+	4.1943	6.37132							TSS_1116710_-	-0.0526474	0.0208895
	TSS_2988459_+	2.67842	5.6681							TSS_1116736_+	0.458365	0.378455
	TSS_2988811_	2.55317	1.73845							TSS_1116771_+	0.0634215	0.0392527
	TSS_2989102_+	6.65941	5.57178							TSS_1116805_-	0.610568	0.420179
	TSS_2989119_+	3.50765	8.03137							TSS_1116926_+	0.163659	0.111172
	TSS_2990039_	2.56205	2.12202							TSS_1117587_+	1.50506	1.27231
	TSS_2990127_+	3.48118	3.55704							TSS_1118260_-	-1.75716	1.70824
	TSS_2990189_	3.27058	5.93601							TSS_111828_-	-0.193596	0.14613
	TSS_2990190_	2.55408	1.78287							TSS_111830_-	0.490346	0.333756
	TSS_2990486_	2.55716	1.74136							TSS_1118573_-	1.18678	0.831172
	TSS_2991402_+	3.44998	4.26321							TSS_1119073_-	3.40098	8.10138
	TSS_2991582_+	5.67917	3.0582							TSS_1119173_+	5.08225	12.9214
	TSS_2991672_	5.10344	2.06295							TSS_1119347_+	6.40238	5.13138
	TSS_2992130_+	2.68656	4.60047							TSS_1120609_-	0.806122	0.821265
	TSS_2992495_+	3.41208	3.84983							TSS_1120610_-	0.113377	0.0632028
	TSS_2993131_+	2.76847	2.12399							TSS_1120874_-	0.875151	0.557528
	TSS_2993202_+	2.45426	3.26954							TSS_1120987_+	3.4603	3.81442
	TSS_2993593_+	3.24728	3.57409							TSS_1121029_-	1.27425	1.71074
	TSS_2994095_	2.44966	4.15001							TSS_1121032_-	1.05361	1.10386
	TSS_2994118_+	4.49191	4.6941							TSS_1121350_+	1.10816	0.692188
	TSS_2994221_+	2.15178	1.86711							TSS_1121509_-	-0.281456	0.185124
	TSS_2994876_	1.74267	2.32774							TSS_1121520_-	0.520154	0.416599
	TSS_2994877_	1.66871	1.80015							TSS_1121935_-	0.209372	0.165457
	TSS_2996258_	3.58801	8.92951							TSS_1122542_+	-0.117116	0.0795162
	TSS_2998582_+	1.4041	0.975602							TSS_1122643_-	-0.117768	0.0804356
	TSS_3004974_	1.91749	2.28413							TSS_1123297_-	0.043169	0.0270238
	TSS_3004975_	3.51419	2.52662							TSS_1123312_+	0.534208	0.395025
	TSS_3005127_+	8.37764	10.9683							TSS_1123413_-	-0.0659165	0.0365659
	TSS_3005397_+	3.91035	6.56148							TSS_1123466_+	0.500749	0.238028
	TSS_3015189_+	5.30088	6.40586							TSS_1123628_+	-0.202024	0.0772798
	TSS_3015190_+	6.34995	12.9757							TSS_1123833_-	-0.0718796	0.0472566
	TSS_3015222_	5.75288	4.03764							TSS_1123834_-	0.1028	0.0623824
	TSS_3015267_+	5.45926	9.63887							TSS_1124081_-	0.0270252	0.0156302
	TSS_3015372_	5.85515	10.6514							TSS_1125354_-	0.512633	0.483183
	TSS_3015373_	7.70055	10.8107							TSS_1125403_-	1.67657	1.24679
	TSS_3078856_	7.33798	6.65407							TSS_1125409_+	0.122219	0.0575158
	TSS_3078869_+	6.66392	5.50666							TSS_1125466_+	0.395889	0.348813
	TSS_3079230_	6.14531	15.3444							TSS_1125986_-	1.63114	1.53242
	TSS_3079231_+	6.21103	3.29256							TSS_1126357_-	0.972223	0.531987
	TSS_311006_	5.45367	12.3088							TSS_112688_-	-0.433198	0.329066
	TSS_311196_+	7.24581	5.6107							TSS_112707_+	-0.0840637	0.0215826
	TSS_3113143_+	3.33452	5.62337							TSS_1127373_+	-0.969461	0.622179
	TSS_3113492_+	2.29605	4.25723							TSS_1127750_+	0.511688	0.284582
	TSS_311741_+	1.93678	2.39552							TSS_1127783_+	-0.777389	0.83001
	TSS_3119654_+	1.68577	2.14848							TSS_1127834_-	-1.09845	0.434176
	TSS_3134018_+	2.12357	1.93995							TSS_1128870_+	0.540519	0.44343
	TSS_3134136_+	3.58351	4.01514							TSS_1129005_-	-0.0736285	0.0198892
	TSS_3136382_+	4.12831	6.88062							TSS_1129234_+	0.516502	0.489965
	TSS_3136403_	3.45055	5.38422							TSS_1130166_-	-1.74403	2.55855
	TSS_314561_+	5.27021	2.32276							TSS_1130166_+	-0.383803	0.116466
	TSS_314791_+	4.21032	7.27132							TSS_1130194_-	-0.997507	1.12951
	TSS_314792_+	3.45385	7.19617							TSS_1130201_-	-3.47743	2.39045
	TSS_3172041_	7.30074	4.90403							TSS_1130584_-	-0.211056	0.167246
	TSS_3172200_	6.44985	16.3883							TSS_1130585_-	0.0765025	0.0341095
	TSS_317559_	3.57363	9.04455							TSS_1130885_-	0.0142902	0.00892812
	TSS_317571_	3.44041	6.55382							TSS_1130888_-	-0.255575	0.186613
	TSS_317591_+	2.23606	2.36013							TSS_1130990_+	-0.390789	0.250395
	TSS_318058_	4.62509	4.34309							TSS_1130992_+	-0.100741	0.06544
	TSS_318203_+	3.72793	8.00501							TSS_11317_+	1.02363	1.17613
	TSS_3187732_+	7.78727	7.23229							TSS_113199_-	0.25945	0.207141
	TSS_3187746_	4.95712	7.55979							TSS_113322_-	0.513583	0.485578
	TSS_318777_	2.9329	6.28641							TSS_113323_-	0.539957	0.520998
	TSS_3187891_	5.39314	12.5091							TSS_1133370_-	5.4172	2.62288
	TSS_3187893_	5.86725	7.78955							TSS_11335_-	1.07121	0.389816
	TSS_3187911_+	5.54183	11.9446							TSS_1133505_-	2.60082	2.54552
	TSS_3188182_+	3.60376	6.96606							TSS_113376_-	-0.508837	0.271594
	TSS_3188836_	5.43679	13.5926							TSS_113394_+	0.0932819	0.0543239
	TSS_3189155_+	1.58659	1.96297							TSS_113396_+	-0.374876	0.309376
	TSS_3189236_	5.79664	3.44069							TSS_1133978_+	-2.92852	1.81952
	TSS_3189745_	0.818457	0.662542							TSS_1134293_+	-0.400959	0.116373
	TSS_3189973_	3.50175	8.79345							TSS_113671_-	-0.325586	0.141826
	TSS_3189975_	7.2416	6.73725							TSS_113803_-	-1.01168	0.539034
	TSS_3190438_	3.42482	7.96843							TSS_113823_+	-0.622153	0.331412
	TSS_3190439_	2.95303	5.97039							TSS_1138346_+	-1.17537	1.0013
	TSS_3190716_+	6.65941	5.57178							TSS_1138351_+	-2.14242	4.04702
	TSS_3190797_+	5.55336	2.86011							TSS_1138353_+	-1.99558	3.36825
	TSS_3190876_	3.82553	9.7855							TSS_1138994_-	-0.524118	0.283521
	TSS_3190878_	4.4239	9.01156							TSS_1140889_-	0.64943	0.459487
	TSS_3190947_+	3.35142	7.05527							TSS_1140990_-	0.0561521	0.0357982
	TSS_3191119_	4.30344	10.0994							TSS_1142939_-	-0.172594	0.074572
	TSS_3191121_	3.8959	8.52622							TSS_1144570_-	1.51058	1.2615
	TSS_3191306_+	5.54781	2.84727							TSS_1144728_-	0.68717	0.604631
	TSS_3191420_	2.61395	4.06806							TSS_1144746_+	0.587979	0.417648
	TSS_3192124_	2.40727	4.44374							TSS_1144762_-	0.639276	0.626659
	TSS_3192139_+	2.2457	4.05628							TSS_1144763_-	0.536057	0.348682
	TSS_3192217_	2.02447	2.11383							TSS_1144940_+	0.214259	0.147412
	TSS_3192339_	1.78913	2.98699							TSS_1145102_-	1.64629	1.16238
	TSS_3192548_	1.81023	2.3959							TSS_1145401_+	0.682396	0.20088
	TSS_3192564_+	3.39902	2.32894							TSS_114576_-	-0.885906	0.646076
	TSS_319381_	3.3719	6.98729							TSS_1145907_+	-0.33141	0.171569
	TSS_319577_+	5.97229	3.42749							TSS_1146110_-	0.534442	0.478523
	TSS_319857_	4.87099	8.60892							TSS_1146590_+	0.161683	0.0563112
	TSS_319859_	5.27021	2.32276							TSS_1146625_-	0.135645	0.0975938
	TSS_320033_	3.21397	4.14893							TSS_1146649_+	-0.147349	0.0999338
	TSS_3205778_	6.50327	10.3903							TSS_1146701_-	0.936067	1.13441
	TSS_3205795_+	3.09529	3.80243							TSS_1146790_+	-0.0907685	0.0662071
	TSS_3206279_	2.47836	2.12898							TSS_1146791_+	-0.0512705	0.0338588
	TSS_3206425_+	2.55629	1.74016							TSS_1146792_+	-0.213697	0.159783
	TSS_321296_	4.15702	9.83154							TSS_1147213_+	0.438278	0.371965
	TSS_3226004_+	3.09775	3.24418							TSS_1147215_+	0.815979	0.821343
	TSS_3227445_	2.06545	2.66902							TSS_1147768_+	1.35209	0.81625
	TSS_324828_	4.25415	6.98574							TSS_1147902_+	0.887724	0.764258
	TSS_324845_+	5.4172	2.62288							TSS_1148118_+	0.497859	0.313778
	TSS_324846_+	5.66607	7.03252							TSS_1148272_+	0.344091	0.287742
	TSS_324975_+	6.22921	3.90419							TSS_1148390_+	-0.135683	0.0949291
	TSS_325130_	7.38923	7.15262							TSS_1148516_+	-0.481962	0.206669
	TSS_3252965_	3.30746	5.61157							TSS_114927_+	-2.03361	1.22832
	TSS_3253028_+	1.03027	0.918136							TSS_1149517_+	-0.714426	0.344637
	TSS_3262240_+	3.54549	3.7644							TSS_114990_-	-0.256186	0.185879
	TSS_3262316_+	2.85137	5.39692							TSS_114992_-	-1.92426	1.27461
	TSS_3263303_+	5.26794	2.34836							TSS_115009_+	-1.8028	1.27172
	TSS_3265531_+	1.78159	1.69342							TSS_1150925_+	1.09002	0.900491
	TSS_3265825_	2.1431	1.70618							TSS_1150934_+	1.34249	1.05218
	TSS_3266300_+	4.86421	6.39016							TSS_1151078_+	1.04228	1.03716
	TSS_3267884_	3.50862	2.52987							TSS_1151467_+	0.940859	0.935009
	TSS_3268042_+	3.58241	5.14492							TSS_1151468_+	0.706159	0.763521
	TSS_3268142_	2.17574	4.03718							TSS_1151510_+	-0.314377	0.223919
	TSS_3268193_	2.64441	3.43767							TSS_1151511_+	-0.44317	0.362566
	TSS_3268424_+	2.48771	1.61474							TSS_1152573_+	-0.0455267	0
	TSS_3275487_+	0.423243	0.348899							TSS_1152661_+	-0.47081	0.300374
	TSS_3283908_	3.65264	5.42442							TSS_1153254_-	-1.88933	1.61985
	TSS_3284569_	3.13306	2.99529							TSS_1153279_+	-0.160567	0.0890204
	TSS_3284673_+	3.00316	2.83961							TSS_1153281_+	0.0165223	0.00907847
	TSS_3284823_+	1.1018	0.71914							TSS_1153413_+	0.217124	0.102497
	TSS_3288355_	3.85651	6.77771							TSS_1153828_+	0.553825	0.480528
	TSS_3288452_	5.9903	3.9839							TSS_1153829_+	-0.00328488	1.93e-16
	TSS_3320939_+	7.1507	6.43667							TSS_1153890_-	0.56151	0.362867
	TSS_3320980_+	3.24456	7.26964							TSS_1153940_+	-0.197222	0.145219
	TSS_3321205_	5.43465	11.4674							TSS_1154138_+	-0.479858	0.159893
	TSS_3321440_	2.22025	2.44005							TSS_1154888_+	0.00504594	0
	TSS_3321781_+	3.8477	9.98875							TSS_1155104_+	-0.538319	0.533925
	TSS_3321812_	2.45639	2.73104							TSS_1155127_-	-0.0625051	0.0159815
	TSS_335246_+	0.599617	0.552234							TSS_1156618_-	-5.15327	2.33777
	TSS_3361343_	5.77782	3.20409							TSS_1156636_+	0.52179	0.364921
	TSS_3361400_+	2.00342	2.34694							TSS_1156697_-	0.213925	0.158318
	TSS_3362238_+	4.77446	6.16805							TSS_1156713_-	-0.108624	0
	TSS_3362823_+	1.89129	2.82316							TSS_1157250_+	0.275753	0.148267
	TSS_3362824_+	2.6008	5.3518							TSS_1157629_+	-0.583166	0.508128
	TSS_3362925_+	2.62721	3.82571							TSS_1157666_-	-1.32932	1.1861
	TSS_336552_	6.09613	3.93916							TSS_1157744_-	-0.430454	0.234362
	TSS_3374874_	3.12418	3.94124							TSS_1157764_+	-1.01077	0.979992
	TSS_3412863_+	3.1257	2.75171							TSS_1157765_+	-1.2283	1.2642
	TSS_3413090_	2.19758	3.39813							TSS_1158965_-	-0.0321993	2.56e-15
	TSS_34172_+	2.9725	6.74578							TSS_1159703_-	0.545937	0.308072
	TSS_3418330_+	2.28776	4.7181							TSS_1159855_-	0.718097	0.377954
	TSS_3418857_	2.91985	2.57451							TSS_1159878_+	-0.630217	0.294349
	TSS_34194_+	2.48603	5.21416							TSS_1160367_+	0.246572	0.182449
	TSS_344668_	5.91919	3.21141							TSS_1161082_-	-0.878809	0.628484
	TSS_344683_+	2.95782	2.41313							TSS_1161531_+	0.214514	0.0779167
	TSS_344684_+	3.75065	6.52664							TSS_1161739_+	0.119542	0.0521051
	TSS_34489_+	1.15591	1.4166							TSS_1161741_+	0.108693	0.0512927
	TSS_344938_	5.9903	3.9839							TSS_1161825_+	0.190788	0.128815
	TSS_345045_	6.78388	5.52488							TSS_1162133_-	0.428385	0.17749
	TSS_3581472_+	0.712238	0.312361							TSS_1162135_+	-0.289362	0.0552624
	TSS_3581595_	2.05331	2.3392							TSS_1163335_+	-0.559292	0.465689
	TSS_3581596_	0.781316	0.339373							TSS_1163511_-	-0.282807	0.154425
	TSS_3582439_+	1.35602	0.946329							TSS_1163591_+	-0.415604	0.199376
	TSS_3584440_+	4.88727	5.44245							TSS_1163603_+	-0.0432911	0.0281751
	TSS_3584460_	3.65271	3.97977							TSS_116380_+	0.188578	0.110848
	TSS_36161_+	1.94448	2.59405							TSS_1163814_-	-0.169942	0.0525114
	TSS_36228_	8.50727	11.1632							TSS_1163885_+	-0.51002	0.408218
	TSS_3623007_+	1.58014	1.26576							TSS_1164062_+	-3.40692	2.81618
	TSS_3623106_	1.45814	1.65148							TSS_1164557_+	0.138996	0.0434827
	TSS_3623109_+	2.43868	4.64362							TSS_1164944_+	0.432648	0.346136
	TSS_3623206_	3.79305	2.90671							TSS_1165159_+	-0.132827	0.0670794
	TSS_3623351_+	3.70856	3.96681							TSS_1165160_-	0.258644	0.17551
	TSS_3623352_+	4.02227	9.66341							TSS_1165442_+	-0.774109	0.387625
	TSS_3631238_	2.18882	2.56378							TSS_1165443_+	-0.0492751	0.0286435
	TSS_3631329_	2.22061	3.19937							TSS_116545_-	-0.469105	0.196021
	TSS_3631677_+	3.39315	6.56401							TSS_1165860_-	-0.407389	0.280809
	TSS_3631679_+	3.75963	7.80263							TSS_116596_+	-0.0470228	0.0249505
	TSS_3631801_	5.57956	11.312							TSS_1165991_+	-1.25796	0.9183
	TSS_3632308_	4.6618	6.50359							TSS_1166378_+	0.865752	0.638075
	TSS_3632471_+	3.50818	2.52949							TSS_1166645_+	-2.78373	1.60422
	TSS_3634314_	2.02782	3.23783							TSS_1167425_+	0.657618	0.484248
	TSS_3634484_+	5.37005	8.675							TSS_1167575_+	-1.38108	1.82634
	TSS_3634742_+	3.0203	5.39919							TSS_116822_-	-0.320505	0.0618531
	TSS_3635026_+	2.7697	3.51768							TSS_1168310_-	-0.21599	0.0377336
	TSS_3635065_+	1.95195	3.07304							TSS_1168862_-	-0.195799	0.147391
	TSS_3635066_	0.125967	0							TSS_1168920_-	-0.985982	0.613742
	TSS_3635461_	0.421019	0.244576							TSS_1169019_+	-0.802812	0.360117
	TSS_3635556_	0.425717	0.159284							TSS_1169196_+	0.232207	0.146125
	TSS_3635988_	3.90257	3.32487							TSS_1170418_-	1.21998	1.59666
	TSS_3636084_+	1.1383	1.16365							TSS_117051_-	-0.0641193	0.0385544
	TSS_3651167_	1.56961	2.38549							TSS_1170561_+	0.247419	0.1579
	TSS_3651248_	3.33574	6.70263							TSS_1171507_-	-0.745299	0.635994
	TSS_3651249_	3.79241	7.95779							TSS_1172548_-	1.13103	0.538871
	TSS_3651326_+	5.12141	7.81104							TSS_1173244_+	0.1395	0
	TSS_3651632_	4.6116	3.58074							TSS_1173805_+	0.854588	0.518884
	TSS_3651768_+	6.31161	4.26501							TSS_1173998_+	0.244326	0.0985164
	TSS_3651885_+	6.38891	4.60364							TSS_1174028_-	0.161781	0.116463
	TSS_3653434_+	3.5247	3.32167							TSS_1174029_-	0.0461941	0.0245989
	TSS_3653521_+	2.52568	2.46164							TSS_1174404_-	-0.505715	0.29091
	TSS_3653945_	4.09253	5.90951							TSS_1174581_+	-0.125056	0.0528229
	TSS_3654309_+	1.312	1.04689							TSS_1174717_-	-0.0297429	0
	TSS_3654363_+	0.508419	0.417329							TSS_1174947_+	0.118399	0
	TSS_3654842_	8.85413	13.2121							TSS_117496_+	-0.02228	0.0131431
	TSS_3654955_	3.73224	7.38954							TSS_1175060_+	-2.69695	3.89347
	TSS_36550_	2.24443	1.63025							TSS_1175195_-	-0.762033	0.291374
	TSS_3655138_	3.41261	6.70315							TSS_1175397_+	-0.430017	0.373286
	TSS_3655156_	3.13902	1.84153							TSS_117572_-	0.302568	0.108673
	TSS_3655233_	3.69833	5.48252							TSS_1175912_-	0.376964	0.224739
	TSS_3655444_+	5.04405	7.92733							TSS_1176_-	-0.256063	0.196484
	TSS_3655756_	1.77277	1.43799							TSS_1176227_+	-5.671	3.43324
	TSS_3655894_+	3.16927	2.18454							TSS_1176620_-	-0.423644	0.342976
	TSS_3655942_	5.40156	10.2805							TSS_1177505_+	0.809935	0.835768
	TSS_3656091_	5.11358	8.62599							TSS_1177834_+	0.408212	0.148939
	TSS_3656114_+	3.06827	7.10769							TSS_1178008_+	0.591131	0.506659
	TSS_3658062_+	5.97568	13.3898							TSS_1178271_+	-0.450403	0.191045
	TSS_3658242_+	5.89796	14.3245							TSS_1178541_+	-0.291126	0.245088
	TSS_3658483_	3.79448	2.55691							TSS_1179209_+	0.0824146	0.0508879
	TSS_3658577_	4.936	7.61574							TSS_1180580_-	3.46988	7.11904
	TSS_3658579_	6.32373	4.97553							TSS_1180600_-	4.18975	4.935
	TSS_3664581_+	2.33856	4.37013							TSS_1180761_-	4.13586	4.45266
	TSS_3664652_	2.96196	5.75869							TSS_1180955_+	1.9367	1.57426
	TSS_3664673_+	3.25035	6.93455							TSS_1181048_+	1.08156	0.471782
	TSS_3664740_	2.58247	5.4444							TSS_1181166_+	3.82605	8.93596
	TSS_3664864_+	2.51085	4.92878							TSS_1181617_-	2.56052	1.92348
	TSS_3665221_	2.72789	5.68719							TSS_1181799_-	0.75959	0.498821
	TSS_3665365_+	3.38051	7.81996							TSS_1182530_+	0.534143	0.258547
	TSS_3665550_+	3.98423	6.09175							TSS_1182554_-	-0.175996	0.128935
	TSS_3665680_+	4.42712	8.01094							TSS_1182846_-	0.464708	0.0870314
	TSS_3665841_	3.42803	7.81009							TSS_1182859_+	-0.270335	0.204112
	TSS_3665843_	3.13464	6.47034							TSS_1183007_-	0.0958889	0.0467572
	TSS_3665930_+	2.28161	3.94531							TSS_1183123_+	-0.131979	0.0333098
	TSS_3665947_	4.24167	6.49409							TSS_1183386_-	-0.111497	0
	TSS_3666060_	3.16144	5.05657							TSS_1183468_-	-0.693751	0.332912
	TSS_3668024_	2.67714	3.76965							TSS_1183493_+	-0.545558	0.298485
	TSS_3668105_	2.88539	6.25781							TSS_1184439_+	0.300468	0.112907
	TSS_3668183_	2.87252	6.70979							TSS_1184997_-	-1.08897	0.437504
	TSS_3668184_	3.05259	3.93604							TSS_118526_+	-0.116372	0.0561564
	TSS_3668311_+	4.39295	4.30537							TSS_1185660_-	-0.223943	0.168747
	TSS_3668334_	3.52152	2.59218							TSS_1185661_-	-0.131724	0.0943795
	TSS_3668981_+	2.43855	2.36765							TSS_1185662_-	0.224455	0.145312
	TSS_3669187_+	2.75751	1.8976							TSS_1185663_-	-0.139711	4.82e-17
	TSS_3669225_+	2.31171	4.57123							TSS_1185737_+	0.408598	0.324981
	TSS_3671803_	1.08735	0.951927							TSS_1185738_+	-0.180008	0.132936
	TSS_3671848_+	4.64875	4.93633							TSS_1185808_-	-0.119358	0.0374417
	TSS_3672110_+	1.23595	0.501512							TSS_1185823_+	-0.530898	0.320321
	TSS_3696133_	0.516694	0.464991							TSS_1186432_+	0.217243	0.0931652
	TSS_3696326_+	4.12248	4.10249							TSS_1186783_+	0.811997	0.722085
	TSS_3696364_	1.71275	1.89498							TSS_118679_-	-0.164725	0.115535
	TSS_3696365_	1.48634	1.92136							TSS_1186794_-	0.786527	0.628028
	TSS_3696742_+	1.68893	0.956964							TSS_118680_-	0.00159018	0
	TSS_3696743_+	2.0429	2.6603							TSS_118701_+	0.479459	0.411861
	TSS_3696747_+	2.27101	3.08161							TSS_1187485_-	-0.14139	0.0648095
	TSS_3721864_+	1.71386	2.87434							TSS_1188059_-	0.484561	0.325008
	TSS_3721954_	6.33727	4.61084							TSS_1188265_-	-0.220458	0.160724
	TSS_3730689_	0.275587	0.196686							TSS_1188267_-	-0.361487	0.307201
	TSS_3731069_+	7.51692	7.02657							TSS_1188604_-	-0.479166	0.320954
	TSS_3731220_+	7.33666	6.55258							TSS_1188605_-	-0.981077	0.636696
	TSS_3731410_+	5.41511	14.4957							TSS_1189828_-	-0.430926	0.361331
	TSS_3732783_	2.72397	2.6252							TSS_118990_+	0.0155694	0
	TSS_3732840_+	1.98313	2.54148							TSS_1189924_+	0.197144	0.137576
	TSS_3732843_+	1.52058	2.22284							TSS_1189973_-	0.371636	0.327481
	TSS_3732890_	1.30598	1.42067							TSS_1190012_-	0.83204	0.4109
	TSS_3733026_	0.725609	0.492709							TSS_1190036_+	3.71087	3.95424
	TSS_3744024_+	5.55075	2.90623							TSS_1190126_-	-0.334917	0.166468
	TSS_3746048_	5.01714	9.0396							TSS_1190163_+	0.854302	0.627396
	TSS_3746178_	4.40938	6.99911							TSS_1190319_+	1.2552	0.889436
	TSS_3751661_	0.42878	0.26768							TSS_1190330_+	1.32961	1.92634
	TSS_3751739_	0.700465	0.754935							TSS_1190483_-	0.199781	0.145605
	TSS_3751764_	1.21891	0.594085							TSS_1190508_-	0.35922	0.309435
	TSS_3752350_+	2.2589	1.89083							TSS_1191105_+	-0.260622	0.124946
	TSS_3752352_+	2.38403	3.58287							TSS_1191541_-	0.0131272	0
	TSS_3754366_+	4.44719	5.7846							TSS_1191641_+	-0.341175	0.195011
	TSS_3754585_+	2.16831	3.07241							TSS_1192016_+	-0.326264	0.190724
	TSS_3754587_+	1.34474	1.60079							TSS_1192607_-	0.645363	0.525179
	TSS_3757714_+	1.63141	1.58483							TSS_119340_+	0.278969	2.89e-16
	TSS_3757716_	0.765543	0.30611							TSS_1193465_-	0.204996	0.0852853
	TSS_3766091_	1.76336	2.53767							TSS_11936_-	0.120862	0.0220602
	TSS_3766100_+	2.57653	4.30942							TSS_1193803_-	-0.143757	0.103197
	TSS_3766227_	2.518	2.68289							TSS_1193805_-	-0.43287	0.237744
	TSS_3766729_+	5.77782	3.20409							TSS_1193888_-	1.07054	0.396664
	TSS_3766910_+	2.21564	3.60036							TSS_1194943_-	-0.292437	0.218355
	TSS_3766913_+	2.33005	4.20902							TSS_1194944_-	-0.15151	0.102016
	TSS_3767060_+	1.47936	1.98363							TSS_1194958_+	0.793923	0.841575
	TSS_3768515_+	2.55716	1.74136							TSS_1194961_+	1.44511	1.57046
	TSS_3768567_+	2.59205	4.20395							TSS_1195008_+	0.479348	0.410324
	TSS_3768568_+	2.42535	3.24927							TSS_1195199_-	5.10344	2.06295
	TSS_3768681_+	2.69163	2.15315							TSS_1195225_+	0.300166	0.161107
	TSS_3768684_+	1.91812	1.86228							TSS_1195531_+	-0.121678	0.0343627
	TSS_3768869_+	1.81812	1.451							TSS_119561_+	0.10909	0.0338239
	TSS_3768893_+	3.61957	9.12601							TSS_1195661_+	-0.103438	0.0608243
	TSS_3769225_+	7.45573	7.31097							TSS_1196441_+	1.2323	0.784073
	TSS_3789529_+	1.4041	0.975602							TSS_1196642_-	0.370448	0.0700933
	TSS_3790040_	3.57602	9.03829							TSS_1196875_+	3.53614	3.76462
	TSS_3790166_+	3.12927	5.33653							TSS_1196876_+	4.00492	9.53672
	TSS_3793169_	1.06946	0.818331							TSS_1197238_-	4.58466	10.2169
	TSS_3797773_	3.14138	1.84907							TSS_1197240_-	8.11428	10.064
	TSS_3797883_	2.29113	3.3583							TSS_1197502_-	4.62456	6.46137
	TSS_3797970_+	1.87653	2.33583							TSS_1197772_-	7.48389	7.2691
	TSS_3798141_	1.34669	1.33936							TSS_1198278_-	1.1137	1.32464
	TSS_3798333_+	2.16642	3.42482							TSS_1198279_-	1.31174	1.51749
	TSS_3798411_+	2.7885	6.08597							TSS_1198280_-	1.69755	1.65133
	TSS_3799914_	2.13171	1.79699							TSS_1198660_+	3.23573	6.99387
	TSS_3800049_	2.48685	4.77932							TSS_1198667_+	2.12532	4.14525
	TSS_3800354_	1.34912	0.986753							TSS_1199439_+	4.00192	5.64539
	TSS_3800584_	2.5054	3.75632							TSS_1199440_+	3.95464	6.87398
	TSS_3801300_+	4.32925	4.2879							TSS_1199619_-	4.15553	6.35212
	TSS_3801364_	3.15674	5.28675							TSS_119967_-	-5.671	3.43324
	TSS_3802013_	2.12917	1.33646							TSS_1200012_+	0.136247	0.0566149
	TSS_3802112_+	1.42994	1.11697							TSS_1200110_-	0.91696	0.915814
	TSS_3802376_	2.46919	3.47812							TSS_1200389_+	1.20731	1.44962
	TSS_3803095_	1.73893	2.57665							TSS_1200485_-	0.487181	0.263463
	TSS_3803191_+	1.47623	1.39589							TSS_1200740_-	0.111116	0.0746899
	TSS_3803444_	1.94212	2.57811							TSS_1200772_+	0.505671	0.485084
	TSS_3803726_	2.32308	4.69468							TSS_1200979_+	-0.559699	0.285086
	TSS_3805312_	7.35874	7.02385							TSS_1201045_-	0.474095	0.292593
	TSS_3805519_	3.91268	3.06406							TSS_1201269_+	0.225947	0.0951991
	TSS_3805668_	3.30183	4.84115							TSS_1201466_+	0.755893	0.381288
	TSS_3806000_+	2.45473	3.53448							TSS_1201468_+	0.0239344	0.010876
	TSS_3806019_	2.9703	2.55419							TSS_1201585_+	-1.05774	0.6236
	TSS_3806261_	2.53314	2.64385							TSS_1201713_+	1.36961	1.36246
	TSS_3806395_+	3.83291	9.56558							TSS_1201749_+	1.13234	1.44327
	TSS_3806400_	2.79901	3.10561							TSS_1202185_-	-0.497654	0.435281
	TSS_3806713_	2.52058	5.00804							TSS_1202186_-	-0.982221	0.592704
	TSS_3806714_	2.51403	2.41785							TSS_1202307_+	0.0402125	0.0222761
	TSS_3806873_+	2.99517	7.23755							TSS_1202933_-	-0.49291	0.415035
	TSS_3807569_	2.87112	2.35047							TSS_1203009_+	0.336547	0.236447
	TSS_3807733_	1.32713	0.609778							TSS_1203210_-	0.386883	0.282638
	TSS_3807909_	2.60103	4.54146							TSS_1203929_-	-1.19502	1.2617
	TSS_3808080_	1.74964	2.67044							TSS_12047_+	0.232536	0.147554
	TSS_380855_	2.82917	3.49919							TSS_12048_+	-0.0936738	0.0582355
	TSS_380903_+	1.89797	1.46252							TSS_120543_-	-0.0296493	0
	TSS_3837110_+	2.2442	2.99453							TSS_120697_-	-0.18544	0.108665
	TSS_3837559_+	2.29639	1.31925							TSS_1207516_+	-1.79041	1.16768
	TSS_3837720_+	2.84158	3.86289							TSS_1207879_+	1.52705	1.40578
	TSS_3837928_+	1.06234	0.405918							TSS_120796_-	0.494718	0.271102
	TSS_383911_	1.89966	1.08589							TSS_1207987_+	0.826584	0.316262
	TSS_3842889_	1.86898	2.17799							TSS_1208022_+	3.00001	4.07538
	TSS_3842945_+	2.36881	2.19924							TSS_1208097_-	5.9903	3.9839
	TSS_3843121_+	3.65816	7.81408							TSS_1208140_+	4.50153	11.9493
	TSS_3843196_	4.25677	10.4482							TSS_1208202_-	1.96252	1.60482
	TSS_3843213_+	5.88717	3.57409							TSS_1209236_+	0.826266	0.295706
	TSS_3844148_	6.22921	3.90419							TSS_1209280_-	3.19964	5.66035
	TSS_3860182_+	3.34737	3.77913							TSS_1209516_+	0.636138	0.537745
	TSS_3860253_+	3.55338	6.28017							TSS_1209744_-	0.663235	0.657564
	TSS_3860489_+	5.27021	2.32276							TSS_1209899_+	0.523735	0.44822
	TSS_3860490_+	5.90195	9.21282							TSS_1210078_+	0.55885	0.375128
	TSS_3860540_	5.03199	11.3591							TSS_1210198_+	2.09159	1.52333
	TSS_3860564_+	5.36267	15.0588							TSS_1210286_-	2.98232	4.33216
	TSS_3860794_+	4.70841	6.73605							TSS_1210320_+	1.81265	2.20959
	TSS_3860802_	4.01344	8.20445							TSS_1210537_+	4.81769	10.3411
	TSS_3900872_+	7.54191	7.211							TSS_1210673_+	4.52392	6.03374
	TSS_3901117_+	7.65212	8.13283							TSS_1210961_+	4.56346	3.55097
	TSS_3901210_	5.1733	12.3196							TSS_121101_-	-0.320654	0.215292
	TSS_3901211_	4.61888	8.49972							TSS_1211322_+	2.03628	3.44035
	TSS_3901225_+	6.88047	5.94622							TSS_121141_-	-0.262171	0.0810925
	TSS_3901237_+	3.94507	7.06776							TSS_1211923_-	6.39872	5.19229
	TSS_3901312_	4.71586	6.9916							TSS_1212124_-	5.63453	8.62368
	TSS_390177_+	5.10344	2.06295							TSS_1212244_+	4.29648	10.545
	TSS_3902488_	4.77712	11.7033							TSS_1212763_+	4.99383	12.7357
	TSS_3902505_+	5.78716	3.45151							TSS_1212826_-	3.53183	8.17327
	TSS_3902619_	3.77882	9.16709							TSS_1213137_-	0.956214	1.06515
	TSS_390422_	0.528744	0.28325							TSS_1213280_-	0.808748	0.793323
	TSS_390438_+	3.34296	7.89461							TSS_1213282_-	0.534755	0.300095
	TSS_3906322_	2.96691	5.08028							TSS_12135_-	0.218335	0.17808
	TSS_394553_+	4.25308	8.98654							TSS_1214113_-	-0.383973	0.289761
	TSS_394762_+	6.90731	5.21651							TSS_1214129_+	0.438413	0.174356
	TSS_394763_+	5.36213	10.4442							TSS_1214135_-	-0.907027	0.879015
	TSS_394770_	5.55756	12.6256							TSS_1214285_-	1.95957	1.4803
	TSS_394988_	5.31778	6.84815							TSS_1214620_-	2.05562	1.70682
	TSS_4002594_	4.16123	9.17966							TSS_1214756_-	1.64125	2.00147
	TSS_4002595_	4.2814	6.11999							TSS_1214905_-	1.88634	3.1441
	TSS_4044337_+	6.90731	5.21651							TSS_1214961_-	1.48019	1.00507
	TSS_4044534_+	3.21045	6.27921							TSS_1215291_-	0.908411	0.833448
	TSS_4044782_	2.89844	5.95777							TSS_1215462_+	0.96561	0.437212
	TSS_4044784_	3.17261	6.66949							TSS_1215505_-	1.01342	1.26429
	TSS_4044788_+	3.03987	4.83716							TSS_1215610_+	1.95784	3.58834
	TSS_4045106_	2.02261	2.68485							TSS_1215649_-	1.80837	1.87533
	TSS_4045130_+	2.1191	3.41387							TSS_1215752_+	-0.286081	0.231411
	TSS_4061370_+	2.68761	3.83849							TSS_1215987_-	2.52918	3.01212
	TSS_4061371_+	2.99888	6.09629							TSS_1216385_-	6.25276	10.4492
	TSS_4062088_	2.88148	2.94671							TSS_1216386_-	5.9903	3.9839
	TSS_4062208_+	2.25784	2.31547							TSS_1216551_+	8.74622	11.0167
	TSS_4062552_+	2.77683	4.54464							TSS_1216739_+	5.14445	10.983
	TSS_4062785_	2.35681	3.43805							TSS_1216747_-	5.78439	3.38579
	TSS_4062975_+	2.15309	1.1055							TSS_121676_-	-0.223928	0.152295
	TSS_4063038_+	2.29068	4.14832							TSS_121678_-	-0.593291	0.308761
	TSS_4063132_+	2.23612	3.07309							TSS_1216959_+	1.70361	1.30245
	TSS_4063218_+	2.15035	3.5058							TSS_1216973_+	2.19676	3.88836
	TSS_4063680_+	2.14881	1.12021							TSS_1217194_+	2.09439	1.65028
	TSS_4063781_+	3.3118	3.64149							TSS_1217456_-	1.67588	2.33596
	TSS_4064144_+	4.14833	3.37527							TSS_1217459_-	1.26037	0.943695
	TSS_4064167_	4.22999	5.90136							TSS_1217779_+	4.16746	9.37304
	TSS_4064287_	6.68227	4.8048							TSS_1217780_+	3.44767	7.76671
	TSS_4064669_+	1.62094	0.800514							TSS_1217951_+	4.85639	5.10685
	TSS_4064871_	2.66784	5.01722							TSS_1218579_-	2.74355	4.31725
	TSS_4064972_+	2.07005	1.9977							TSS_1218738_-	2.34741	2.92055
	TSS_4069111_+	6.79603	4.63554							TSS_1218739_-	5.27021	2.32276
	TSS_4069198_+	5.13934	10.0616							TSS_1218943_+	1.4474	1.57402
	TSS_4069205_	3.79271	3.84384							TSS_1218952_+	0.864746	0.84231
	TSS_4069994_	0.788228	0.341914							TSS_1218953_+	1.06397	1.13422
	TSS_4079038_+	2.06165	1.94217							TSS_121917_-	-0.303203	0.218216
	TSS_4079256_+	4.08538	7.30685							TSS_1219318_-	4.81472	9.7005
	TSS_4087609_	3.82838	5.63772							TSS_1219548_+	5.67365	12.6851
	TSS_4088406_+	1.60485	0.826787							TSS_1219679_-	3.96149	9.21716
	TSS_4088614_+	3.233	7.44991							TSS_1219704_+	4.09843	9.37523
	TSS_4088857_+	2.50218	2.80123							TSS_1219908_+	5.62093	13.1412
	TSS_4088895_	0.330038	0.0572918							TSS_1219913_+	5.45385	12.9365
	TSS_4173927_+	1.47341	1.10132							TSS_122_-	0.237174	0.0986491
	TSS_4174334_	2.61434	4.62448							TSS_122016_-	-2.38845	1.63193
	TSS_41748_	1.45592	1.89022							TSS_122032_+	-1.18144	1.42745
	TSS_41851_	1.1705	0.996565							TSS_122034_+	-1.37085	1.45946
	TSS_4220399_	2.76457	2.45028							TSS_1220605_-	5.42136	2.54428
	TSS_4220520_+	3.75196	5.39428							TSS_1220617_+	7.41895	7.1679
	TSS_4220718_+	6.06991	3.80639							TSS_1220618_+	5.58884	14.8255
	TSS_4220808_+	3.90442	4.35861							TSS_12207_-	1.91828	1.17893
	TSS_4220844_	4.18488	4.03973							TSS_1220839_-	2.84774	5.99652
	TSS_4220909_+	7.98772	8.06333							TSS_1220873_+	3.31099	6.52825
	TSS_4221138_	2.45256	3.03802							TSS_1221198_+	0.188252	0.123102
	TSS_4221344_	3.86397	2.70022							TSS_1221209_-	-0.176142	0.0707437
	TSS_4221481_+	7.15143	4.80226							TSS_1221438_+	0.248583	0.195173
	TSS_4221602_+	2.58496	2.51097							TSS_1221603_+	2.71879	4.49151
	TSS_4221677_	3.60431	7.30022							TSS_1221695_+	-0.438315	0.120501
	TSS_4222127_+	5.54781	2.84727							TSS_1221744_-	-2.21513	1.52716
	TSS_42325_+	3.16172	2.82274							TSS_1222644_-	1.00168	0.922386
	TSS_4242144_	4.19773	10.8739							TSS_1223053_+	6.31879	4.54477
	TSS_4242251_+	5.66646	11.6671							TSS_1223097_-	1.68772	2.17109
	TSS_4242399_	7.7013	7.70303							TSS_1223127_-	3.13935	1.8418
	TSS_4242412_+	5.11689	12.5264							TSS_1223239_+	3.21258	6.95209
	TSS_42510_+	0.708002	0.659445							TSS_1223345_-	6.97033	6.01144
	TSS_4251895_+	1.99501	1.7901							TSS_1223439_-	5.79001	3.38211
	TSS_4252087_+	2.3708	4.21263							TSS_1223573_+	0.24414	9.64e-17
	TSS_4252167_	2.2816	2.01325							TSS_1223602_-	1.13628	1.03078
	TSS_4252251_	1.20498	1.47755							TSS_1223654_+	0.593764	0.302927
	TSS_4252253_	1.55301	1.70755							TSS_1223707_-	1.74168	0.963997
	TSS_4260995_+	2.50451	2.0881							TSS_1223746_+	0.228519	0.181404
	TSS_4261156_	1.60438	1.15362							TSS_1223932_+	-0.826419	0.526646
	TSS_4261469_+	1.37479	1.27616							TSS_1224093_-	1.56817	0.955642
	TSS_4261470_+	1.65319	2.38107							TSS_1224147_+	0.332399	0.129737
	TSS_4268176_+	0.462906	0.272235							TSS_1224371_-	-0.0342939	0
	TSS_4275738_	2.75717	4.99665							TSS_1224540_-	1.02136	0.979416
	TSS_4275755_+	2.30273	3.3664							TSS_1225485_-	3.75342	3.95755
	TSS_4276010_+	4.03787	4.65882							TSS_1225658_-	1.30803	0.475815
	TSS_4276011_+	3.62215	7.04151							TSS_1225892_-	-0.644396	0.599399
	TSS_4276112_	3.41122	5.75456							TSS_122612_+	-0.338888	0.246707
	TSS_4276160_+	5.187	7.9292							TSS_1226141_-	0.7939	0.832619
	TSS_4276256_+	3.59197	2.63747							TSS_1226143_-	0.327184	0.255695
	TSS_4276342_	3.27479	2.09776							TSS_1226161_+	1.2611	1.29302
	TSS_4276451_	6.16541	4.35342							TSS_1226164_+	1.01812	1.07226
	TSS_4276691_+	1.30895	1.17565							TSS_1226286_+	0.219432	0.102945
	TSS_4281884_+	4.13478	5.59391							TSS_1226428_+	1.34316	1.82741
	TSS_4281900_	1.82136	3.27645							TSS_1226433_-	0.724412	0.792804
	TSS_4281977_	3.55955	7.88266							TSS_1226481_+	0.872135	0.853201
	TSS_4282400_+	1.84362	1.19655							TSS_1226611_+	1.89034	3.31103
	TSS_4304191_+	1.54835	0.963196							TSS_1226811_+	2.54725	4.89391
	TSS_4306662_	6.05933	3.48937							TSS_1226961_+	2.58115	5.35173
	TSS_4306680_+	4.29021	7.23009							TSS_122710_-	-0.538514	0.153134
	TSS_4306775_+	3.66051	4.43333							TSS_1227105_+	1.61412	2.64239
	TSS_4306825_+	1.33485	1.79287							TSS_1227171_-	1.90554	1.53294
	TSS_4310664_	4.4194	5.41868							TSS_1227319_+	0.444392	0.260997
	TSS_4311019_+	1.58345	0.825936							TSS_1227334_+	0.868895	0.926422
	TSS_4312152_	2.0893	1.49228							TSS_1227506_-	-0.00213653	0
	TSS_4312298_+	2.97109	2.25623							TSS_1227522_+	0.113488	0.0596486
	TSS_4327554_	2.74399	2.58686							TSS_1227669_-	0.34451	0.141019
	TSS_4336973_+	3.54697	3.62552							TSS_1227684_+	0.0896839	0.0614844
	TSS_4337071_	4.30482	11.1							TSS_1227685_+	0.147095	0.102534
	TSS_4337073_	7.42676	7.25539							TSS_1228038_+	-0.843916	0.507933
	TSS_4337090_+	3.65434	3.86606							TSS_1228797_+	0.220554	0.172847
	TSS_4337120_+	4.34181	7.66387							TSS_1228803_+	-0.645364	0.642222
	TSS_4337190_	4.54931	7.54681							TSS_1229064_+	1.51698	1.27467
	TSS_4337213_	3.41271	2.27748							TSS_1229376_+	3.20435	2.59117
	TSS_4337497_	6.87102	5.78392							TSS_1229462_-	7.07055	4.76119
	TSS_4337514_+	3.49493	3.94887							TSS_1229608_+	3.27761	2.06036
	TSS_4337603_	6.46164	5.08871							TSS_1229727_+	5.66815	3.04884
	TSS_4337722_+	7.28774	5.97027							TSS_1230097_-	6.97503	6.11867
	TSS_4337810_+	5.39907	13.7169							TSS_1230466_-	5.15561	9.28462
	TSS_4338268_+	2.57087	4.65522							TSS_1230530_+	3.03966	2.45925
	TSS_4348704_+	1.98067	1.52785							TSS_1230702_+	2.99224	1.6108
	TSS_4348705_+	2.86055	6.11548							TSS_1230734_+	1.22266	1.26979
	TSS_4348712_	3.45429	5.22556							TSS_1230959_+	1.01364	0.622771
	TSS_4348756_	2.70558	2.13373							TSS_1231396_-	0.612804	0.54883
	TSS_4349409_+	0.993722	1.19698							TSS_1231397_-	2.0255	1.289
	TSS_4351936_+	4.36656	3.93976							TSS_1231580_+	-0.458303	0.213554
	TSS_4351971_+	2.0141	3.07487							TSS_1232330_+	-2.55568	2.16543
	TSS_4352103_	1.95799	1.65085							TSS_1232331_+	-0.126635	0.0759054
	TSS_4352302_+	6.53487	5.38631							TSS_1232574_+	0.0544853	0.0167074
	TSS_4352334_	3.09331	7.29119							TSS_1232725_+	-2.7815	1.59946
	TSS_4352335_	3.14679	6.11298							TSS_1232783_-	-0.257433	0.178164
	TSS_4352350_+	3.39311	8.43618							TSS_1233056_-	-0.472791	0.412306
	TSS_4352512_+	1.57434	0.619392							TSS_1233058_-	-0.757993	0.853678
	TSS_4352514_+	1.6352	1.08216							TSS_1233219_+	-0.482426	0.454615
	TSS_4352571_	5.25301	12.2579							TSS_1233495_+	0.573186	0.245916
	TSS_4352709_	5.888	7.81914							TSS_1233532_-	1.70424	1.73431
	TSS_4352832_	5.69775	16.3187							TSS_1233740_+	-1.09654	0.706437
	TSS_4358419_+	3.74833	2.45778							TSS_1233741_+	-1.52073	1.88999
	TSS_4358443_+	3.59765	6.87562							TSS_1233821_-	0.700101	0.450087
	TSS_4359870_	6.32719	5.01744							TSS_1234216_-	-0.0624792	0
	TSS_4360106_	4.29326	5.25841							TSS_1234634_+	-0.0783893	0
	TSS_4360125_+	8.10371	8.79815							TSS_1234742_+	-0.687166	0.52727
	TSS_4360690_+	4.80566	8.39265							TSS_1234767_-	0.0112899	0.0068922
	TSS_4360755_	5.77782	3.20409							TSS_1234768_-	0.458884	0.407429
	TSS_4360890_+	4.64959	10.0281							TSS_1234877_+	-1.13869	1.09108
	TSS_4361732_+	3.81759	5.28974							TSS_1234905_+	0.14426	0.103114
	TSS_4361944_+	3.30151	4.50235							TSS_1235265_+	-0.183259	0.0801891
	TSS_4361960_	3.679	8.94965							TSS_12359_-	0.457547	0.318261
	TSS_4361961_	3.3564	6.78293							TSS_1235954_+	0.476409	0.203386
	TSS_4361980_	5.13271	7.89443							TSS_1236008_-	0.266636	0.105103
	TSS_4362065_	3.72697	7.66848							TSS_1236218_+	1.98489	0.914498
	TSS_4362068_	3.97997	4.95157							TSS_1236340_-	0.71455	0.482482
	TSS_4362081_	3.39176	2.23337							TSS_1236954_+	0.481584	0.140446
	TSS_4374042_+	3.81513	5.82984							TSS_1237149_-	-0.489579	0.219753
	TSS_4383994_+	5.591	11.3421							TSS_1237350_-	0.131141	0.0351254
	TSS_4384193_+	5.37093	6.29983							TSS_1237458_-	-0.205659	0.144121
	TSS_4410471_+	2.75754	4.16291							TSS_1237505_+	-0.94275	0.680184
	TSS_4411996_+	4.05374	9.97018							TSS_1237508_+	1.14154	0.562068
	TSS_4412072_+	7.68357	8.23874							TSS_1237509_+	0.849964	0.380765
	TSS_4412077_+	4.80847	12.2636							TSS_1237836_-	-1.61872	0.963363
	TSS_4412383_+	2.59698	4.13133							TSS_123848_+	0.11203	0.0467325
	TSS_4427005_+	2.56246	2.61725							TSS_1239012_+	-0.581213	0.494589
	TSS_4427124_	1.44386	1.21965							TSS_1239346_+	-1.59191	1.10905
	TSS_4427151_+	2.40624	3.06453							TSS_1239659_+	-0.761539	0.736108
	TSS_4427458_+	5.24199	13.3157							TSS_1240238_+	0.512561	0.438302
	TSS_4427583_+	3.27331	4.004							TSS_1240377_-	0.182173	0.127254
	TSS_4427730_	4.07324	5.92628							TSS_1240380_-	-0.292498	0.0541248
	TSS_4437856_+	5.62384	10.4142							TSS_1241131_-	-0.299884	0.23623
	TSS_4438009_+	6.52511	4.90059							TSS_1241417_+	2.44925	1.97559
	TSS_4438110_+	7.3812	7.00576							TSS_124188_-	2.74583	2.94657
	TSS_4438122_	3.33869	3.64392							TSS_1242021_+	0.683687	0.735269
	TSS_4438529_	3.18018	3.05448							TSS_1242110_-	0.163666	0.117805
	TSS_4438547_+	1.64505	1.12534							TSS_1242113_-	-1.0734	1.23484
	TSS_4438707_+	5.26794	2.34836							TSS_1242192_+	0.956067	0.775023
	TSS_4475481_	2.15192	2.82306							TSS_1242341_+	0.292507	0.15546
	TSS_4475681_	2.41344	2.82862							TSS_1242484_-	3.622	2.91188
	TSS_4477160_+	2.43782	3.30606							TSS_1242604_-	-1.44304	1.10051
	TSS_4477240_+	2.0196	1.22355							TSS_1243112_-	-0.514976	0.517954
	TSS_4479846_	6.63424	4.23807							TSS_1243126_+	-0.723224	0.748248
	TSS_4479909_+	3.66984	6.37926							TSS_1243128_+	0.114164	0.0798253
	TSS_4480251_	5.79664	3.44069							TSS_1244084_-	0.241391	0.0901868
	TSS_4480269_+	2.12181	3.13652							TSS_1244325_+	1.98489	0.914498
	TSS_4480477_+	4.25347	11.322							TSS_1244555_-	-1.41618	1.91178
	TSS_4480524_	3.27904	3.25802							TSS_1244557_-	-1.4288	2.22345
	TSS_4480720_+	1.34649	1.97838							TSS_1244566_-	1.98718	1.46592
	TSS_4494435_	6.01018	4.89845							TSS_1244678_+	0.876714	0.78799
	TSS_4494508_+	3.09423	3.11076							TSS_1245217_+	2.24897	4.5662
	TSS_4494597_+	4.56345	4.9162							TSS_1245380_-	1.84935	1.15017
	TSS_4504041_+	2.54842	3.79819							TSS_1245385_+	1.22145	1.52165
	TSS_4504170_+	5.87876	3.33029							TSS_1245747_-	2.82764	1.36602
	TSS_4505257_+	1.42854	1.50452							TSS_1245997_-	0.0235334	0.00807198
	TSS_4505728_+	3.09392	5.83917							TSS_1245999_-	0.963276	0.728699
	TSS_4505797_	2.29123	1.90567							TSS_1246343_-	0.834844	0.306261
	TSS_4505813_+	4.0634	9.13075							TSS_1246725_+	1.20508	1.13985
	TSS_4506017_+	3.75568	6.64098							TSS_1247261_+	1.0602	0.905205
	TSS_4506018_+	3.84312	8.57672							TSS_1247931_+	-0.222633	0.119607
	TSS_4506179_+	5.66815	3.04884							TSS_1248212_-	-0.595522	0.419474
	TSS_4506208_+	3.50353	8.90229							TSS_1248300_-	0.059342	0.0364208
	TSS_4506235_	3.76402	5.60422							TSS_1248301_-	0.331613	0.176931
	TSS_4506237_	3.00952	3.01184							TSS_1248328_+	-0.46093	0.276222
	TSS_4506238_	5.61232	6.57264							TSS_1248794_-	-0.194703	0
	TSS_4506902_	2.37206	4.33257							TSS_1249242_-	-0.358736	0.161804
	TSS_4506903_	1.92396	2.30436							TSS_1250532_-	-1.14235	0.857747
	TSS_4507019_	2.46356	4.71944							TSS_1250867_+	-0.0978466	0.0306896
	TSS_4507041_+	1.01989	1.10957							TSS_1250907_-	0.502486	0.243839
	TSS_4507042_+	1.51636	2.04723							TSS_1250989_+	-0.489826	0.464337
	TSS_4521803_	6.60062	5.46322							TSS_1251381_+	-0.408981	0.266236
	TSS_4525363_	2.75559	2.49278							TSS_1251947_+	-0.366446	0.251227
	TSS_4525552_	5.53717	7.93037							TSS_1252373_-	0.123987	0.074015
	TSS_4525642_	5.32968	8.5437							TSS_1252958_-	0.71637	0.579113
	TSS_4525768_+	6.60532	5.335							TSS_1253221_-	0.586244	0.40612
	TSS_4525868_	5.49244	3.706							TSS_1253388_-	-0.0676314	0.029314
	TSS_4525907_+	4.01873	4.17946							TSS_1253405_+	-1.542	1.02168
	TSS_4535747_+	2.0809	3.513							TSS_1253406_+	-0.285383	0.206365
	TSS_4535939_	5.33565	12.9438							TSS_1253865_-	-0.149336	0.113114
	TSS_4536019_+	3.95783	9.9308							TSS_1253948_+	-1.0422	0.605658
	TSS_4536148_+	3.60583	4.12855							TSS_1254311_-	0.126612	0.0827207
	TSS_4538400_	8.82477	12.2948							TSS_1254369_+	0.416254	0.25797
	TSS_4538782_	2.98085	5.46863							TSS_1254487_+	-0.555666	0.364075
	TSS_4538904_	4.1099	9.68875							TSS_1254988_+	1.59149	1.21917
	TSS_4538919_+	4.08384	6.35664							TSS_1255172_-	0.227112	0.173277
	TSS_4539047_	5.04262	6.95526							TSS_1255343_-	-0.300844	0.0984652
	TSS_4539512_	4.2342	8.01641							TSS_1255975_+	5.42136	2.54428
	TSS_4540461_+	3.94579	5.22921							TSS_1256322_-	7.01945	16.8436
	TSS_4540652_	2.16394	1.28303							TSS_1256323_-	7.46666	6.52442
	TSS_4540685_+	3.58975	9.13136							TSS_1256425_-	6.41123	16.5261
	TSS_4540686_+	3.76911	9.25344							TSS_125682_-	-0.821973	0.666093
	TSS_4540804_+	3.8503	8.71085							TSS_125698_+	-0.898058	0.713665
	TSS_4541139_	4.17075	6.04453							TSS_125703_-	0.465541	0.0900585
	TSS_4541269_+	3.6193	6.92764							TSS_1257201_+	0.190646	0.0485652
	TSS_4541308_	3.39296	7.00168							TSS_1257273_-	0.685726	0.563139
	TSS_4541373_	4.81417	4.58491							TSS_1257284_-	-0.192766	2.84e-15
	TSS_4542039_+	3.39792	8.60529							TSS_1257882_-	0.264113	0.193977
	TSS_4542438_	2.85646	4.1001							TSS_1257885_-	-0.575504	0.297428
	TSS_4544510_+	6.98409	6.07865							TSS_1257982_-	0.419118	0.0689046
	TSS_4544512_+	5.92659	10.5337							TSS_1258360_-	0.339847	0.288877
	TSS_4544661_	5.97652	6.36655							TSS_1258441_-	0.28952	0.0784236
	TSS_4544668_+	5.2921	15.2702							TSS_1258542_-	0.0621105	0.0418476
	TSS_4544745_	5.42136	2.54428							TSS_1258543_-	-0.463971	0.444402
	TSS_4544763_+	7.44527	6.83262							TSS_1258613_-	3.39236	2.23373
	TSS_4544855_	6.62787	4.32216							TSS_1258619_+	0.394278	0.212918
	TSS_4545108_	7.20832	5.58708							TSS_1258734_+	1.82734	2.34799
	TSS_4545153_+	4.07414	8.13688							TSS_1258738_+	-0.731383	0.402026
	TSS_4545273_+	1.39568	0.611506							TSS_1259525_-	0.142954	0.100963
	TSS_4545620_+	5.26794	2.34836							TSS_1259571_-	-0.268118	0.171317
	TSS_4545621_+	5.69755	8.31845							TSS_125958_+	-6.8057	3.84314
	TSS_4545701_	3.73404	8.47281							TSS_1260721_-	-0.0184342	0.00571062
	TSS_4545795_+	4.7966	11.4868							TSS_1260982_-	-0.427249	0.300572
	TSS_4545953_	3.43316	2.44279							TSS_1261201_-	0.281184	0.0805138
	TSS_4546068_+	2.24343	2.28687							TSS_1261621_+	-1.26717	1.22124
	TSS_4546231_	3.14545	4.06815							TSS_1262133_+	-1.45769	1.06818
	TSS_4555496_	2.53843	2.92415							TSS_1262176_-	0.181803	0.106365
	TSS_4556211_	3.74443	7.46632							TSS_1262179_-	-0.220055	0.108168
	TSS_4556246_+	7.95423	9.255							TSS_1262181_-	-0.37306	0.0974725
	TSS_4556852_+	1.5823	2.53428							TSS_1262258_-	-0.123908	1.74e-15
	TSS_4577045_	3.63448	3.26039							TSS_1262410_+	-0.435978	0.351946
	TSS_4577184_+	3.91931	6.71323							TSS_1262869_-	0.171468	0.0731431
	TSS_4577281_+	9.24663	14.9707							TSS_1262972_-	0.0250135	0.00655128
	TSS_4577466_	5.27021	2.32276							TSS_1262982_+	0.638143	0.386451
	TSS_4577483_+	6.52477	10.2608							TSS_1263014_-	0.578384	0.386329
	TSS_4578570_+	3.93213	9.42017							TSS_1263310_-	-0.427941	0.322994
	TSS_4578904_+	5.67651	9.91075							TSS_1263538_-	-0.549032	0.524724
	TSS_4578907_+	4.59512	13.0261							TSS_1263583_+	0.594648	0.473846
	TSS_4578908_	4.04646	10.5729							TSS_1263675_+	-0.191451	0.135173
	TSS_4578910_	5.98765	3.91581							TSS_1263788_+	0.626901	0.340718
	TSS_4579088_	3.53851	4.37381							TSS_1266504_-	-0.599273	0.312958
	TSS_4579222_	2.60449	2.33942							TSS_1266868_+	5.42136	2.54428
	TSS_4579361_	0.858666	0.953163							TSS_1267082_+	0.491034	0.220559
	TSS_4579362_	0.756788	0.841604							TSS_1267177_+	-0.103905	0
	TSS_4581231_	5.88717	3.57409							TSS_1267181_+	-0.0615994	0.0426679
	TSS_4594573_	3.66323	4.19535							TSS_1267182_+	0.0442423	0.0291893
	TSS_4603515_+	3.38886	4.0802							TSS_1267293_+	-0.0840435	0.0459508
	TSS_480423_	2.08437	3.25848							TSS_126732_+	-0.484959	0.388824
	TSS_480439_+	1.58784	2.08578							TSS_1267582_+	0.229162	0.132893
	TSS_516589_	5.66815	3.04884							TSS_1267856_+	0.510145	0.439548
	TSS_516607_+	3.47866	6.01598							TSS_1268131_-	1.34798	0.86232
	TSS_527203_+	3.02342	7.24715							TSS_1268607_-	-0.119437	0
	TSS_529028_+	2.51605	3.48654							TSS_1268621_+	-3.22982	2.30132
	TSS_529333_+	6.8759	5.91219							TSS_1268622_+	-0.5222	0.381338
	TSS_535497_	0.76657	0.226153							TSS_1268623_+	0.00657341	0
	TSS_535828_+	4.84524	7.29886							TSS_1269477_-	-0.431566	0.222742
	TSS_536260_+	3.89302	3.64202							TSS_126951_-	0.264884	0.136126
	TSS_538927_	4.67328	9.17495							TSS_1269557_+	1.50882	0.94092
	TSS_538930_	5.67917	3.0582							TSS_126970_+	-0.044889	1.93e-16
	TSS_545262_	3.55012	5.45301							TSS_1270393_+	0.819728	0.547812
	TSS_545299_+	4.52697	7.55914							TSS_1271306_+	0.899903	0.743457
	TSS_545463_+	3.25172	3.61428							TSS_1271523_-	1.24167	1.21658
	TSS_546727_	5.55336	2.86011							TSS_1271709_+	1.47398	0.867311
	TSS_558529_+	5.66815	3.04884							TSS_1271896_-	0.375367	0.281837
	TSS_558530_+	2.15756	1.75185							TSS_1271928_-	0.649204	0.694093
	TSS_558851_	3.18833	3.51748							TSS_12720_-	-0.350165	0.062114
	TSS_559031_+	5.89119	3.70478							TSS_1272029_+	0.89526	0.970567
	TSS_559653_	2.85816	2.96883							TSS_1272360_+	-0.467558	0.264784
	TSS_559780_	4.23669	10.7338							TSS_1272423_+	-0.155468	0.112405
	TSS_559781_	5.59111	13.839							TSS_1272424_+	0.0617833	0.0403053
	TSS_559792_+	4.32925	4.2879							TSS_1272959_-	0.423087	0.0766303
	TSS_559831_	5.26794	2.34836							TSS_1273081_-	0.114055	0
	TSS_560128_+	4.17735	5.45977							TSS_1273324_-	0.677615	0.515466
	TSS_560237_	2.52289	3.47989							TSS_1273609_+	0.754805	0.551718
	TSS_560258_+	5.678	10.8864							TSS_1273632_-	-0.0176173	0.0112284
	TSS_560522_+	3.53614	3.76462							TSS_1273715_+	0.496625	0.316123
	TSS_560533_+	3.19309	6.89622							TSS_1273747_+	-0.521901	0.492511
	TSS_560534_+	3.01502	6.86409							TSS_1273866_+	0.122959	0.077782
	TSS_562327_+	2.89667	3.18314							TSS_1273886_-	0.858921	0.674482
	TSS_562856_	5.1556	6.28855							TSS_1275767_+	0.579217	0.334298
	TSS_564280_+	1.95248	1.78757							TSS_1275797_-	-0.109205	0
	TSS_564299_	3.36576	8.23253							TSS_1275963_+	-2.07208	1.29584
	TSS_564376_+	2.60906	4.35255							TSS_127637_+	-0.473803	0.402267
	TSS_564377_+	2.62855	4.83174							TSS_1276430_-	0.217015	0.167354
	TSS_568430_+	1.82964	1.41413							TSS_1276432_-	1.05408	1.09016
	TSS_569247_+	3.48621	4.79696							TSS_1277115_-	-2.6449	2.10912
	TSS_569745_+	2.86078	2.16155							TSS_127716_+	0.22664	0.179948
	TSS_570253_+	2.30868	2.22898							TSS_127717_+	0.0773254	0.0515025
	TSS_570463_+	3.59055	3.8808							TSS_1277685_-	0.236234	0.18702
	TSS_571162_	1.33229	1.12872							TSS_1277821_+	-1.17704	0.935526
	TSS_571168_+	3.62309	4.84951							TSS_1277863_-	-1.01138	1.2106
	TSS_571187_+	2.03382	3.87317							TSS_1277864_-	-0.99943	0.660574
	TSS_578767_	2.37062	2.39212							TSS_1277932_+	-0.75139	0.33967
	TSS_578922_	2.29564	4.03215							TSS_1278151_-	-0.181442	0.083274
	TSS_578923_	2.52658	4.49012							TSS_1278320_-	-0.298836	0.163378
	TSS_582924_+	1.88944	2.39312							TSS_1278321_-	-0.391132	0.180008
	TSS_584973_	3.49402	8.16502							TSS_1278397_-	-0.823169	0.619049
	TSS_637049_+	6.91342	5.59606							TSS_1278416_+	-0.590464	0.202458
	TSS_637211_	2.35734	3.37484							TSS_1279026_-	0.757273	0.430871
	TSS_651878_+	3.4695	6.62444							TSS_1279455_-	1.35856	1.50974
	TSS_661105_+	2.16509	3.88744							TSS_1279585_-	0.7636	0.45979
	TSS_661638_	5.46382	5.77064							TSS_1279788_-	0.675303	0.497236
	TSS_661639_	6.27463	6.18115							TSS_1279789_-	1.40278	1.06412
	TSS_661657_+	7.59074	7.90898							TSS_1279805_+	-0.406346	0.135548
	TSS_735374_	1.94379	3.64884							TSS_1279806_+	-0.41076	0.145035
	TSS_735533_+	3.19085	5.40892							TSS_1280705_-	0.628813	0.22294
	TSS_735534_+	2.63653	5.87976							TSS_1281164_+	0.249179	0.201548
	TSS_735625_+	3.1614	4.36497							TSS_1282987_-	-0.983638	1.03083
	TSS_735626_+	2.97345	6.7244							TSS_1284438_+	-0.883099	0.610024
	TSS_736112_+	2.29477	2.06472							TSS_1284776_+	-0.418497	0.220316
	TSS_738336_+	1.95519	2.81941							TSS_1285148_-	-0.0934796	0
	TSS_751908_	3.34536	3.4535							TSS_1285546_-	0.154325	0.0326341
	TSS_751993_	6.81599	5.56547							TSS_1286836_-	0.466244	0.0873645
	TSS_800285_	4.2972	10.1596							TSS_1287014_-	0.670934	0.678192
	TSS_800307_	7.30254	6.62275							TSS_1287174_-	0.663204	0.616407
	TSS_800407_	6.31161	4.26501							TSS_1287666_-	-0.0139089	0
	TSS_800618_	6.81094	4.60643							TSS_1287850_+	0.814273	0.641103
	TSS_800817_	5.67485	3.16756							TSS_12886_+	0.30489	0.180908
	TSS_801434_	3.41271	2.27748							TSS_1288653_-	0.0323621	4.73e-15
	TSS_803050_	3.04254	3.69548							TSS_1288776_+	0.930595	0.758839
	TSS_821119_+	3.3002	5.37893							TSS_1288809_-	-0.26679	0.166122
	TSS_821212_+	4.97197	13.2134							TSS_1288810_-	0.0946417	0
	TSS_821315_+	4.1515	7.45447							TSS_1288900_+	0.0441338	0.0259083
	TSS_84357_	3.39936	2.32934							TSS_1288960_-	1.32425	1.01185
	TSS_89360_+	0.630817	0.597074							TSS_1289094_+	0.040205	0.0246407
										TSS_1289106_+	0.00828428	0.00524334
										TSS_1289177_-	-0.08197	0.054701
										TSS_1289179_-	-0.930803	0.939942
										TSS_1289193_+	-0.537439	0.331801
										TSS_1289642_-	-0.388005	0.141485
										TSS_1289832_-	1.34246	0.884191
										TSS_1290165_-	-0.0390217	0.0215548
										TSS_1290171_-	0.200947	0.128089
										TSS_1290174_+	0.279502	0
										TSS_1290177_+	0.440256	0.358062
										TSS_1290195_-	1.3842	0.693689
										TSS_1291034_-	-3.18307	2.17226
										TSS_1291052_+	1.15844	1.05348
										TSS_1291260_+	0.217681	0.0877288
										TSS_1291321_+	1.03591	1.2782
										TSS_1291404_+	0.421052	0.387722
										TSS_1291406_+	0.131583	0.0940718
										TSS_1291725_+	0.79357	0.351987
										TSS_1291824_+	1.37769	0.988903
										TSS_1291882_+	0.2886	0.227674
										TSS_1292214_-	0.131013	0.0297807
										TSS_1292293_-	0.625162	0.544862
										TSS_1292455_-	3.59576	4.59695
										TSS_1292941_+	-2.07829	2.8907
										TSS_1292958_-	-14.0519	43.9915
										TSS_1292959_-	-8.96704	24.2242
										TSS_1292960_-	-6.96582	18.2439
										TSS_1292961_-	-4.20599	8.24551
										TSS_1293058_+	1.60995	2.05366
										TSS_1293263_-	5.17872	8.91979
										TSS_1293416_+	1.20165	1.1314
										TSS_1293493_+	0.888236	0.918859
										TSS_1293562_-	2.82736	4.5953
										TSS_1293563_-	5.89785	3.80399
										TSS_1293869_+	2.23863	1.54958
										TSS_1293870_+	2.19209	4.0757
										TSS_1294195_+	0.558652	0.346288
										TSS_1294316_+	-0.149219	0.102513
										TSS_1294471_-	0.922344	0.438971
										TSS_1294686_-	-0.848326	0.339357
										TSS_129497_+	0.1383	0.0928422
										TSS_129500_+	0.296295	0.243817
										TSS_1295347_-	-0.0301885	0.0183398
										TSS_1295365_+	-0.0991504	0
										TSS_1295620_-	0.305068	0.11398
										TSS_1295692_+	-0.863329	0.514224
										TSS_1295859_-	-0.236525	0.160251
										TSS_1296679_+	0.930919	0.573317
										TSS_1296996_-	-0.193358	0.0704954
										TSS_1297357_+	0.623596	0.320555
										TSS_1297729_+	0.159242	0.0513896
										TSS_1297821_-	1.25389	0.991222
										TSS_1298145_-	-0.332076	0.203241
										TSS_1298191_+	-0.632377	0.376558
										TSS_1298309_-	-0.225537	0.153514
										TSS_1298411_+	-0.625431	0.519424
										TSS_1298439_+	0.0244274	0.0163885
										TSS_1298474_-	0.714145	0.502703
										TSS_1298542_+	0.216111	0.162783
										TSS_1298630_-	0.441138	0.196207
										TSS_1298792_-	0.324416	0.275862
										TSS_1298861_+	0.285345	0.232254
										TSS_1298883_-	0.233905	0.148844
										TSS_1299122_+	0.910153	0.775918
										TSS_1299155_-	1.08845	0.913951
										TSS_1299287_-	0.011181	0.00637738
										TSS_1299421_+	-0.505467	0.15653
										TSS_1299450_-	1.33677	2.02837
										TSS_1299451_-	0.900923	0.975164
										TSS_1299471_+	-6.83606	13.582
										TSS_1299472_+	-12.5056	31.3806
										TSS_1300707_+	1.73852	1.22061
										TSS_1300725_+	-2.52666	4.48326
										TSS_1300726_+	-4.44191	11.5125
										TSS_1300792_+	-0.666936	0.700653
										TSS_1300915_+	1.40394	1.97882
										TSS_1301164_+	2.05708	3.38717
										TSS_130144_+	0.0138041	0
										TSS_130199_+	-0.51929	0.442441
										TSS_130200_+	-0.388635	0.334594
										TSS_1302156_-	-1.97684	2.45378
										TSS_1302169_+	-0.135623	0.0317509
										TSS_130234_-	-0.179203	0.0664734
										TSS_1302870_+	3.51444	2.72548
										TSS_1303363_+	1.92742	1.53623
										TSS_1303498_+	0.259882	0.145212
										TSS_1303637_+	2.13674	1.51944
										TSS_1304238_+	-0.381494	0.285676
										TSS_1304239_+	-0.258207	0.195806
										TSS_1304924_+	0.1395	0
										TSS_1305474_+	-0.825721	0.859646
										TSS_1305773_+	-0.222089	0.12909
										TSS_1306806_+	5.66815	3.04884
										TSS_1307175_-	-0.766259	0.754368
										TSS_1307176_-	-0.73017	0.746967
										TSS_1307177_-	-1.44768	1.30099
										TSS_1307455_-	0.368099	0.211124
										TSS_1307631_-	0.873891	0.886611
										TSS_1308052_+	0.120574	0.0333747
										TSS_13083_+	-0.511086	0.313989
										TSS_1308500_+	0.0678515	0
										TSS_1308517_+	0.106116	0.060559
										TSS_1308672_-	0.15849	0.114444
										TSS_1308673_-	0.331234	0.281644
										TSS_1308763_+	0.702846	0.696989
										TSS_1309066_-	1.53492	2.3601
										TSS_1309103_-	1.40026	1.94491
										TSS_130935_+	0.118091	0.076241
										TSS_1309388_+	1.72807	1.59084
										TSS_1309393_-	3.27479	2.09776
										TSS_1309799_+	3.84672	4.19845
										TSS_1309959_-	0.481554	0.134116
										TSS_1309977_+	1.20586	1.10477
										TSS_1310349_-	0.675711	0.717745
										TSS_1310436_-	1.09177	0.76679
										TSS_1310892_-	0.26947	0.200159
										TSS_1310893_-	0.243252	0.196565
										TSS_1310902_+	-1.10285	0.717668
										TSS_1311057_+	-0.25162	0.19074
										TSS_1311458_-	-0.125007	0.038817
										TSS_1312008_-	-0.848518	0.481911
										TSS_1312274_-	0.0240406	0.0150848
										TSS_1312276_-	0.276663	0.21527
										TSS_1312666_-	0.0218777	1.11e-15
										TSS_1313205_+	-0.239546	0.0577967
										TSS_1313354_-	0.788796	0.853946
										TSS_131338_+	0.677595	0.190912
										TSS_1313698_-	0.105769	0.0749902
										TSS_1313699_-	0.423639	0.386151
										TSS_1313700_-	0.276548	0.084105
										TSS_1313744_+	-0.107427	0
										TSS_1313875_+	0.859307	0.907001
										TSS_1313893_+	0.668974	0.652123
										TSS_1313991_+	0.0514792	0.0243031
										TSS_1314717_+	3.51107	7.05127
										TSS_1314835_+	4.38884	4.45109
										TSS_1314954_-	4.34531	10.1868
										TSS_1314988_-	4.26306	4.25224
										TSS_1315116_-	4.21071	11.3858
										TSS_131519_+	0.901519	0.795405
										TSS_1315428_-	2.28376	3.39358
										TSS_1315509_-	2.34472	1.93307
										TSS_1316081_+	5.55699	6.28134
										TSS_1316090_-	5.18257	9.37913
										TSS_1316193_+	3.10533	4.40415
										TSS_1316283_+	1.71646	2.61875
										TSS_1316394_+	2.91105	2.34226
										TSS_1316497_-	-0.566947	0.41959
										TSS_131961_-	0.657798	0.456682
										TSS_1319944_-	0.160199	0.11284
										TSS_1319981_+	-0.0942454	0.0561861
										TSS_132005_+	1.16314	0.84076
										TSS_1320917_-	-0.653899	0.347725
										TSS_1320947_+	-0.742175	0.432959
										TSS_1322043_-	0.125353	0.0620172
										TSS_132245_-	-1.06672	0.654853
										TSS_1322543_-	-1.44023	1.02069
										TSS_1322550_+	-1.39536	0.792615
										TSS_1322551_+	-0.205165	0.132855
										TSS_1322944_-	-0.51267	0.354566
										TSS_1323108_-	0.485306	0.381828
										TSS_1323186_+	-0.540306	0.268836
										TSS_1323188_+	-0.353317	0.277177
										TSS_1323345_-	0.728501	0.793061
										TSS_1323463_+	-0.341336	0.052747
										TSS_1323764_+	0.873601	0.399018
										TSS_1323765_+	0.323031	0.264303
										TSS_132402_+	-1.59763	1.30237
										TSS_1324125_+	-0.939008	0.475224
										TSS_1324406_+	-0.554351	0.356996
										TSS_132455_+	-0.0545798	0
										TSS_1324611_+	-0.117588	0.0276403
										TSS_1324705_-	0.944219	0.593114
										TSS_1325136_-	0.916674	0.549502
										TSS_1325274_+	0.385598	0.237506
										TSS_1325507_+	0.354569	0.227593
										TSS_1325632_-	0.855993	0.734802
										TSS_1325718_+	0.413924	0.238994
										TSS_1325972_+	1.93852	3.22504
										TSS_1326137_+	1.31553	1.68037
										TSS_1326297_+	0.377249	0.329997
										TSS_1326335_-	-0.514355	0.279363
										TSS_1326673_-	-0.440554	0.160563
										TSS_1326698_+	0.0843498	0.0404951
										TSS_1326700_+	-0.0393914	0.0258971
										TSS_1326701_+	-0.283888	0.228913
										TSS_1326796_+	0.476788	0.295398
										TSS_1326973_+	0.128448	0.0870343
										TSS_1327208_-	0.403485	0.15167
										TSS_1327848_-	2.30355	1.27425
										TSS_1328017_-	0.89851	0.37453
										TSS_1328272_-	-0.015825	1.35e-15
										TSS_1328276_+	-1.06853	0.675588
										TSS_1328444_-	-1.67996	1.13076
										TSS_1328855_+	-0.230514	0.118844
										TSS_1329166_-	-0.270864	0.220614
										TSS_1329228_-	-0.0783848	0.0221522
										TSS_1329267_+	0.124865	0.0319132
										TSS_1329301_+	-0.184256	0.14062
										TSS_1329302_+	-0.353979	0.2904
										TSS_1329380_+	-0.0466109	0
										TSS_1329932_+	0.157464	0.0344809
										TSS_1330006_-	0.445453	0.339241
										TSS_1330007_-	0.112804	0
										TSS_1330117_+	-0.16778	0.112596
										TSS_1330714_-	-0.325921	0.262725
										TSS_1330716_-	-0.223191	0.171956
										TSS_1330789_+	-1.64564	1.33094
										TSS_1330791_+	-0.121192	0.0857487
										TSS_1330803_-	-0.0814229	0.0379974
										TSS_1330818_+	-0.16326	0.120438
										TSS_1330819_+	-0.379116	0.315342
										TSS_1330980_+	0.00746777	0
										TSS_1331428_-	0.443596	0.156229
										TSS_1331983_-	0.25694	0.0661111
										TSS_1333741_+	-0.841518	0.571274
										TSS_1333761_+	0.00136912	0.000319145
										TSS_1334325_-	0.360034	0.206697
										TSS_1334647_-	0.806846	0.811882
										TSS_133469_-	-0.877691	0.907545
										TSS_1334953_+	1.57057	1.06971
										TSS_1335087_+	1.63265	2.75579
										TSS_1335090_+	1.94177	3.18656
										TSS_1335135_-	4.79341	3.92245
										TSS_1335316_-	1.16988	0.983382
										TSS_1335345_+	2.12125	2.4414
										TSS_1335781_+	0.147432	0.0990834
										TSS_1335879_-	0.213005	0.0974025
										TSS_1335984_-	1.84291	1.48019
										TSS_1336461_+	0.41062	0.253052
										TSS_1337136_+	0.328605	0.172713
										TSS_1337975_+	-0.941654	0.717685
										TSS_1338092_+	0.268106	1.45e-16
										TSS_1338093_+	0.491212	0.458519
										TSS_1338470_-	-0.00688155	2.41e-16
										TSS_1338472_-	-0.16356	0.0376732
										TSS_1338481_+	0.364818	0.0679515
										TSS_1338655_+	0.520311	0.448545
										TSS_1338662_-	-0.593056	0.223445
										TSS_1338839_+	-0.317969	0.0577195
										TSS_1338898_-	0.920946	0.491917
										TSS_1339063_+	0.300775	5.3e-16
										TSS_1339190_-	-0.0970217	0.065836
										TSS_1339192_-	-0.107651	0.0749761
										TSS_1339234_-	-1.02672	0.765007
										TSS_1339280_+	-0.041714	0
										TSS_1339309_+	-0.269777	0.21163
										TSS_1339496_-	0.28952	0.0784236
										TSS_1339680_+	-1.23288	0.622136
										TSS_1339681_+	0.466167	0.385361
										TSS_1339690_-	-0.101534	0.0432031
										TSS_1340135_+	0.445214	0.382779
										TSS_1340369_+	-0.793546	0.591701
										TSS_1340481_+	-0.969461	0.622179
										TSS_134079_-	1.77188	0.937599
										TSS_1341869_+	-0.730354	0.726164
										TSS_1341870_+	-0.376793	0.326307
										TSS_1341999_+	0.32163	0.205021
										TSS_1342110_-	3.00489	2.93005
										TSS_1342247_+	0.127625	1.06e-15
										TSS_134254_+	0.498188	0.384504
										TSS_1343371_-	2.78545	6.11755
										TSS_1343372_-	3.36776	6.76695
										TSS_134338_+	0.851063	0.803697
										TSS_1343389_+	2.63958	5.25547
										TSS_134339_+	-0.390241	0.325452
										TSS_1343475_-	-0.947947	0.953055
										TSS_1343703_-	0.837707	0.512293
										TSS_1344138_-	0.29448	0.106749
										TSS_1344147_+	1.56241	1.08541
										TSS_1344549_-	1.1883	1.08045
										TSS_1344637_-	0.0999866	0.0619405
										TSS_1344727_+	0.103007	0.0609451
										TSS_1345134_+	0.0530054	2.41e-16
										TSS_1346557_+	0.558447	0.166537
										TSS_1346558_+	0.106571	0.0469229
										TSS_1346842_-	-0.285561	0.200849
										TSS_1346844_-	-0.39302	0.211382
										TSS_1346855_+	1.2043	1.1431
										TSS_1347683_-	0.115409	0
										TSS_1347792_+	0.0293234	0
										TSS_1348034_+	-0.304038	0.0964573
										TSS_1348459_-	0.140509	0.071205
										TSS_1348941_-	-0.250775	0.195821
										TSS_1348992_+	0.947493	0.625828
										TSS_1349129_-	0.24237	0.192713
										TSS_1349130_-	-0.935045	0.633294
										TSS_1349695_+	-2.31189	1.71022
										TSS_1350051_+	-1.37705	1.22979
										TSS_1350373_-	-0.0855817	0.0308374
										TSS_1350737_+	-0.727788	0.610557
										TSS_1350963_-	-0.868038	0.643307
										TSS_1351122_-	-1.28752	1.67348
										TSS_1351123_-	-1.43067	2.01584
										TSS_1351438_-	-0.142788	0.0865755
										TSS_1351676_+	0.318596	0.150646
										TSS_1351758_-	0.37677	0.25353
										TSS_1351759_-	-0.121704	2.41e-16
										TSS_1351790_+	0.198087	0.152916
										TSS_1352053_-	1.64175	0.922016
										TSS_1352623_-	0.568052	0.358409
										TSS_1352915_-	1.87424	1.30669
										TSS_1353014_+	0.806475	0.390356
										TSS_1353557_+	1.61642	1.19103
										TSS_1353688_-	-0.182756	0.0274129
										TSS_135397_+	-5.67129	3.4251
										TSS_1354388_-	-0.274706	0.118711
										TSS_1354549_-	0.160352	0.101481
										TSS_1355159_+	0.204125	0.0676966
										TSS_1355314_+	-0.755176	0.386088
										TSS_1355315_+	0.0674084	0.0342909
										TSS_135583_-	0.919195	0.472876
										TSS_1356105_-	-0.506725	0.240148
										TSS_1356624_+	0.226503	0.159484
										TSS_1356990_+	0.886249	0.681115
										TSS_1357012_+	0.368321	0.322744
										TSS_1357105_+	1.20363	1.33726
										TSS_1357136_-	-1.02637	0.975717
										TSS_1357263_-	-0.32898	0.236679
										TSS_1357701_-	-0.295842	0.232674
										TSS_1357702_-	-0.143783	0.102585
										TSS_1357703_-	-0.421088	0.198611
										TSS_1357825_-	-0.130655	0.0857516
										TSS_1357925_-	-0.0944151	2.89e-16
										TSS_1358144_-	0.628177	0.58429
										TSS_1358162_+	-0.100761	0.0369011
										TSS_1359040_-	0.143178	0.0333944
										TSS_136008_+	-0.462666	0.264806
										TSS_1360110_-	-0.100563	0.071509
										TSS_1360111_-	-0.385238	0.335256
										TSS_1360967_-	1.05379	1.17667
										TSS_1360969_-	1.23336	1.29292
										TSS_1361050_+	0.565575	0.531385
										TSS_1361052_+	0.702824	0.711592
										TSS_1361630_-	-0.130528	0.0827517
										TSS_1361632_-	0.561975	0.40074
										TSS_1361667_+	0.220142	0.171173
										TSS_1361833_+	-0.0829218	0.0259971
										TSS_1361835_+	0.195674	0.147658
										TSS_1363097_+	0.555519	0.350443
										TSS_136377_-	1.24737	1.18089
										TSS_136504_-	-0.917029	0.89848
										TSS_136519_+	-0.0784032	0.0369952
										TSS_136550_-	-0.30466	0.149692
										TSS_1366117_-	1.55651	1.1354
										TSS_1366879_-	2.01687	1.22104
										TSS_1366987_+	-0.161739	0.0732148
										TSS_1367379_-	0.0980265	0.0431555
										TSS_1367945_-	-0.388137	0.340063
										TSS_1368038_+	-2.68031	5.91495
										TSS_1368069_-	1.74458	1.11097
										TSS_1368129_+	-0.558139	0.281702
										TSS_1368567_+	0.452796	0.409093
										TSS_1368738_-	0.702098	0.548412
										TSS_1369137_+	1.03067	0.878589
										TSS_1369342_-	0.705644	0.378645
										TSS_136940_-	-0.438302	0.376595
										TSS_136942_-	-0.582803	0.559338
										TSS_136943_-	-0.725207	0.79751
										TSS_136944_-	-0.355615	0.239056
										TSS_1369473_+	0.234089	0.0565296
										TSS_1369660_+	1.47456	1.32089
										TSS_1369662_+	1.32945	0.926125
										TSS_1369878_-	-0.189058	0.0635814
										TSS_1370187_+	3.53185	2.3584
										TSS_1370189_+	2.25685	2.29826
										TSS_137042_+	-0.559917	0.492939
										TSS_137058_-	-0.28113	0.0540369
										TSS_1370831_+	0.529507	0.191524
										TSS_1370871_+	0.114704	0.0199494
										TSS_1371634_+	4.98981	5.15971
										TSS_1372622_-	-0.20267	0.119234
										TSS_137342_-	1.88493	1.55518
										TSS_1375019_-	0.94713	0.755587
										TSS_1375020_-	-1.39771	0.798539
										TSS_1377418_+	-0.171766	0.0655604
										TSS_1377699_+	-5.671	3.43324
										TSS_1378056_+	0.230882	0.161777
										TSS_1378140_-	1.1452	0.638868
										TSS_1378484_+	-0.382861	0.193074
										TSS_1378619_+	-0.267647	0.151911
										TSS_1379838_+	-1.3951	0.794006
										TSS_1380097_-	-3.63173	3.26923
										TSS_1380846_-	-0.503782	0.211564
										TSS_1381366_+	2.55054	1.84399
										TSS_1381603_+	6.07745	9.18643
										TSS_138174_+	-0.135499	0.045486
										TSS_1381746_+	4.81314	8.23332
										TSS_1381826_+	6.34543	4.29323
										TSS_1381955_+	6.45523	4.62652
										TSS_1382186_+	5.14233	5.40461
										TSS_138250_-	2.4317	1.53747
										TSS_1382745_+	4.53887	7.4009
										TSS_1382960_+	6.05933	3.48937
										TSS_1383484_-	7.70425	8.26455
										TSS_1383542_+	4.51425	5.90459
										TSS_1383640_-	2.97198	2.83768
										TSS_1383781_+	0.338246	0.220903
										TSS_1383918_+	1.24592	0.553963
										TSS_1383989_-	0.0645763	0.0443889
										TSS_1383990_-	0.107944	0.0616304
										TSS_1384070_+	-0.102872	0.0648521
										TSS_1386586_+	-0.674233	0.364074
										TSS_1386691_+	-0.849508	0.865223
										TSS_1387480_-	-1.72321	1.2938
										TSS_1388514_+	0.450168	0.388417
										TSS_1388618_+	-0.136519	0.0453739
										TSS_1388844_-	0.126414	0.088287
										TSS_1388846_-	0.584563	0.446281
										TSS_1388868_+	-0.12868	0.0895925
										TSS_1389623_+	1.84955	3.11058
										TSS_1389978_+	-0.437698	0.140176
										TSS_1390320_+	-0.524715	0.282941
										TSS_1390623_-	-0.188274	0.139098
										TSS_1390681_-	0.35468	0.281918
										TSS_1390713_-	-0.0406117	0.0163395
										TSS_1390860_-	0.0775035	0.0442347
										TSS_1391147_+	0.667848	0.248549
										TSS_1391541_+	1.87421	0.917316
										TSS_1391652_+	0.842934	0.903241
										TSS_1391745_-	0.120393	4.82e-16
										TSS_1391854_+	1.79812	1.03143
										TSS_1391894_-	0.187657	0.0925225
										TSS_1391946_+	-0.519172	0.482876
										TSS_1392287_-	0.205603	0.11339
										TSS_1392326_+	1.81664	2.46853
										TSS_1392393_+	1.58724	2.4807
										TSS_1392523_+	3.75727	5.74254
										TSS_1392532_-	1.42844	2.31189
										TSS_1392863_-	0.380141	0.142148
										TSS_1392915_+	1.14686	1.60685
										TSS_1392990_-	0.711311	0.559921
										TSS_1393091_+	1.4318	2.21914
										TSS_1393107_-	1.22646	1.45356
										TSS_1393109_-	1.23564	1.67011
										TSS_1393193_-	3.65926	3.82251
										TSS_1393196_+	1.06551	0.886571
										TSS_1393299_+	0.245387	0.110732
										TSS_1393728_+	0.261321	6.27e-16
										TSS_1393928_-	0.587575	0.458869
										TSS_1394047_+	3.42077	3.55681
										TSS_1394118_+	2.24827	3.25302
										TSS_1394536_-	2.31677	1.63347
										TSS_1394836_+	3.25631	4.32368
										TSS_1394917_-	1.39532	1.41103
										TSS_1395043_-	2.50603	3.70083
										TSS_1395533_-	4.33621	4.10415
										TSS_1395752_+	4.2611	8.67675
										TSS_1395973_-	2.4813	5.11544
										TSS_1397326_+	-0.117205	0.0700176
										TSS_1397328_+	-0.0736997	0.0477489
										TSS_1397329_+	0.131403	0.0850854
										TSS_1398314_-	-0.603963	0.429704
										TSS_1398659_-	0.083047	0.0492356
										TSS_1398661_-	0.567447	0.533549
										TSS_1398792_+	-0.0940114	0.050583
										TSS_1399107_+	-0.942753	0.568962
										TSS_1399303_+	1.10124	0.637324
										TSS_1399406_+	0.83921	0.832048
										TSS_1399512_+	0.110775	1.3e-15
										TSS_1399552_-	0.0519634	0.0334122
										TSS_1399554_-	0.00711894	0.00438157
										TSS_1399690_-	0.553781	0.562836
										TSS_1400008_-	0.112929	0.0286844
										TSS_1400285_-	-0.3859	0.30345
										TSS_1400853_-	0.0991414	0.0280971
										TSS_1400871_+	0.244774	0.0873166
										TSS_1401119_-	0.635967	0.499218
										TSS_1401483_-	0.188659	0.142575
										TSS_1401778_+	0.428413	0.397081
										TSS_140216_+	-0.0628406	2.41e-16
										TSS_1402221_+	0.375257	0.225014
										TSS_1402541_-	-0.846282	0.512258
										TSS_1404531_+	-0.164755	0.0637245
										TSS_1404677_+	0.44429	0.221162
										TSS_1404701_+	0.112974	0.0661088
										TSS_1405125_+	0.205498	0.0765856
										TSS_1405751_-	0.585872	0.481085
										TSS_1405772_+	0.482082	0.414907
										TSS_1405812_-	0.615779	0.562993
										TSS_1405855_-	2.14881	1.12021
										TSS_1405937_-	1.30136	1.74251
										TSS_1405954_+	0.432429	0.394789
										TSS_1406197_+	-0.302975	0.137579
										TSS_1406298_+	0.278382	0.133751
										TSS_1406892_+	2.25254	1.69304
										TSS_1407006_+	0.513578	0.300177
										TSS_1407090_-	1.11454	0.996272
										TSS_1407288_-	-0.0770436	4.82e-17
										TSS_1407373_-	1.01606	0.692504
										TSS_1407594_+	-0.158906	0.0412517
										TSS_1407885_+	0.263593	0.163407
										TSS_1407961_+	0.0869252	0.0605064
										TSS_1408190_-	-0.642157	0.536225
										TSS_1408865_+	0.175325	0.124445
										TSS_1409007_-	-0.71567	0.720747
										TSS_1409017_+	1.50914	1.46427
										TSS_14092_-	-0.34284	0.27261
										TSS_14094_-	-0.647472	0.38748
										TSS_1409429_-	-0.065256	0.0440332
										TSS_1409456_-	-0.208374	0.155281
										TSS_1409475_+	-0.508787	0.483463
										TSS_1409493_-	0.38264	0.088928
										TSS_1409571_-	-0.259446	0.157586
										TSS_1409572_-	-0.802115	0.57854
										TSS_1410076_+	-0.399083	0.212621
										TSS_1410149_-	1.0952	0.505914
										TSS_1410285_+	2.05102	1.83665
										TSS_1410451_-	2.76083	2.63877
										TSS_1410483_+	-0.505557	0.224653
										TSS_1410484_+	0.688228	0.54476
										TSS_1410608_+	0.827649	0.54496
										TSS_1410641_+	0.112369	0.0624538
										TSS_1410874_-	-0.391132	0.180008
										TSS_1411438_-	0.379585	0.320101
										TSS_1411440_-	1.21199	1.1113
										TSS_1411554_+	-0.183169	0.0509392
										TSS_1411643_+	-0.0862966	0
										TSS_1411785_+	1.54532	0.787887
										TSS_1412160_-	-0.058471	0.0378574
										TSS_1412162_-	-0.0572189	0.020425
										TSS_1412257_+	0.583471	0.384729
										TSS_1412426_+	1.10424	0.982071
										TSS_141263_-	0.128959	0.0413147
										TSS_1412687_-	2.67667	4.44779
										TSS_1412835_-	4.77281	4.69056
										TSS_1413218_-	2.09168	3.29441
										TSS_141360_+	-0.275895	0.217209
										TSS_1414178_-	3.4255	3.30204
										TSS_1414362_+	1.91968	1.30323
										TSS_1414581_+	0.289884	0.0759239
										TSS_1414837_+	-0.310197	0.110994
										TSS_1415492_-	1.00826	0.969513
										TSS_1416352_+	-0.318188	0.260374
										TSS_141650_+	0.232013	0.18613
										TSS_1416511_+	0.686075	0.710945
										TSS_1416789_-	-1.5427	0.795699
										TSS_1417043_+	1.25963	0.962766
										TSS_1417183_+	0.771471	0.634899
										TSS_1417245_+	0.414757	0.363632
										TSS_141737_+	-1.13521	1.46167
										TSS_1417923_+	6.85327	5.03328
										TSS_1418191_-	6.73052	5.31708
										TSS_1418354_+	2.34232	1.95024
										TSS_141864_+	-0.381055	0.303995
										TSS_1418645_+	6.69007	4.51626
										TSS_1418646_+	4.77204	13.6468
										TSS_1418664_-	6.6434	4.90998
										TSS_1418893_-	9.00235	13.0413
										TSS_1419619_-	0.115532	0.0703605
										TSS_1420241_-	0.0730877	0.0498826
										TSS_1420242_-	0.529896	0.49171
										TSS_1420345_+	0.352689	0.225838
										TSS_1420644_-	0.413576	0.281404
										TSS_1421128_-	-0.31295	0.214073
										TSS_1421914_-	0.659034	0.394403
										TSS_1422646_+	-0.975585	0.541424
										TSS_1422740_+	-0.397239	0.111772
										TSS_142292_+	0.17395	0.0653908
										TSS_1423655_+	2.01688	2.61759
										TSS_1423712_+	1.66233	2.48148
										TSS_1423733_-	2.40215	5.05396
										TSS_1423735_-	1.51444	1.11155
										TSS_1423935_+	5.18347	12.1618
										TSS_1424094_+	4.70389	8.44334
										TSS_142432_+	0.0274638	0
										TSS_1424559_-	5.10344	2.06295
										TSS_1424879_+	4.63559	9.52556
										TSS_1424988_-	6.47471	5.14183
										TSS_1425009_+	4.53626	9.80236
										TSS_1425390_-	1.48267	1.39734
										TSS_1425409_+	1.80848	2.79955
										TSS_1425844_-	-1.6409	1.18541
										TSS_1425949_+	1.02759	0.7057
										TSS_1426297_-	2.32358	1.49703
										TSS_1426390_-	1.45803	0.596575
										TSS_1426407_+	2.61812	2.25046
										TSS_142667_+	0.0672777	0.0215261
										TSS_1426676_-	2.91987	3.28469
										TSS_1426676_+	1.41622	1.35277
										TSS_1426677_+	2.33066	4.69418
										TSS_142669_+	-0.0533498	0.034795
										TSS_1427006_-	0.400254	0.303636
										TSS_142703_-	-0.000333759	0.000155466
										TSS_1427126_-	1.0055	0.766684
										TSS_1427374_+	0.335873	0.139081
										TSS_142766_-	-0.222713	0.149471
										TSS_1427783_+	0.115409	0
										TSS_1428753_-	-0.18753	0.141973
										TSS_1428756_-	-0.334557	0.194442
										TSS_1429240_+	0.856343	0.691518
										TSS_142937_+	-0.40409	0.247595
										TSS_1430526_+	0.190361	0.0840974
										TSS_1430608_-	-0.0126194	4.82e-17
										TSS_1430684_-	0.775109	0.573412
										TSS_1430794_-	-0.304436	0.163343
										TSS_1430861_+	-0.395717	0.260424
										TSS_1431022_-	-0.570802	0.344023
										TSS_1431308_-	0.391832	0.0602724
										TSS_1433177_+	3.10952	4.51543
										TSS_1433178_+	2.29715	4.35562
										TSS_1433701_-	3.9687	3.48731
										TSS_143393_-	-0.630118	0.431041
										TSS_1434582_-	1.70361	1.8692
										TSS_1434583_-	1.42164	1.20487
										TSS_1434626_+	0.280074	0.23574
										TSS_1434906_+	0.333653	0.167021
										TSS_1435096_+	0.155925	0.108394
										TSS_1435098_-	0.730835	0.579469
										TSS_1435099_-	1.93432	1.71093
										TSS_1435280_-	-1.41649	1.0103
										TSS_1435370_-	1.35255	0.7222
										TSS_1435395_+	-0.28207	0.0957309
										TSS_1435641_-	1.44305	1.13861
										TSS_1435713_-	0.12083	0
										TSS_1436530_-	2.4313	4.17696
										TSS_1436647_-	4.34175	3.19388
										TSS_1436809_-	2.84276	5.11956
										TSS_1436973_-	6.75163	15.2298
										TSS_1437054_-	8.55989	20.6215
										TSS_1437056_-	6.12955	10.125
										TSS_1437121_+	3.6313	5.12786
										TSS_1437305_+	2.01427	1.95878
										TSS_1438295_-	1.0532	0.795782
										TSS_143831_+	-0.118107	1.4e-15
										TSS_14390_+	-1.88958	1.355
										TSS_1439004_-	0.204642	0.07391
										TSS_1439386_+	2.26613	3.30793
										TSS_143983_+	0.0370056	0.0203468
										TSS_1440102_+	-0.983228	0.822055
										TSS_1440801_+	-0.575923	0.253297
										TSS_1440845_-	-0.279971	0.214826
										TSS_1440848_-	-0.446792	0.125707
										TSS_1441020_+	1.23987	0.937935
										TSS_1441021_+	0.843298	0.812497
										TSS_1441023_+	0.389135	0.320627
										TSS_1441771_-	-0.779245	0.828526
										TSS_1442836_+	-0.0383951	2.84e-15
										TSS_1442837_+	-0.122679	0.0826714
										TSS_1442883_-	-1.33018	1.47774
										TSS_1443006_+	-1.7993	1.33586
										TSS_1443008_+	-0.0660431	0.0451799
										TSS_1443054_-	1.30671	0.937606
										TSS_144338_+	-0.166238	0.0398063
										TSS_1443510_-	0.333604	0.1531
										TSS_1443703_+	-0.6831	0.358534
										TSS_1444839_-	0.984065	0.488494
										TSS_1444941_+	-0.762469	0.351399
										TSS_144546_+	-0.461023	0.146969
										TSS_144559_+	0.919522	0.509113
										TSS_144560_+	0.672138	0.28527
										TSS_1445618_+	0.591005	0.596036
										TSS_144707_+	2.74035	4.77249
										TSS_1447343_+	1.36337	2.06321
										TSS_1447349_-	1.63335	0.940282
										TSS_1447350_-	1.30976	0.876829
										TSS_1447492_+	0.966535	0.396582
										TSS_1448018_-	0.351526	0.146356
										TSS_1448519_+	-0.253411	0.203646
										TSS_1448676_+	0.574285	0.217604
										TSS_1449356_-	-0.755176	0.386088
										TSS_1449651_+	0.0469699	3.47e-15
										TSS_1449936_-	1.17162	0.957327
										TSS_1450138_+	-0.744969	0.395553
										TSS_145055_+	-0.434374	0.390949
										TSS_1450609_-	-0.710932	0.688917
										TSS_1450788_+	0.597359	0.189512
										TSS_1450789_+	0.44509	0.310981
										TSS_1450903_+	-0.291363	0.0591356
										TSS_145092_-	0.141212	0.0279627
										TSS_14512_-	-0.461595	0.252264
										TSS_1451409_-	-0.373377	0.173834
										TSS_145198_+	0.831021	0.631527
										TSS_14535_+	-0.637344	0.258557
										TSS_1453670_-	1.51234	0.897127
										TSS_1454707_-	0.118399	0
										TSS_1454936_-	-0.965582	0.409273
										TSS_145497_-	-0.507449	0.155643
										TSS_1456034_-	-0.942791	0.41644
										TSS_145610_+	-0.484587	0.429983
										TSS_1456362_-	-0.685875	0.391009
										TSS_145728_+	-1.15368	0.817866
										TSS_1457722_-	-0.385187	0.185967
										TSS_145837_-	-1.22534	0.819625
										TSS_1458459_-	-1.72321	1.2938
										TSS_146_+	0.395397	0.326273
										TSS_146053_-	0.95576	0.75099
										TSS_146122_+	0.00626754	1.35e-15
										TSS_146124_+	0.357043	0.313136
										TSS_1461406_+	2.57112	1.39907
										TSS_1461847_+	-2.45585	2.33662
										TSS_1461918_-	-0.484338	0.165235
										TSS_1462110_-	0.506718	0.378648
										TSS_1462118_-	-0.727162	0.410479
										TSS_1462464_-	0.955942	0.631499
										TSS_1462582_+	-0.033008	0
										TSS_1463180_+	1.44427	1.74523
										TSS_1463510_+	-0.222794	0.17477
										TSS_1463512_-	0.904595	0.877061
										TSS_1464041_+	-0.668977	0.315422
										TSS_146409_-	0.00485132	0
										TSS_146410_-	-0.103603	9.64e-17
										TSS_146571_-	-1.29282	0.916861
										TSS_146572_+	0.305068	0.11398
										TSS_1466048_-	2.39837	4.22298
										TSS_1466067_+	0.590953	0.4274
										TSS_1467024_+	-0.0511421	0.0313291
										TSS_1467204_+	-0.0794855	0.0386219
										TSS_1467296_-	0.611816	0.519907
										TSS_1467350_+	0.1202	0.070743
										TSS_1467488_-	0.569641	0.388287
										TSS_146754_-	-0.158012	0.110689
										TSS_146756_-	0.110976	0.0807192
										TSS_146757_-	0.39961	0.335914
										TSS_1467639_+	0.57219	0.361835
										TSS_1467640_+	0.30104	0.23835
										TSS_1467723_+	0.110169	0
										TSS_1467869_+	-0.390275	0.230653
										TSS_146853_+	-0.292734	0.0954949
										TSS_146940_+	0.747411	0.285762
										TSS_1470523_+	2.91205	3.7276
										TSS_1470531_+	2.88942	5.27969
										TSS_1470761_-	3.13951	6.76686
										TSS_1470779_+	3.94881	9.56429
										TSS_1470895_+	4.02577	8.12207
										TSS_1470896_+	3.4369	6.48276
										TSS_1470998_-	3.2472	3.12318
										TSS_1471074_+	3.47218	3.97921
										TSS_147116_+	0.141024	0.103402
										TSS_1471320_+	2.33427	4.57856
										TSS_1471321_+	2.99281	6.41999
										TSS_1471391_-	3.0815	6.29416
										TSS_1471466_+	3.02814	6.31547
										TSS_1471650_+	3.17479	7.05142
										TSS_1471733_+	1.27081	1.19618
										TSS_1472340_+	-0.556514	0.525721
										TSS_1472484_+	-0.493133	0.428048
										TSS_1473240_-	-0.0467383	0
										TSS_1473257_+	-1.6307	1.17441
										TSS_1473259_+	-0.567123	0.523411
										TSS_147332_+	-2.66138	2.57781
										TSS_1473378_+	-0.447446	0.240927
										TSS_1473680_+	-0.299338	0.188231
										TSS_1474189_+	1.14855	0.660598
										TSS_1474196_-	-0.696553	0.615519
										TSS_1474612_+	0.824158	0.910815
										TSS_1474761_+	-0.193598	0.107535
										TSS_14749_+	0.690132	0.481271
										TSS_1475062_+	4.46353	9.05224
										TSS_1475077_-	0.0482768	0.0237881
										TSS_147545_+	-0.356287	0.300087
										TSS_1475489_+	6.09443	7.32383
										TSS_1475591_+	7.15035	14.5197
										TSS_1475596_-	7.63402	7.51298
										TSS_147583_+	0.269072	0.204831
										TSS_1476013_+	1.40278	1.06412
										TSS_1476283_+	1.78189	2.34641
										TSS_1476433_-	1.55179	1.02658
										TSS_1476565_-	5.89296	8.18365
										TSS_1476859_+	2.82166	2.47101
										TSS_1477085_-	4.01201	7.33128
										TSS_1477790_-	2.29001	2.20188
										TSS_1477973_-	4.67667	4.30682
										TSS_1477989_+	3.63049	2.68442
										TSS_1477990_+	5.10444	8.22866
										TSS_1478212_-	2.429	2.03038
										TSS_1478231_+	3.7886	7.12938
										TSS_1478465_+	5.1517	6.21
										TSS_1478466_+	4.65381	11.7134
										TSS_147880_+	-0.09036	0.0622221
										TSS_1478941_+	5.77782	3.20409
										TSS_1479978_-	-0.0917193	0.0521383
										TSS_148_+	0.278861	0.212069
										TSS_1480407_+	-0.641013	0.292335
										TSS_1480450_+	0.126905	0.0971485
										TSS_1480769_+	0.0742165	0.0239899
										TSS_1481383_+	-0.323658	0.13113
										TSS_1481586_+	0.255957	0.148916
										TSS_1481861_+	-0.953766	0.605791
										TSS_1482545_+	-1.73346	1.277
										TSS_148274_+	-0.983535	1.14302
										TSS_1482797_+	-0.0648195	1.45e-16
										TSS_1482829_+	0.792727	0.806364
										TSS_1482904_-	-0.0507787	0.0298317
										TSS_1483014_+	-0.133934	0.0748063
										TSS_148303_-	-0.612473	0.590253
										TSS_1483279_-	-0.642842	0.281087
										TSS_148403_+	0.359504	0.192725
										TSS_148404_+	0.0744672	0.0458095
										TSS_1484759_+	0.077634	0
										TSS_1484804_-	-0.425806	0.179668
										TSS_1484966_+	-0.41144	0.260117
										TSS_1485434_+	-0.357265	0.243984
										TSS_1485803_-	0.216963	0.0929911
										TSS_1486608_-	0.580549	0.601936
										TSS_1486609_-	0.781153	0.495557
										TSS_1487139_+	1.45283	1.72919
										TSS_1487204_+	0.602854	0.566351
										TSS_1487263_-	1.45751	1.40391
										TSS_1487801_-	0.131718	0.0712624
										TSS_1487824_+	1.31907	0.859227
										TSS_1488191_+	1.61553	0.800943
										TSS_148854_-	-0.586425	0.560768
										TSS_148855_-	-1.17611	1.49825
										TSS_1488727_+	-0.989101	0.580767
										TSS_1489135_+	0.410708	0.356273
										TSS_1490166_-	-1.01404	0.67426
										TSS_1490507_-	-0.411928	0.339224
										TSS_1490510_+	-0.901212	0.521598
										TSS_1490555_-	-0.258076	0.0687996
										TSS_1490753_-	0.638783	0.616834
										TSS_1490754_-	0.846053	0.950695
										TSS_1490874_+	0.173621	0.0964411
										TSS_1490875_+	0.122967	0.0682213
										TSS_1491274_+	-0.195303	0.149862
										TSS_1491505_-	-0.617409	0.423738
										TSS_1491601_-	-0.602061	0.577838
										TSS_1491645_+	3.24609	3.148
										TSS_1491826_+	-0.293208	0.197192
										TSS_1492015_-	0.0121408	0
										TSS_1492118_+	1.07455	0.65357
										TSS_1492119_+	1.16067	0.78612
										TSS_1492372_+	0.532305	0.314452
										TSS_1492437_+	-0.807471	0.448741
										TSS_1492533_-	0.251057	0.128737
										TSS_149269_-	-0.48127	0.439436
										TSS_149270_-	1.30584	0.960821
										TSS_1493019_+	-0.271857	0.138852
										TSS_1493119_-	0.340111	0.165425
										TSS_1493633_+	-1.23288	0.622136
										TSS_1494825_-	1.8369	2.38794
										TSS_1495033_+	-0.135576	3.86e-15
										TSS_1495116_-	0.814158	0.853826
										TSS_1495133_+	-0.413525	0.098399
										TSS_1495134_+	0.557208	0.314414
										TSS_1495160_-	0.647914	0.630937
										TSS_149533_+	0.671043	0.47623
										TSS_1495389_+	0.540067	0.381635
										TSS_1495991_-	0.480734	0.388502
										TSS_149626_+	0.710289	0.661519
										TSS_149630_-	-0.490293	0.435711
										TSS_1496731_-	0.27959	0.123332
										TSS_1496776_+	0.60825	0.587115
										TSS_1496993_-	-0.45072	0.374135
										TSS_149720_+	1.10344	0.721723
										TSS_1497486_-	1.07748	0.489113
										TSS_1497520_+	-0.505309	0.277672
										TSS_1497705_+	0.121836	1.35e-15
										TSS_1497832_+	0.015124	0.00912309
										TSS_1497909_+	0.172238	0.0773111
										TSS_1497920_+	-0.24421	0.181911
										TSS_1498335_+	1.43505	1.89148
										TSS_1498347_-	1.02063	0.677676
										TSS_1498607_+	1.31314	0.54856
										TSS_1498719_-	-0.680487	0.469329
										TSS_1498744_+	0.216909	0.100733
										TSS_1498885_+	0.83159	0.630951
										TSS_1499150_+	0.366325	0.331601
[truncated: 15,656 more rows]

## Sheet: Figure 1e RNA-seq
Rok bound	Gene ID	logFC	log10_Pvalue						All genes	GeneID	logFC	log10_Pvalue
	aacD	0.651898	2.71222							aacD	0.651898	2.71222
	aapA	0.543499	1.60048							aadK	0.92636	4.23191
	abnA	1.38815	1.01709							aag	1.70699	2.58259
	abrB	-0.538483	2.78594							aapA	0.543499	1.60048
	adaA	-0.639083	0.1896							abbA	1.54116	14.5361
	ahpC	0.301978	1.06073							abfA	0.375105	0.587675
	albA	3.99742	92.5753							abfB	1.47198	4.39418
	alkA	0.0534963	0.0729388							abhA	0.310599	1.27932
	alsT	0.499531	1.9677							abnA	1.38815	1.01709
	amhX	-0.919423	3.10968							abnB	0.382967	0.61317
	ansZ	-0.366917	0.613025							abrB	-0.538483	2.78594
	appD	0.446146	0.25312							accA	0.629959	4.30374
	araA	1.27278	2.06142							accB	0.377986	1.59837
	argC	-0.0964572	0.0859153							accC	0.271263	0.999295
	argG	1.14332	2.43009							accD	0.293919	1.08668
	aroX	0.720836	5.1993							acdA	0.781596	2.49257
	arsC	1.86753	4.37209							ackA	0.101599	0.299429
	arsR	0.142312	0							acoA	3.10871	0.297649
	artP	1.11218	5.46536							acoB	0.549969	0.293
	asrG	0.870741	5.764							acoC	0.675315	0.99514
	aswA	0.918598	3.34598							acoL	0.719518	0.933408
	azlB	0.614382	1.27476							acoR	1.51063	12.0142
	azoJ	0.644667	3.77686							acpA	1.98191	32.9577
	bcaP	-1.06507	3.37274							acpK	2.26677	0
	bdbA	2.89505	57.9195							acpS	0.946869	2.70503
	bdbB	2.69393	62.7567							acsA	1.27446	6.68877
	braB	0.378413	1.79905							acuA	0.784188	2.82323
	brxB	0.0540889	0.124544							acuB	0.621666	1.53588
	bscR	1.39223	8.20497							acuC	0.39784	1.72579
	bsnA	0.273422	0.23012							acyP	0.266557	0.486746
	bsrG	-0.252365	0.90045							adaA	-0.639083	0.1896
	BSU_17099	0.51892	0.861367							adaB	0.368532	0.348242
	BSU_27085	1.23957	1.56684							addA	1.0461	8.75459
	BSU_35678	0.764184	2.61447							addB	0.804461	5.91817
	bsuMA	0.44603	1.8399							adeC	0.225513	0.664893
	bsuRA	1.13916	9.04053							adeR	0.629413	3.27627
	bsuRB	1.27934	11.9296							adhA	0.294915	0.30289
	bsuRC	0.679676	4.48086							adhB	1.26523	0.836797
	catD	0.212774	0.192048							adhR	0.864475	1.8758
	cccA	2.92283	30.2463							adk	1.21707	12.8915
	ccdA	0.173301	0.209434							aeeB	1.23954	1.02994
	cidA	1.53292	3.79062							ahpA	1.38	8.32616
	cidR	0.477025	2.10265							ahpC	0.301978	1.06073
	cimH	-0.928462	3.06381							ahpF	0.306555	1.44728
	citA	1.30113	3.78254							aimP	0.611115	0.72624
	citB	-0.331701	1.20663							aimR	-0.863493	5.38426
	citR	-0.0868328	0.178936							aimX	-0.341839	0.87397
	codY	0.437195	2.24917							akrN	-0.961895	6.21087
	comK	2.6177	20.8658							alaP	0.115596	0.223925
	comP	0.434842	2.2802							alaS	0.841366	6.7559
	comQ	0.550763	2.28468							albA	3.99742	92.5753
	comX	0.602835	0.98992							albB	3.07295	20.4219
	cotC	0.236205	0.493681							albC	3.36545	57.0193
	cotQ	1.25404	0.200113							albD	3.3025	35.9002
	cotU	-0.453091	0.951493							albE	3.30271	47.9464
	csfB	0.0607259	0.0872187							albF	3.4462	16.2887
	cspB	-0.506521	1.78839							albG	2.1833	15.4888
	cwlA	-0.432853	0.303629							ald	0.760601	5.8049
	cwlO	0.886888	6.18881							aldX	0.394696	1.10892
	cypA	0.8626	1.65794							aldY	-0.323883	0.754088
	czcD	-0.0413952	0.0367842							alkA	0.0534963	0.0729388
	dacA	0.924988	5.12222							alrA	0.674991	4.32403
	dacC	0.513807	0.684955							alrB	0.480903	0.311234
	degS	1.09252	8.85022							alsD	0.506255	1.76234
	dgcK	0.289655	1.0992							alsR	0.272133	0.652458
	dinB	0.0743049	0.117097							alsS	0.426454	1.17161
	dnaA	0.908674	5.33555							alsT	0.499531	1.9677
	dnaN	0.810298	5.87751							amhX	-0.919423	3.10968
	dppA	-0.514372	0.718613							amiE	-0.460052	0.591946
	dtpT	0.53688	2.70436							amj	1.18117	9.5805
	dutA	-0.09813	0.181828							ampS	1.1974	9.41887
	estB	1.29929	6.60457							amtB	1.01491	3.65429
	fbp	1.3003	13.0966							amyE	1.25157	12.5695
	frlP	1.42479	5.79625							amyX	0.111845	0.260856
	frlR	-0.0373514	0.0815618							ansA	1.50076	17.8657
	fruR	0.618557	1.61465							ansB	0.695973	5.21425
	ftsA	0.252884	0.970116							ansR	0.401035	1.26671
	ftsW	0.5552	2.77441							ansZ	-0.366917	0.613025
	fusA	0.410066	2.45525							antE	5.12548e-15	0
	gdnE	0.840158	5.48026							apbT	5.12548e-15	0
	gdwB	0.48627	1.87474							appB	-0.409965	0.526749
	ggaB	0.659976	4.29892							appC	0.115609	0.076714
	glnR	-1.38347	12.9787							appD	0.446146	0.25312
	gltT	-0.316147	1.48575							appF	-1.43126	2.7151
	glxK	0.768729	2.12074							aprE	0.0681989	0.0470664
	glyA	0.686105	5.36395							aprX	-0.384196	0.722052
	gmuB	2.96284	9.36318							apt	0.31921	1.40025
	gntR	0.790864	4.61987							araA	1.27278	2.06142
	gswB	0.585626	2.61418							araB	1.5613	2.852
	gtaB	0.11045	0.329017							araD	1.80848	1.95451
	gutP	0.995548	2.15063							araE	0.740469	2.1881
	helD	0.790368	4.98279							araL	3.46232	4.5648
	hemA	0.438129	2.09385							araN	0.957255	1.46342
	hinT	0.149055	0.440864							araP	-0.306909	0.339365
	hmpA	0.360138	0.308767							araQ	0.43062	0.178338
	ictI	0.676319	2.3134							araR	0.563214	2.95961
	ilvD	0.479541	0.841074							arfM	-1.21781	5.93788
	immR	0.889641	2.95148							argB	3.10781	0.297649
	iolR	0.0285589	0.059018							argC	-0.0964572	0.0859153
	iscSB	0.376877	1.36414							argD	2.19906	0.859974
	iseA	-1.14934	9.86466							argF	0.447926	1.37251
	jag	0.722133	5.16574							argG	1.14332	2.43009
	katA	0.034734	0.0547497							argH	1.54806	4.43522
	kinB	-0.0867033	0.188366							argI	0.647977	3.7567
	ldlJ	0.125822	0.40427							argJ	0.618782	0.299832
	liaD	0.245271	0.478277							argR	2.41902	12.4234
	liaE	0.525055	1.34492							argS	0.709116	5.49628
	liaK	0.720878	4.86239							aroA	0.17842	0.601613
	liaL	1.07667	9.55798							aroB	0.580018	3.1263
	liaM	1.01986	8.74051							aroC	0.439288	1.23677
	lrpA	0.343557	1.11933							aroE	0.665865	3.69306
	lrpB	0.484855	1.40651							aroF	0.909147	6.02733
	ltaSB	0.0759468	0.166592							aroH	1.09539	9.83556
	lytA	0.155966	0.327221							aroK	0.161764	0.348163
	lytC	0.551004	2.76364							aroX	0.720836	5.1993
	lytE	0.824315	6.70609							arsB	1.21728	3.3478
	maeA	-0.0612936	0.059204							arsC	1.86753	4.37209
	maeM	0.371058	1.43151							arsF	0.85126	3.33958
	manR	0.41105	2.07463							arsR	0.142312	0
	mbl	0.60698	3.7614							artP	1.11218	5.46536
	mcpA	-0.424243	2.08129							artQ	0.417726	0.676194
	mdtR	0.803584	2.51147							artR	0.919032	5.02777
	metS	0.757664	5.30487							arxR	0.161158	0.289441
	mnaA	0.619855	3.82186							ascR	0.12746	0.0452645
	mnmE	1.121	7.71946							asd	0.458573	2.46944
	moaB	0.650498	3.55939							aseR	0.724783	0.813863
	mrgA	-0.334648	1.36147							asiMA	0.526661	2.61588
	msmR	2.00831	11.7885							asiMB	0.585304	3.09026
	mswH	-0.0863745	0.204046							asnB	0.503776	3.28628
	mtrA	0.0321144	0.0600362							asnH	-0.1692	0.445037
	nocA	0.725896	5.46092							asnO	-0.64603	1.23174
	nukF	0.671145	4.25303							asnS	0.290402	1.09285
	nupN	-0.0443098	0							asnTA	0.122621	0.377193
	odhA	0.737761	5.59511							aspB	0.682314	5.00011
	oppA	-0.554143	1.25132							aspP	0.394253	0.378214
	opuCA	0.181618	0.304449							aspS	0.812652	6.44689
	opuCD	-0.198359	0.407494							asrE	0.49296	2.91414
	parA	1.44167	15.2982							asrG	0.870741	5.764
	parB	0.923057	7.9903							asrH	-0.00483309	0.0101431
	patB	0.421315	1.73653							aswA	0.918598	3.34598
	pbtN	-0.05997	0.151057							atpA	0.684158	4.30464
	pdxS	0.800327	5.54384							atpB	0.557369	2.05557
	phrI	1.05692	2.18166							atpC	0.657299	5.19538
	pksB	0.273017	0.493534							atpD	0.84363	6.66321
	ppsA	-0.316223	0.93927							atpE	0.421106	1.74028
	proCC	1.02276	5.11776							atpF	1.09571	10.1137
	prpF	0.223151	0.658856							atpG	0.94983	7.18451
	prtG	0.208471	0.208583							atpH	1.01343	6.91241
	pspA	2.23193	24.1997							atpI	-0.0147158	0.0331404
	qoxA	0.463613	2.26373							auzJ	5.12548e-15	0
	rapI	0.641702	2.09211							azlB	0.614382	1.27476
	ratA	0.0532876	0.131492							azlC	1.66585	5.72129
	rbsR	0.880608	4.67138							azlD	0.153985	0.195043
	rlmG	0.497344	1.97338							azoJ	0.644667	3.77686
	rlmH	0.0776713	0.161266							azoRB	0.435215	1.90661
	rocC	0.111835	0.144463							azr	0.517442	1.68134
	rodA	0.533511	2.41544							bacA	-0.779059	0.96266
	rok	-13.6328	191.794							bacB	-0.573038	1.11395
	rplA	0.124536	0.378037							bacC	0.119314	0.126267
	rpmGB	0.0903818	0.210976							bacD	0.0616766	0.083095
	rpoB	0.0745137	0.193939							bacE	0.810339	1.91816
	rtbD	0.99744	5.69012							bacF	0.10941	0.151739
	rtbE	0.740071	2.84431							bacG	0.796666	1.0777
	sboA	4.94174	64.7253							bcaP	-1.06507	3.37274
	sboX	6.29858	41.5142							bcbE	-0.43419	1.2699
	sbp	0.0437768	0.0921888							bcd	1.1686	5.06633
	sdhC	0.945833	7.96798							bceA	0.277901	0.220277
	sdpA	0.374457	1.26346							bceB	0.761614	1.75198
	sdpB	0.533685	1.54615							bceR	0.210837	0.324755
	sdpI	1.07535	7.57097							bceS	0.422574	1.482
	sdpR	0.30046	0.378058							bcp	0.526094	1.73214
	sieB	0.753166	1.26892							bcrC	0.669998	4.5192
	sigA	0.28658	1.13764							bdbA	2.89505	57.9195
	sigH	1.1444	11.5273							bdbB	2.69393	62.7567
	sigW	0.747567	4.09683							bdbC	0.187044	0.49265
	skfA	0.291374	0.547451							bdbD	0.797217	5.18586
	skiZ	0.882588	7.08127							bdhA	0.024014	0.0469641
	slrR	2.10685	3.49671							bdhJ	1.02849	9.8017
	sncZ	0.811038	2.81489							bdhK	0.385632	1.71465
	spbC	0.735145	3.70886							besA	0.364821	1.28943
	spo0D	0.0291692	0.0415532							bglA	1.31055	10.1298
	spo0E	0.263641	0.772795							bglC	0.682705	2.797
	spoIIID	-0.323255	0							bglH	3.16887	55.8992
	sprC	0.0366495	0.0199125							bglP	1.27491	14.9189
	spxA	0.034213	0.0900358							bglS	1.50178	8.51029
	srlX	0.700825	2.14193							bhlA	1.39444	2.61857
	sspO	-0.137	0							bhlB	2.50872	14.4895
	ssrSA	0.220004	0.588654							bifL	-0.826848	0.134523
	steT	0.00241767	0.00239918							bifM	-0.0549375	1.92865e-16
	sufLC	0.442986	0.85239							bifN	0.249017	0.298214
	sunA	5.13764	169.412							bioB	0.992917	0.72392
	sunI	0.734681	5.69604							bioD	0.422617	0.118299
	sunS	2.72798	64.6016							bioFC	-0.193352	0.231194
	sunT	3.33117	74.573							bioI	0.676188	0.349758
	tagA	-0.119179	0.315923							bioK	1.10017	1.03635
	tagB	-0.0952927	0.23682							bioW	1.19815	0.793201
	tagC	0.011793	0.0200736							bioY	-0.905581	0.249648
	tagE	0.576977	2.00844							bioYB	-0.00258867	0
	tagU	-0.00316654	0.00581875							bipA	-0.115089	0.33124
	tboILV	-1.7034	3.8688							birA	0.775646	4.48186
	tboWA	0.915811	5.47691							bkdAA	1.40923	7.10648
	tdk	0.634101	3.30125							bkdAB	0.965275	4.58702
	tetL	1.51533	3.33363							bkdB	0.765768	5.81511
	tlpA	-0.522238	0.722423							bkdR	1.32568	9.8329
	trnSL-Gln2	-0.462061	2.31092							blrA	0.274976	1.03857
	tswC	2.61065	49.7585							blt	0.377555	0.566332
	ugtP	0.448332	2.37005							bltD	0.551932	1.01315
	uvrX	1.1382	0.691302							bltR	0.672562	0.618542
	vdhT	-0.251365	0.916184							blyA	1.29413	9.48702
	veg	0.388032	1.99663							bmr	-0.0781258	0.188495
	wapA	0.719291	6.04316							bmrA	0.929066	5.81509
	wapI	0.815527	6.57229							bmrB	0.146683	0.47548
	xis	0.919394	0.781139							bmrC	0.826479	1.38779
	xkdV	0.942925	2.84822							bmrD	0.225355	0.55797
	xpaC	0.883072	6.09627							bmrR	0.331764	0.729641
	xre	0.193046	0.419239							bmrU	-1.98683	5.94269
	xylA	1.05253	5.47062							bofA	1.21708	7.2414
	xylR	0.470383	1.74899							bofC	1.06601	6.11498
	xynA	0.781148	6.1121							bpr	0.559643	1.0514
	xynB	1.14789	3.80591							bpsA	-0.678344	0.844193
	yaaC	0.00368143	0							bpsB	-0.141785	0.0507398
	ybaJ	0.620418	3.94019							braB	0.378413	1.79905
	ybaR	0.447377	1.9096							brnQ	0.659347	2.19309
	ybcL	0.792897	3.02907							brxA	0.43028	2.1256
	ybdO	0.620026	2.18415							brxB	0.0540889	0.124544
	ybeC	0.76017	6.47932							brxJ	-0.0292938	0.063383
	ybeF	1.71314	12.1341							bsaA	1.0732	1.69838
	ybfF	0.435526	1.76483							bscR	1.39223	8.20497
	ybfG	0.252344	0.823662							bsdA	-0.050007	0.0262034
	ybfJ	-0.94009	5.98595							bsdC	1.21586	1.37703
	ybfP	0.880477	3.39591							bsdD	3.63657	0.591995
	ybfQ	1.14364	12.9011							bshA	0.766524	4.11717
	ybxG	0.163671	0.472796							bshBA	1.03264	4.84119
	ybyB	-0.962794	3.11436							bshBB	0.616791	3.47471
	ybzH	-0.0812099	0.203755							bshC	0.990315	8.11781
	yceB	0.934589	3.76613							bslA	-0.595976	2.71099
	yceC	1.49052	14.5732							bslB	-0.174514	0.549492
	ycgA	0.238476	0.628966							bsnA	0.273422	0.23012
	yclG	-0.0541508	0.0252433							bsrC	-0.854232	5.35306
	yclI	0.690381	0.626142							bsrE	5.12548e-15	0
	yclJ	0.511983	1.58536							bsrF	0.316183	0.779653
	ycnE	0.16932	0.26484							bsrG	-0.252365	0.90045
	yczG	0.363916	1.49078							bsrH	-0.25789	1.04938
	ydcL	-0.417315	1.26753							bsrI	-0.349343	0.686601
	yddJ	0.843505	2.53228							bstA	-0.158207	0.367931
	yddK	0.479487	1.80464							BSU_02585	5.12548e-15	0
	yddM	0.402363	1.21911							BSU_02785	-0.333539	1.0095
	yddN	0.258989	0.638151							BSU_03385	1.99336	1.49709
	yddQ	0.760577	2.79274							BSU_04345	-0.120535	0.232953
	yddR	0.926241	3.54146							BSU_04745	1.3707	0.77139
	yddS	0.543472	1.50945							BSU_04849	1.77905	1.16999
	yddT	-0.0408838	0.0775906							BSU_11515	0.62323	2.15335
	ydeC	-0.067295	0.0756154							BSU_11525	0.264062	0.0933091
	ydeD	0.736375	2.49191							BSU_12875	-2.38208	0
	ydeO	0.494108	2.06886							BSU_13545	-0.0287073	9.64327e-17
	ydgF	0.304321	1.2799							BSU_14568	-2.37947	0
	ydjE	0.850018	6.23169							BSU_17099	0.51892	0.861367
	ydzF	-0.0846166	0.160797							BSU_17679	0.295072	0.313098
	ydzM	-0.869409	1.27737							BSU_17689	0.788041	3.30161
	ydzN	0.824675	5.2765							BSU_17715	1.08825	0.332437
	yeeA	0.520146	2.33459							BSU_18275	-0.971031	0
	yeeC	0.320896	1.191							BSU_18595	0.714075	1.87234
	yeeD	0.247058	0.634741							BSU_18596	0.652718	0.376317
	yefB	0.460034	1.72586							BSU_18689	1.20444	0.594526
	yefC	0.849661	1.66137							BSU_19745	5.12548e-15	0
	yezA	0.308793	0.683625							BSU_19915	5.12548e-15	0
	yezG	0.603228	3.19409							BSU_21058	1.96536	13.0054
	yfiC	0.559173	2.94003							BSU_21409	0.911053	0.617512
	yflB	-0.094116	0.140745							BSU_21638	1.36147	3.88437
	yflD	1.09313	0.33266							BSU_21639	0.933003	3.0565
	yfmG	-0.113181	0.220399							BSU_21925	-0.0382211	0.0416206
	yfmI	0.173449	0.307443							BSU_22205	0.396594	1.2716
	yfzA	0.508604	1.22177							BSU_24205	0.528475	0.595248
	yhcJ	0.594812	3.73811							BSU_25565	4.68941	12.7387
	yhdF	0.654311	3.14479							BSU_25875	-0.660851	0.554581
	yhfH	0.313953	0.555803							BSU_26305	2.26632	0
	yhzC	0.154661	0.31089							BSU_26399	0.575794	0.674222
	yitP	0.0514006	0							BSU_26449	-0.429695	0.324648
	yizB	0.637678	0.693718							BSU_26569	0.0543953	2.41082e-16
	yjaZ	0.359534	0.190309							BSU_26827	2.59174	1.28689
	yjbC	0.796624	5.25063							BSU_26935	-1.04796	0.158527
	yjcM	0.263428	1.04886							BSU_27035	3.10871	0.297649
	yjcN	0.43378	2.40634							BSU_27085	1.23957	1.56684
	yjzJ	0.267578	0.0944518							BSU_27185	-0.531929	1.31696
	ykhA	0.771202	5.31792							BSU_27786	-0.948874	0.947723
	ykoL	-0.92945	1.25949							BSU_27935	0.393412	0.905896
	ykoM	0.0685071	0.167186							BSU_28645	0.0226347	0.0507426
	yktD	-0.149459	0.298435							BSU_28709	1.8239	4.39228
	ykuH	0.216146	0.650671							BSU_29479	-0.13931	0.0687911
	ykuV	1.51534	12.207							BSU_29845	0.48039	0.980007
	ykvA	0.375146	1.07716							BSU_30466	0.485952	0.545989
	ykzU	1.45992	11.0295							BSU_31289	5.12548e-15	0
	ylaN	1.08524	10.9968							BSU_31725	-0.481934	0.533403
	ylbP	0.340179	0.785668							BSU_32539	-0.968459	0
	ynfE	-0.13885	0							BSU_34399	0.539331	0.916802
	ynzG	-0.457142	0.173829							BSU_35678	0.764184	2.61447
	yoaM	0.437987	0.622461							BSU_36079	5.12548e-15	0
	yobB	1.34194	0.521216							BSU_36215	0.949959	3.44752
	yobI	0.125856	0.375109							BSU_36575	0.625503	0.93452
	yobJ	0.649163	4.12189							BSU_36739	0.0433855	0
	yobO	-0.332123	0.783832							BSU_37089	0.224066	0.51823
	yocR	0.609681	3.05524							BSU_37569	0.584602	3.51859
	yocS	0.0704824	0.0582583							BSU_38495	0.572099	0.284361
	yojO	0.769639	5.15538							BSU_40358	1.03185	1.96828
	yojW	2.80276	2.66919							BSU_40576	-0.0068339	0
	yokE	0.487384	2.44753							BSU_misc_RNA_30	-0.0154637	0.0373833
	yokG	0.785955	2.70393							BSU_misc_RNA_47	0.0666856	0.104796
	yokL	0.759259	3.61105							bsuMA	0.44603	1.8399
	yomL	-0.0252509	0.0407064							bsuMB	0.785281	6.17217
	yonH	3.75418	23.2985							bsuRA	1.13916	9.04053
	yonO	1.53687	5.60605							bsuRB	1.27934	11.9296
	yonP	3.24291	6.5526							bsuRC	0.679676	4.48086
	yonV	0.814433	1.19616							btr	0.36811	1.27271
	yonX	2.54339	3.69721							buk	1.27375	7.73652
	yopC	0.129477	0.262057							bznD	0.545739	2.95845
	yopI	0.204269	0.191983							cadA	0.275855	0.614036
	yopQ	0.37062	1.47928							cah	0.485364	1.72198
	yopR	0.333831	1.42921							calJ	-0.263031	1.08829
	yoqK	3.63613	0.591995							capA	0.282194	0.177573
	yoqM	-0.392135	0.888613							capB	0.232281	0.584579
	yorD	0.313928	0.982121							capC	0.488823	0.381839
	yorE	3.56506	12.3176							carA	0.00242049	0
	yorM	2.53783	3.18334							carB	-0.321327	0.356288
	yorY	1.64217	0.415043							catD	0.212774	0.192048
	yorZ	5.54694	3.13965							catE	0.5998	1.96828
	yosT	2.176	11.0302							catR	-0.0601021	0.153396
	yosU	0.00609627	0							cca	1.07418	7.66244
	yosV	6.46907	5.55045							cccA	2.92283	30.2463
	yosW	4.40049	8.68327							cccB	0.904959	7.10625
	yosX	2.4273	3.02387							ccdA	0.173301	0.209434
	youB	-0.0960734	0.08334							ccpA	0.335108	1.37977
	yozJ	-0.441233	0							ccpB	0.0223302	0.0114765
	yozS	1.26927	3.34607							ccpC	1.20186	11.4034
	yozX	2.19527	0.873798							ccpN	0.706496	2.87829
	yozY	-1.12203	3.79734							cdaA	0.0373162	0.0864525
	ypgR	0.707824	4.55531							cdaR	0.274864	1.05856
	yqaP	-0.185759	0.64639							cdaS	-0.671598	0.554283
	yqaR	0.227579	0.468106							cdd	-0.123851	0.358591
	yqcI	-0.412634	0.319186							cdnL	-0.19807	0.46421
	yqcK	1.22491	1.10558							cdoA	-0.573705	1.27828
	yqfZ	-1.2757	1.39837							cdsA	1.13938	9.40097
	yqgA	0.770342	5.2054							cesA	-0.110196	0.299518
	yqgB	-0.0902794	0.231427							cesB	0.112989	0.258279
	yqxI	2.31453	2.88872							cgeA	-0.661127	0
	yraN	0.294384	0.482129							cgeB	-0.180206	0.17814
	yrdC	0.72106	1.87158							cgeC	-0.129847	0
	yrdF	0.239857	0.101948							cgeD	-0.398574	1.22261
	yrhH	0.799415	3.74991							cgeE	0.857538	1.40611
	yrkK	0.423477	1.10942							cggR	-0.587905	3.57895
	yrkL	1.48633	10.6695							chaA	-0.195407	0.123549
	yrkS	0.738356	1.20377							cheA	0.382052	1.47696
	yslB	0.583581	3.74867							cheB	0.253041	0.813021
	ysxD	-0.204363	0.608333							cheC	0.0858357	0.188766
	ytaP	0.351597	0.273647							cheD	0.0157067	0.0220488
	yueB	0.210421	0.724559							cheR	1.57567	5.37498
	yusD	-0.171846	0.321727							cheV	-0.427551	1.871
	yusN	0.392731	0.795928							cheW	0.214487	0.552505
	yusZ	-0.0353782	0.0177854							cheY	0.211642	0.651388
	yutJ	0.569777	3.08529							chrA	-0.172759	0.337707
	yutK	0.683169	3.96758							chrB	0.148473	0.275717
	yuzB	-0.0775917	0.151389							chrS	0.134316	0.14025
	yvaV	1.51446	18.4608							cidA	1.53292	3.79062
	yvbJ	0.569358	3.05263							cidB	-0.358515	1.25519
	yvbK	1.37656	7.01833							cidR	0.477025	2.10265
	yvcA	0.456512	0.493899							cimH	-0.928462	3.06381
	yvcB	0.688018	2.53384							cinA	0.521202	2.48109
	yvcD	0.418603	1.87901							citA	1.30113	3.78254
	yvyE	0.812563	5.22004							citB	-0.331701	1.20663
	ywfA	1.26198	1.57288							citH	1.12222	1.49498
	ywiB	0.874393	4.66428							citM	0.167304	0.275466
	ywlG	0.714283	4.88029							citR	-0.0868328	0.178936
	yxaD	0.468984	1.33915							citS	0.680537	2.23328
	yxaI	0.261171	1.04043							citT	1.08121	1.16235
	yxaJ	3.84714	54.7012							citZ	0.0304855	0.0585401
	yxiE	1.4633	11.7479							clpC	0.699644	5.1701
	yxkC	0.146256	0.492214							clpE	0.216424	0.521666
	yxxE	0.898516	6.98183							clpP	1.30747	14.1417
	yxxF	0.133748	0.354844							clpQ	1.34794	12.7201
	yxzK	-0.264189	0.157027							clpX	0.483791	2.96646
	yyaB	0.164834	0.322668							clpY	1.21859	13.2851
	yyaD	0.883778	1.61535							clsA	0.316222	1.26937
	yyaJ	0.34763	0.843955							clsB	-0.78446	0.74868
	yyaK	0.413824	2.01792							clsC	-1.17508	5.45879
	yyaM	0.572241	0.84786							cmk	1.1796	11.9296
	yyaN	-0.661127	0							cmoI	3.63613	0.591995
	yyaP	-0.0805305	0.125279							cmoJ	-2.4334	0.831116
	yybJ	1.0797	7.57812							cmoO	-0.52249	0
	yybK	0.277958	0.822563							cmpA	0.00252415	0
	yybL	0.125986	0.307438							coaA	0.90833	4.76095
	yybM	0.132203	0.370591							coaBC	0.604456	2.63102
	yybN	0.872764	6.23435							coaD	0.903367	6.94355
	yydB	0.787235	5.64576							coaE	0.723636	4.70888
	yydC	0.930561	3.26118							coaX	0.960123	5.30466
	yydD	1.10477	10.3324							codV	0.758274	5.39138
	yydK	0.786968	2.52374							codY	0.437195	2.24917
	yyzN	0.760869	2.29217							coiA	-0.0310514	0.020421
	yzzP	0.966957	4.50707							comA	1.2929	8.67725
										comC	1.19898	2.70033
										comEA	4.56191	6.95271
										comEB	2.43164	24.0257
										comEC	-0.101418	0.183028
										comER	2.08592	4.31427
										comFA	1.73076	14.9251
										comFB	1.07648	5.22356
										comFC	0.740123	3.41936
										comGA	4.32108	26.8253
										comGB	4.40897	25.4142
										comGC	5.63825	11.884
										comGD	4.94748	8.12326
										comGE	4.16542	8.51505
										comGF	4.98435	8.1751
										comGG	7.39752	10.4386
										comK	2.6177	20.8658
										comN	1.21489	9.75215
										comP	0.434842	2.2802
										comQ	0.550763	2.28468
										comS	5.12548e-15	0
										comX	0.602835	0.98992
										comZ	0.00181122	0.00110721
										conB	3.51797	4.33522
										conC	5.54505	3.02252
										conD	3.0379	3.06197
										conE	1.79271	5.67371
										conG	3.61327	5.55612
										conQ	3.06337	10.9374
										copA	0.878038	5.79638
										copO	0.0456343	0.0761775
										copP	2.36786	13.0885
										copZ	0.270617	0.963305
										cotA	0.220032	0.203568
										cotB	1.29512	1.43403
										cotC	0.236205	0.493681
										cotD	0.513346	1.48329
										cotE	0.77048	0.96872
										cotF	0.370211	0.55585
										cotG	5.12548e-15	0
										cotH	0.382596	0.311063
										cotI	0.0425169	0
										cotIC	-0.0362545	0.0843546
										cotJA	5.12548e-15	0
										cotJB	-2.37947	0
										cotJC	-0.52249	0
										cotK	1.6227	2.68004
										cotM	0.250149	0.306765
										cotN	0.822103	1.26848
										cotNE	0.0811518	0.116014
										cotNH	0.207661	0.247576
										cotNP	0.170155	0.254784
										cotNW	-0.127426	0
										cotO	-0.190486	0.135007
										cotOO	0.650249	0.38869
										cotP	0.396139	0.407714
										cotQ	1.25404	0.200113
										cotR	-0.227459	0.505103
										cotS	0.32209	0.570908
										cotSA	0.0921894	0
										cotT	0.48407	0.263548
										cotU	-0.453091	0.951493
										cotV	-0.839226	0.785659
										cotW	0.494511	0.290476
										cotX	0.350555	0.416295
										cotY	-0.237837	0.139398
										cotZ	-0.136653	0
										crcBA	-0.332769	0.859361
										crcBB	0.198452	0.308459
										crh	1.18933	5.409
										csaA	-0.173471	0.31031
										csbA	0.0594224	0.141356
										csbB	0.121652	0.338658
										csbC	-1.29827	8.03876
										csbD	-0.393811	0.302014
										csbX	0.932866	7.81428
										csfB	0.0607259	0.0872187
										csfG	0.39882	0.527148
										csgA	0.728784	0
										cshA	0.21266	0.789758
										cshB	-0.246536	0.826825
										csn	0.773296	2.61224
										csoR	1.62813	9.1602
										cspB	-0.506521	1.78839
										cspC	-0.759043	5.68559
										cspD	-0.219973	0.796143
										csrA	0.210321	0.557877
										cssR	0.745877	3.02982
										cssS	0.222777	0.70427
										cstA	1.65898	11.0619
										ctaA	-0.243777	0.729437
										ctaB	-0.0810206	0.209449
										ctaC	0.51268	1.2389
										ctaD	1.22298	3.3846
										ctaE	0.754984	1.13281
										ctaF	1.13355	3.28665
										ctaG	1.15895	4.43033
										ctaO	0.417078	0.778578
										ctc	0.679965	5.05964
										ctpA	1.18485	11.2806
										ctpB	0.868978	1.99374
										ctsR	0.808369	4.64155
										cueR	0.357313	1.35644
										cutI	0.542876	1.52209
										cutJ	0.709142	3.15267
										cutR	0.721915	3.24963
										cwlA	-0.432853	0.303629
										cwlC	1.14134	2.22529
										cwlD	0.424897	0.630613
										cwlH	0.240378	0.0633723
										cwlJ	0.219816	0.395664
										cwlK	0.423922	0.896053
										cwlO	0.886888	6.18881
										cwlP	1.42058	5.88207
										cwlQ	-0.748168	6.02297
										cwlS	-0.266474	0.588033
										cwlT	1.40335	1.13862
										cydA	1.4735	16.5206
										cydB	0.383027	1.59691
										cydC	-1.1836	4.38247
										cydD	-0.994605	3.01245
										cyeB	0.11658	0.181323
										cymR	0.393029	1.26836
										cypA	0.8626	1.65794
										cypB	1.08787	8.74123
										cypC	0.215671	0.435264
										cypD	0.0721602	0.0335768
										cypE	0.706859	0.978412
										cypX	-0.458965	2.33327
										cysC	0.64994	1.19659
										cysE	1.80216	8.96862
										cysH	0.10952	0.17086
										cysI	-0.00855349	0.0153671
										cysJ	0.27793	0.770779
										cysK	0.903802	6.26121
										cysL	0.4615	1.38893
										cysP	-0.40204	1.38956
										cysS	1.09733	9.4184
										cysTA	-0.287178	1.03844
										czcD	-0.0413952	0.0367842
										czcR	0.807966	2.3682
										czrA	-0.179619	0.488015
										dacA	0.924988	5.12222
										dacB	0.53931	0.53225
										dacC	0.513807	0.684955
										dacF	1.13316	0.707715
										dadA	0.406799	1.61994
										dagK	0.0862138	0.24027
										dapA	0.609791	4.02844
										dapB	2.16016	16.4555
										dapF	0.806958	4.31566
										dapG	0.13235	0.398356
										dapH	1.66935	26.2188
										dapI	1.47005	13.582
										dapX	0.157863	0.489637
										darA	0.608748	3.11279
										dat	0.754119	4.50771
										dayD	0.649132	1.81285
										dck	0.144571	0.417025
										dctB	0.18078	0.562741
										dctP	1.5862	11.6266
										dctR	1.28609	4.34087
										dctS	0.516248	1.62793
										ddaH	-0.707359	2.04804
										ddlA	0.669129	4.56795
										deaD	0.922713	8.1984
										defA	1.03581	4.3595
										defB	0.233772	0.815011
										degQ	0.185075	0.321936
										degR	-0.504088	3.01346
										degS	1.09252	8.85022
										degU	1.04318	8.23667
										deoB	0.842312	6.52561
										deoC	1.2851	14.7345
										deoD	1.3581	15.1084
										deoR	0.391088	1.6633
										der	1.29045	13.6405
										desE	-0.111954	0.154113
										desK	-0.00846214	0
										desR	0.191501	0.377893
										dfrA	0.237213	0.539955
										dgcK	0.289655	1.0992
										dgcP	0.0411579	0.0967943
										dgcW	-0.463746	2.19545
										dgk	0.0958765	0.225539
										dgrA	0.628257	2.68509
										dhaS	0.600967	3.54464
										dhbA	0.80772	2.47271
										dhbB	1.39495	5.17543
										dhbC	0.55977	1.44704
										dhbE	1.02464	3.29759
										dhbF	0.984162	3.43222
										dinB	0.0743049	0.117097
										dinF	0.131846	0.291786
										dinG	0.571467	3.65782
										dinK	0.506956	0.436844
										dinL	1.47128	3.87284
										disA	1.56256	15.0599
										divIB	0.992988	5.61395
										divIC	0.299795	1.20686
										divIVA	-0.122996	0.35005
										dltA	0.197722	0.740249
										dltB	0.444389	2.39724
										dltC	0.281384	1.0718
										dltD	0.403683	1.94252
										dltE	0.650769	4.51536
										dnaA	0.908674	5.33555
										dnaB	0.711585	3.22109
										dnaC	0.458587	1.90356
										dnaD	0.573857	2.39189
										dnaEC	0.326642	1.37504
										dnaG	0.0236378	0.0553296
										dnaH	0.551749	2.83102
										dnaI	0.925037	4.37699
										dnaJ	1.02863	9.61803
										dnaK	1.07211	10.2513
										dnaN	0.810298	5.87751
										dnaX	0.393633	1.57127
										dpoL	1.49125	7.44292
										dppA	-0.514372	0.718613
										dppB	-1.15921	1.74689
										dppC	-0.138453	0
										dppD	-1.60583	0.519418
										dppE	0.583001	0.649622
										dprA	0.721199	2.46719
										dps	0.11511	0.333298
										dsdA	0.756583	3.44044
										dtd	0.183653	0.577261
										dtpT	0.53688	2.70436
										dusB	1.01444	9.1368
										dusC	1.30296	12.7848
										dutA	-0.09813	0.181828
										dutB	4.86813	19.1024
										dxr	1.42288	16.0369
										dxs	0.501551	2.77567
										dynA	1.35454	9.05744
										eag	0.746756	1.92181
										eapD	0.24529	0.343135
										ebfC	1.31307	12.2915
										ebrA	0.874259	1.04917
										ebrB	0.852217	2.4918
										ecfA	0.824245	3.71718
										ecfAB	1.05642	6.45159
										ecfT	1.33111	10.5209
										ecsA	1.4969	10.0225
										ecsB	0.884466	5.86378
										ecsC	0.443704	2.0957
										edmS	0.68341	0.616165
										eepC	0.178163	0
										eesA	1.02119	5.45701
										efeB	0.930219	7.74424
										efeM	1.01315	7.30753
										efeU	0.983851	7.3458
										efp	0.229492	0.8955
										efpI	0.86735	4.00124
										eglS	1.91533	3.05334
										egsA	1.52558	2.97632
										engB	1.39698	12.1334
										engD	0.920085	7.24795
										eno	0.683051	5.00221
										ephM	0.605297	3.27834
										epr	0.11715	0.322972
										epsA	2.03437	8.27646
										epsB	1.00263	4.76433
										epsC	0.239994	0.592286
										epsD	0.36703	0.746191
										epsE	0.860625	2.38376
										epsF	0.563663	1.24675
										epsG	1.60036	6.04932
										epsH	0.791618	1.13033
										epsI	1.45941	3.01854
										epsJ	0.559831	2.58194
										epsK	0.728156	1.91923
										epsL	0.650332	0.764778
										epsM	0.606502	1.4056
										epsN	0.18317	0.355929
										epsO	0.16327	0.310119
										era	1.51678	15.8273
										estA	1.38843	10.989
										estB	1.29929	6.60457
										etfA	1.51015	10.7846
										etfB	0.825502	2.8059
										ettA	0.504064	2.66533
										ettM	0.357514	1.59565
										exlX	0.560434	2.19604
										exnP	0.310267	1.29748
										exoA	0.797548	3.38433
										exuM	1.21709	3.89461
										exuR	0.135476	0.341151
										exuT	0.146388	0
										ezrA	0.528577	3.29127
										fabD	-0.220329	0.749952
										fabF	0.482497	2.80934
										fabG	0.248072	0.756581
										fabHA	0.332094	1.39126
										fabHB	-0.28528	0.503599
										fabI	-0.443329	2.58515
										fabL	0.892975	6.45736
										fabZ	0.169075	0.562563
										fadA	0.891266	1.18399
										fadB	0.566798	1.44151
										fadE	0.447552	0.696935
										fadF	0.855778	1.77228
										fadH	0.336722	0.158963
										fadN	0.665222	1.11789
										fadR	0.495439	1.06152
										fakBA	0.193181	0.573388
										fakBB	0.351127	1.50471
										fapR	0.624461	3.28057
										farP	-0.0163839	0.0249169
										fbaA	0.509053	3.43465
										fbnA	0.36926	1.58715
										fbp	1.3003	13.0966
										fbpA	0.84684	2.24381
										fbpB	0.447692	1.77575
										fbpC	0.33585	1.15297
										fdhD	0.837434	4.19854
										fecC	0.661273	4.13998
										fecD	0.283395	0.832003
										fecE	-0.0108557	0.0216602
										fecF	0.461708	2.11585
										fer	0.455851	1.76501
										feuA	1.17309	8.01408
										feuB	1.41241	9.49642
										feuC	1.06281	7.46729
										feuV	0.259712	0.865401
										ffh	0.000963502	0.00146599
										ffoR	1.68578	11.9449
										fhuB	0.910058	6.1495
										fhuC	1.32556	15.6786
										fhuD	0.223429	0.89428
										fhuG	1.02063	6.3156
										fin	0.469845	2.22941
										fisB	0.298926	1.0264
										fldN	1.40916	10.749
										fldP	2.3208	30.2523
										flgB	0.632934	2.24338
										flgC	0.968762	5.23598
										flgD	1.07873	5.88471
										flgE	1.22171	9.53331
										flgK	-0.00695466	0.0143842
										flgL	0.173309	0.47971
										flgM	-0.153022	0.342841
										flgN	-0.398173	1.76111
										flhA	0.243422	0.751063
										flhB	0.134016	0.338809
										flhF	0.127013	0.293639
										flhG	0.205721	0.565672
										flhO	0.0158117	0.0298966
										flhP	0.00474247	0.00906907
										fliD	0.212122	0.708573
										fliE	1.27037	7.03426
										fliF	0.650249	4.26243
										fliG	1.7377	12.7754
										fliH	1.36871	8.10824
										fliI	0.973157	6.97222
										fliJ	0.435577	1.22157
										fliK	0.663964	4.06168
										fliL	1.37942	8.19136
										fliM	1.1422	8.35816
										fliP	0.507017	1.92656
										fliQ	0.459252	1.30821
										fliR	0.427828	1.6811
										fliS	0.93743	5.00767
										fliT	0.763092	5.27142
										fliW	0.285762	0.752223
										fliY	0.475949	2.32464
										fliZ	0.438296	1.30084
										floA	0.866271	6.1698
										floT	-0.00728194	0.0084405
										flvL	0.357874	0.93863
										flvM	1.64769	5.47567
										flvS	0.241442	0.871279
										fmnP	0.919908	6.67166
										fmt	0.602032	2.76513
										fni	0.5175	3.16768
										fnr	0.567558	3.00963
										folB	0.342475	1.00784
										folC	0.665715	4.14696
										folD	0.020705	0.0447972
										folEA	0.498597	2.50941
										folEB	-0.366777	0.270637
										folK	0.46042	1.6269
										folN	0.0809962	0.16526
										folP	0.516775	2.61048
										fosB	1.63637	9.83997
										fra	0.440453	1.95161
										frlB	0.117444	0.181479
										frlD	0.00042984	0
										frlM	0.228797	9.64327e-17
										frlN	-0.0721858	0
										frlO	-0.280719	0.169677
										frlP	1.42479	5.79625
										frlR	-0.0373514	0.0815618
										frr	0.641937	4.50038
										fruA	0.284184	1.04695
										fruK	0.735073	2.2133
										fruR	0.618557	1.61465
										frvX	1.40346	13.9032
										frxB	0.798731	3.79857
										fsrA	0.137702	0.228911
										fswA	1.54475	20.7801
										fswB	1.58283	17.4558
										ftsA	0.252884	0.970116
										ftsE	0.499544	2.70927
										ftsH	0.555656	4.04265
										ftsL	-0.0223601	0.0512839
										ftsR	0.41382	1.24895
										ftsW	0.5552	2.77441
										ftsX	0.0599689	0.149933
										ftsY	0.497682	2.6878
										ftsZ	0.410494	2.15816
										fumC	0.682182	5.07527
										fur	1.00976	9.71744
										fusA	0.410066	2.45525
										gabD	0.567599	3.1169
										gabP	-0.953461	4.6373
										gabR	-0.199617	0.265765
										gabT	0.131948	0
										galE	1.0938	10.5539
										galK	0.978256	5.74669
										galM	0.507017	0.692308
										galT	0.790549	5.51719
										gamA	0.0907054	0.223909
										gamP	0.0909712	0.224144
										gamR	1.16495	6.79122
										ganA	1.22576	7.41578
										ganB	1.91022	6.95391
										ganP	1.79085	17.5527
										ganQ	0.771384	2.98017
										ganR	1.3759	6.56681
										ganS	1.75153	14.6673
										gapA	0.301461	1.22952
										gapB	0.315138	0.643737
										garD	0.362821	0.607951
										garR	0.955612	4.20388
										gatA	0.437817	2.27098
										gatB	0.121553	0.385053
										gatC	0.764657	5.07269
										gbsA	0.780995	0.732624
										gbsB	1.07816	4.57015
										gbsR	1.323	9.87882
										gcvH	0.481749	2.51575
										gcvPA	0.683809	2.60165
										gcvPB	0.5166	1.87727
										gcvT	1.33514	7.76188
										gdh	0.364455	0.252586
										gdnC	0.528324	0.463184
										gdnD	0.494406	0.664179
										gdnE	0.840158	5.48026
										gdpP	0.372238	1.53081
										gdwA	0.826664	3.67097
										gdwB	0.48627	1.87474
										gerAA	-0.18485	0.375714
										gerAB	0.635481	1.24665
										gerAC	0.478848	1.19162
										gerBA	-0.100352	0.0818618
										gerBB	0.61001	0.841625
										gerBC	0.362365	0.419037
										gerD	0.174383	0.487384
										gerE	0.781848	3.02665
										gerKA	0.621027	0.597205
										gerKB	0.232447	0.398158
										gerKC	0.404083	0.418172
										gerM	1.03803	2.56888
										gerPA	0.805007	0.280062
										gerPB	0.260591	0.0973687
										gerPC	-0.569975	0.546351
										gerPD	0.280638	0.0832094
										gerPE	2.31325	1.52698
										gerPF	0.842793	0.701228
										gerQ	0.279673	0.266862
										gerR	0.29162	0.557503
										gerT	-0.690373	0.118382
										gerW	0.551501	0.535903
										ggaB	0.659976	4.29892
										ggt	0.781057	1.52191
										glcD	0.639955	2.98237
										glcF	0.214664	0.653942
										glcK	2.26853	14.3787
										glcP	-0.0120147	0
										glcR	1.06556	5.35037
										glcT	0.0502046	0.0785565
										glcU	0.420557	0.11865
										glgA	0.830436	0.439916
										glgB	0.0111797	0
										glgC	0.936351	0.627427
										glgD	0.429142	0.0793919
										glgP	0.569452	0.875212
										glmM	0.501969	2.73216
										glmS	0.969415	6.6094
										glmSA	0.837394	4.49971
										glmU	1.7216	18.407
										glnA	0.142147	0.436886
										glnH	0.985396	0.546146
										glnJ	0.33051	0.920682
										glnK	1.45688	10.3573
										glnL	0.597677	1.54265
										glnM	-0.767738	0.28976
										glnP	1.09158	0.331559
										glnQ	-0.0344113	0
										glnR	-1.38347	12.9787
										glnT	-0.272627	0.26392
										glpD	1.02854	7.28957
										glpF	0.87865	4.42658
										glpG	1.27891	8.72672
										glpK	1.04923	9.997
										glpP	0.775659	4.54559
										glpQ	1.22955	6.57146
										glpQA	0.635707	4.10916
										glpT	0.539316	2.89315
										glpW	1.15657	5.60503
										glpX	1.02106	10.0585
										glsA	-0.949037	0.345921
										glsB	0.52208	1.27646
										gltA	0.369278	1.13449
										gltB	0.922618	2.72243
										gltC	0.345184	1.08685
										gltP	0.485841	1.09619
										gltR	0.634348	1.67497
										gltT	-0.316147	1.48575
										gltX	0.844078	7.19106
										glxA	1.13172	9.44255
										glxB	0.475455	2.12379
										glxK	0.768729	2.12074
										glyA	0.686105	5.36395
										glyQ	1.46799	13.785
										glyS	1.3089	13.2631
										glyTB	0.421773	2.19886
										gmk	0.466947	2.42943
										gmmB	0.31137	0.935635
										gmuA	2.24296	5.01423
										gmuB	2.96284	9.36318
										gmuC	1.87889	11.3003
										gmuD	1.76996	11.8373
										gmuE	0.940966	3.66574
										gmuF	1.48841	5.7035
										gmuG	1.04864	6.15617
										gmuR	1.20351	6.51902
										gndA	0.251302	1.06252
										gntK	1.19012	11.7263
										gntP	0.382044	1.80473
										gntR	0.790864	4.61987
										gntZ	0.101519	0.309472
										gpr	1.38465	0.850521
										gpsA	0.955229	7.82601
										gpsB	-0.157754	0.431152
										greA	0.927037	8.426
										groEL	2.32273	36.1728
										groES	1.90967	28.3662
										grpE	1.1371	10.0375
										gsaB	1.55894	19.3123
										gsiB	0.50436	1.13158
										gspA	-0.506802	1.90973
										gswA	0.231203	0.819216
										gswB	0.585626	2.61418
										gswC	-0.195174	0.671916
										gswD	0.0831915	0.22
										gtaB	0.11045	0.329017
										guaA	0.592548	3.55966
										guaB	0.785695	5.96829
										guaC	-0.470627	2.29239
										guaN	0.549225	0.533283
										gucD	1.18431	1.39412
										gudB	1.44466	19.2266
										gudD	0.94775	0.578547
										gudP	0.690558	2.33199
										gutB	0.940512	3.45218
										gutP	0.995548	2.15063
										gutR	0.767492	4.34743
										gyrA	0.523125	3.17943
										gyrB	0.669478	4.91652
										hadM	0.868424	6.28561
										hag	0.00283228	0.00662777
										hbs	0.0372579	0.100261
										hdhQ	0.800408	1.34233
										helD	0.790368	4.98279
										helP	2.82081	7.93292
										hemA	0.438129	2.09385
										hemAT	-0.205338	0.606805
										hemB	0.526431	1.76045
										hemC	0.631666	2.11813
										hemD	0.266008	0.579249
										hemE	0.613174	2.857
										hemH	0.576622	2.71416
										hemL	0.81944	6.17815
										hemN	0.692871	3.46604
										hemQ	0.197101	0.520362
										hemX	0.144231	0.431535
										hemY	0.240067	0.71776
										hemZ	0.577643	2.61559
										hepA	0.565533	3.29425
										hepS	0.073822	0.194891
										hepT	0.41628	2.0576
										hflX	0.874842	4.54439
										hfq	-0.638374	4.50802
										hinT	0.149055	0.440864
										hisA	1.00909	0.858079
										hisB	-0.0112926	0
										hisC	0.130068	0.355164
										hisD	0.516403	0.856453
										hisF	0.732744	1.42251
										hisG	0.650249	0.38869
										hisH	2.26559	3.315
										hisIE	0.913355	2.15607
										hisK	0.0384092	0.0714644
										hisP	0.0324046	0.0627475
										hisS	1.19156	11.9095
										hisZ	2.03692	1.7443
										hlpB	0.949648	5.39356
										hmoA	0.813031	3.70625
										hmoB	1.04414	8.72938
										hmpA	0.360138	0.308767
										hmtB	0.0586841	0.129841
										holA	0.299031	0.883446
										holB	0.855229	6.81187
										hom	-1.11182	7.93675
										hpf	-0.828724	7.31461
										hprF	0.668216	3.83878
										hprK	1.02209	7.88937
										hprT	1.21231	13.5041
										hpxW	-0.0918757	0.172565
										hrcA	0.82329	6.4856
										hslO	0.954119	7.65034
										hslR	0.402726	1.2526
										htpG	1.48641	18.184
										htpK	0.261546	0.785954
										htpX	0.564705	2.76465
										htrA	0.956499	6.42099
										htrB	0.782331	5.61248
										htrC	1.00692	9.16702
										hupN	5.69472	37.0608
										hutG	-0.0390961	0.0239687
										hutH	1.40812	1.28068
										hutI	0.0480308	0
										hutM	0.169523	0.232179
										hutP	1.52454	6.63095
										hutU	0.159455	0.105434
										hxlA	0.768192	3.94643
										hxlB	0.33357	1.0118
										hxlR	1.80452	9.34208
										hypO	0.548674	2.67455
										hypR	0.964507	5.5114
										icaC	0.0522828	0.0443806
										icd	0.838022	4.96421
										ictI	0.676319	2.3134
										ileS	0.542077	3.29679
										ilvA	-0.370134	0.657049
										ilvB	-0.75644	1.4154
										ilvC	-1.06879	4.78079
										ilvD	0.479541	0.841074
										ilvE	1.42072	3.03265
										ilvH	-0.958071	2.72455
										ilvK	-0.187242	0.406219
										immA	0.846286	3.57318
										immR	0.889641	2.95148
										infA	1.48997	15.0542
										infB	0.542773	3.22296
										infC	0.267656	0.956181
										iolA	0.627654	2.77273
										iolB	1.66981	9.35382
										iolC	1.3041	5.40898
										iolD	1.53546	9.98842
										iolE	0.752018	3.11367
										iolF	1.34158	7.42828
										iolG	1.19081	5.10783
										iolH	1.18683	5.97574
										iolI	1.10157	4.00423
										iolJ	0.927767	3.79262
										iolQ	0.312733	1.0031
										iolR	0.0285589	0.059018
										iolS	0.526412	2.98219
										iolT	0.790379	1.9078
										iolU	0.666181	4.21752
										iolW	0.125858	0.316769
										iolX	1.45756	4.45752
										ipi	0.565058	2.86595
										iscSA	0.304616	1.21626
										iscSB	0.376877	1.36414
										iseA	-1.14934	9.86466
										ispA	0.63016	2.79838
										ispD	1.09057	8.63677
										ispE	1.61546	16.85
										ispF	2.1281	13.887
										ispG	0.806571	6.60237
										ispH	0.95398	7.26471
										iswA	0.033281	0.0764052
										jag	0.722133	5.16574
										kamA	0.110204	0.154893
										kamB	-0.0813335	1.92865e-16
										kapB	0.406079	1.45363
										kapD	-0.360077	0.636333
										katA	0.034734	0.0547497
										katE	-0.664194	1.60633
										katX	0.585274	0.647527
										kbaA	0.264463	0.664423
										kbfO	0.231686	0.306303
										kbl	1.10012	8.33443
										kdgA	1.4853	3.11565
										kdgD	0.985091	0.546346
										kdgK	0.806068	1.71585
										kdgR	-0.0856768	0.0824763
										kdgT	0.431024	1.15187
										kduD	0.265236	0.606433
										kduI	-0.0029915	0
										kefQ	0.681901	3.41347
										khtS	0.418335	1.87813
										khtT	0.83059	1.85017
										khtU	0.608349	1.76456
										kimA	0.30161	1.14229
										kinA	0.3908	1.01865
										kinB	-0.0867033	0.188366
										kinC	0.550639	2.69379
										kinD	0.0600804	0.150559
										kinE	0.307013	0.540226
										kre	0.257282	0.887714
										kswB	0.252475	0.715215
										kswC	0.711998	5.13985
										ktrA	0.766171	1.68661
										ktrB	0.583883	2.4608
										ktrC	0.833944	6.44663
										ktrD	0.690656	3.69176
										lcfA	-0.0476538	0.108659
										lcfB	1.4316	7.87247
										lctE	0.232277	0.809816
										lctP	-0.426622	2.44039
										ldcA	2.76195	1.59346
										ldcB	1.53051	18.9291
										ldeE	-1.30278	2.1834
										ldeF	-3.767	0.591995
										ldeG	3.10871	0.297649
										ldeHA	-0.424524	0.162176
										ldeI	0.2128	0.125223
										ldeJ	-0.454559	0.328111
										ldlJ	0.125822	0.40427
										ldlM	0.479072	1.35952
										ldlU	0.657445	3.38357
										ldsD	-0.377951	1.92821
										lepA	0.358758	1.66991
										leuA	-0.468232	2.03017
										leuB	-1.0066	2.71214
										leuC	-0.408267	0.730418
										leuD	-0.377618	0.807275
										leuS	0.666821	5.07105
										leuTA	0.170384	0.508883
										leuTB	-0.134486	0.356711
										levB	-0.225953	0.118586
										levD	0.989611	0.526108
										levE	1.30114	0.948021
										levF	1.27096	1.2124
										levG	1.26717	0.874857
										levR	0.0820632	0.115352
										lexA	-0.090646	0.23463
										lgeHB	-0.112699	0
										lgt	1.30518	10.978
										liaD	0.245271	0.478277
										liaE	0.525055	1.34492
										liaF	0.267551	0.726351
										liaG	0.280049	0.951284
										liaH	0.939103	6.33327
										liaI	0.735142	2.06784
										liaK	0.720878	4.86239
										liaL	1.07667	9.55798
										liaM	1.01986	8.74051
										liaR	0.512423	1.51108
										liaS	0.516108	2.23708
										licA	1.93329	5.05837
										licB	1.58893	7.36804
										licC	0.88742	4.88238
										licH	0.684257	3.25039
										licR	0.178232	0.363562
										licT	1.10523	7.45065
										ligA	1.4748	16.0643
										ligD	-0.536153	1.13929
										ligV	0.00739543	0
										linJ	0.540697	1.84944
										linK	0.434192	1.91826
										lipA	0.360264	1.3252
										lipC	0.194382	0.380613
										lipL	0.635738	3.23036
										lipM	0.915447	5.10302
										lmrA	0.11057	0.251083
										lmrB	0.479908	1.83337
										lonA	0.998794	9.21738
										lonB	-0.141729	0.0711707
										lpdV	0.705847	2.86235
										lplA	0.526027	0.236736
										lplB	0.545209	0.272566
										lplC	0.656169	0.751314
										lplD	0.210391	0.393873
										lplJ	2.28045	17.422
										lrpA	0.343557	1.11933
										lrpB	0.484855	1.40651
										lrpC	2.05136	9.31589
										lspA	0.961332	5.01893
										ltaSA	0.677052	5.16108
										ltaSB	0.0759468	0.166592
										ltaSC	0.299901	1.28318
										ltaSP	0.228662	0.751925
										ltdD	-0.115018	0.13492
										lutA	1.66096	12.6989
										lutB	1.25492	13.8483
										lutC	0.586128	3.62359
										lutP	0.786294	5.46637
										lutR	1.83749	17.7373
										luxS	0.862368	7.03373
										lysA	0.18417	0.568206
										lysCA	0.578223	1.70775
										lysCB	5.12548e-15	0
										lysP	1.0737	7.06616
										lysS	0.600743	4.08574
										lytA	0.155966	0.327221
										lytB	0.308558	1.28265
										lytC	0.551004	2.76364
										lytD	-0.0934658	0.241071
										lytE	0.824315	6.70609
										lytF	0.0117469	0.0251135
										lytG	0.417768	1.5082
										lytH	-0.0625839	0.0668298
										lytS	0.136902	0.372738
										lytT	0.351263	1.25884
										lyxE	0.449074	0.787512
										maa	0.594203	1.66122
										maeA	-0.0612936	0.059204
										maeB	0.200383	0.732197
										maeC	0.631264	2.67004
										maeL	-0.0248423	0.0455927
										maeM	0.371058	1.43151
										maeN	1.27208	10.5217
										maeS	0.280732	0.552266
										maf	1.05572	6.87628
										malA	0.538591	1.65425
										malP	0.677272	3.23181
										malR	0.871056	3.5788
										manA	1.80524	24.8482
										manP	1.41956	19.055
										manR	0.41105	2.07463
										mapA	2.02795	31.9242
										mapB	-0.067907	0.165518
										mbl	0.60698	3.7614
										mblK	0.717111	2.41732
										mbtH	0.451597	1.10086
										mccA	1.05065	4.80455
										mccB	0.832137	2.66673
										mciZ	-0.129998	0
										mcpA	-0.424243	2.08129
										mcpB	0.0711581	0.168899
										mcpC	-0.566301	3.45852
										mcsA	0.84041	3.60492
										mcsB	1.32745	10.8461
										mdh	1.07439	10.2509
										mdr	0.0159359	0.0321896
										mdtK	0.238473	0.740359
										mdtP	0.379656	1.60466
										mdtR	0.803584	2.51147
										mdxD	0.40576	0.274592
										mdxE	1.20577	1.09773
										mdxF	0.920334	1.43604
										mdxG	0.62075	0.65458
										mdxJ	1.36872	1.73742
										mdxK	0.668261	1.06038
										mdxL	1.59525	2.9364
										mdxM	1.45055	4.3595
										mdxR	0.958237	0.621207
										mecA	0.217248	0.763658
										mecB	1.35271	14.9352
										med	0.0299387	0.0646699
										melA	0.0414211	0.0692276
										menA	1.20595	12.6869
										menB	0.550805	3.41466
										menC	0.117652	0.231223
										menD	0.336202	1.41147
										menE	0.472	1.57683
										menF	0.272617	1.01599
										menG	0.634155	3.81953
										menH	0.490267	2.59405
										metAA	1.1617	7.8603
										metC	-1.07249	3.08848
										metE	-0.716446	3.1652
										metI	-0.426987	0.96466
										metK	0.912865	8.50053
										metN	0.445264	2.14246
										metP	0.425248	1.72238
										metQ	0.13132	0.384764
										metS	0.757664	5.30487
										mfd	0.676298	4.80276
										mgfK	0.585292	3.36251
										mgsA	0.516222	1.40355
										mgsR	-0.573434	2.26424
										mgtE	0.22488	0.695939
										mhqA	1.31875	8.01151
										mhqR	0.703931	3.77923
										miaA	0.108	0.252312
										miaB	0.553848	3.03425
										mifM	-0.290041	1.09994
										minC	0.333078	1.4654
										minD	0.722691	5.05274
										minJ	-0.0962327	0.268472
										mleA	1.59329	21.7942
										mleN	1.94408	32.1983
										mlpA	1.14122	8.68937
										mmgA	3.63701	0.591995
										mmgB	-0.966348	0
										mmgC	-0.112699	0
										mmgD	-0.143022	0.0745151
										mmgE	-0.31704	0.360386
										mmgF	-0.147035	0.282844
										mmr	0.370758	0.929815
										mnaA	0.619855	3.82186
										mncR	0.00827596	0.0118005
										mneP	0.677597	2.70585
										mneS	0.365751	1.03118
										mnmA	0.676845	4.67736
										mnmE	1.121	7.71946
										mnrW	0.936351	0.627427
										mntA	-0.23587	0.591155
										mntB	0.599804	1.26374
										mntC	0.301222	0.626848
										mntD	0.527191	1.96244
										mntH	-0.700403	5.62125
										mntP	0.518722	1.30523
										mntR	0.238543	0.749611
										moaA	0.412412	1.86922
										moaB	0.650498	3.55939
										moaC	0.749345	5.24649
										moaD	5.25404	128.23
										moaE	5.21858	115.137
										mobA	5.71014	115.093
										mobB	4.71005	85.365
										modA	0.990648	3.61062
										modB	0.539653	1.94724
										moeA	5.17822	128.625
										moeB	4.86029	101.069
										motA	-0.342719	1.3473
										motB	-0.347663	1.47726
										motP	0.553117	1.8927
										motS	1.03899	6.89567
										mpr	-0.819795	2.11231
										mprF	0.378897	1.77884
										mraY	1.65168	19.2393
										mraZ	0.296397	1.24284
										mreB	0.596109	3.95931
										mreBH	0.444216	1.27783
										mreC	0.723471	5.45932
										mreD	0.68796	4.07621
										mrgA	-0.334648	1.36147
										mrnC	1.38324	6.65078
										mrpA	0.281001	1.07527
										mrpB	0.543638	2.157
										mrpC	0.198761	0.355258
										mrpD	0.448929	2.18859
										mrpE	0.342599	1.07699
										mrpF	0.80896	2.40572
										mrpG	0.573921	3.58393
										mscC	-0.109195	0.262619
										mscL	2.63999	33.7873
										mscT	0.389499	1.55849
										mscY	1.29536	7.80029
										msmE	1.70749	6.31536
										msmF	1.38664	1.75784
										msmG	0.276807	0.152535
										msmR	2.00831	11.7885
										msmX	1.04182	9.26655
										msrA	1.09262	3.9066
										msrB	0.90483	6.25915
										msrC	-0.0532626	0.120023
										mstX	-0.489808	0.0899711
										mswA	0.0231383	0.0299327
										mswB	-0.609922	2.94365
										mswC	-0.672899	2.91271
										mswD	0.283868	0.633693
										mswE	0.220554	0.391653
										mswF	-0.0720112	0.17121
										mswG	0.615873	4.30095
										mswH	-0.0863745	0.204046
										mswI	1.17453	11.6695
										mswJ	-0.196653	0.316052
										mswK	-0.38584	1.63108
										mswM	0.732414	1.38969
										mta	1.15165	2.00065
										mtaB	0.46068	2.38571
										mtbP	5.02127	13.8918
										mtlA	-1.02796	3.89554
										mtlD	-1.9432	20.069
										mtlF	-0.955355	2.89766
										mtlR	-0.302365	1.21601
										mtnA	-0.933731	5.68094
										mtnB	-0.356598	0.647959
										mtnD	-0.210155	0.455871
										mtnE	-1.28937	11.5523
										mtnK	-0.809793	3.98615
										mtnN	0.715348	5.13706
										mtnU	-0.744771	4.46687
										mtnW	-0.479813	1.28374
										mtnX	-0.930872	2.02698
										mtrA	0.0321144	0.0600362
										mtrB	0.264493	0.951159
										murAA	0.73723	6.08414
										murAB	1.08256	10.5295
										murB	1.15397	11.6115
										murC	0.0172943	0.0405667
										murD	0.510899	2.67556
										murE	0.885885	6.83255
										murF	1.07651	9.74468
										murG	1.70081	22.0414
										murI	0.578139	2.58895
										murJ	0.142519	0.425176
										murP	-0.817446	2.22446
										murQ	0.263956	0.715657
										murR	-0.0912663	0.126254
										mutL	0.409569	1.76908
										mutM	0.982676	5.47422
										mutS	0.473178	2.20636
										mutSB	0.705666	4.51983
										mutY	-0.0454688	0.0866909
										nadA	0.99043	0.781104
										nadB	0.720375	0.579461
										nadC	1.64044	0.414904
										nadD	1.04109	8.05568
										nadE	0.815306	6.68438
										nagA	0.84134	4.23394
										nagBA	0.909839	3.12892
										nagP	1.22775	11.6545
										nagR	0.376292	1.37094
										nagZ	-0.218514	0.305062
										narG	-0.4196	0.751534
										narH	-1.31619	8.48277
										narI	-1.23424	8.49569
										narJ	-1.11176	4.23003
										narK	-0.080012	0.126269
										nasA	1.32534	5.05193
										nasB	0.0915715	0.0804857
										nasC	0.0762589	2.89298e-16
										nasD	-0.228813	0.609126
										nasE	-0.1738	0.501341
										nasF	0.347718	1.47533
										natA	0.91501	2.38233
										natB	0.668069	2.71705
										natK	0.51579	1.65924
										natR	0.0401197	0.0660583
										ncrF	0.197232	0.717535
										ndh	0.18615	0.678318
										ndhF	-0.077096	0.0655449
										ndk	1.07042	12.0378
										ndoA	1.66576	23.6777
										ndoAI	2.22512	38.4822
										nfeDA	0.485811	2.63425
										nfeDB	-0.581384	2.659
										nfi	0.487529	2.14306
										nfo	0.0998763	0.25886
										nfrAA	0.281572	1.02825
										nfrAB	-0.0189578	0.0352985
										nhaC	1.1568	5.14224
										nhaK	0.497818	2.57383
										nhaX	-0.81773	3.23149
										niaP	0.0353952	0.0648893
										niaR	0.360128	1.2877
										nicK	2.47874	3.82073
										nifS	0.279855	0.473463
										nin	1.39223	14.9678
										nirC	0.515234	2.29464
										nnrA	0.650712	1.75516
										nocA	0.725896	5.46092
										nosA	0.110956	0.21557
										noxC	-0.00506364	0.0105698
										nprB	0.383309	0.346073
										nprE	0.0370882	0.061759
										nrdE	0.989528	6.58731
										nrdEB	2.58164	12.3089
										nrdF	0.820512	6.87683
										nrdFB	2.62342	24.3292
										nrdI	0.649718	1.88927
										nrdIB	2.05184	1.3305
										nrdR	0.636137	4.00495
										nrnA	0.20175	0.650794
										nrnB	0.254047	0.530244
										nsrR	0.195132	0.562942
										ntdA	-0.142855	0.112456
										ntdB	0.135301	2.89298e-16
										ntdC	0.59021	1.12883
										ntdR	-0.151614	0.321503
										nth	0.815001	4.21227
										nucA	1.69621	14.3374
										nucB	0.831387	1.49227
										nucF	0.727854	4.19856
										nudF	1.19362	6.06009
										nudT	-0.407265	0.244869
										nukF	0.671145	4.25303
										nupC	0.999815	8.94629
										nupG	0.462274	1.73889
										nupN	-0.0443098	0
										nupO	-0.413286	0.559389
										nupP	-0.14868	0.0574887
										nupQ	-0.145659	0.10134
										nusA	0.37937	1.70359
										nusB	0.149102	0.383501
										nusG	0.68712	3.56488
										oatA	0.214125	0.478971
										obgE	0.399239	1.71072
										odhA	0.737761	5.59511
										odhB	0.923089	8.84505
										ogt	0.113254	0.156494
										ohaC	1.67518	21.3245
										ohrA	1.28096	8.94114
										ohrB	0.264669	0.402925
										ohrR	0.519431	1.59472
										opcR	0.741447	1.85716
										oppA	-0.554143	1.25132
										oppB	-0.484102	2.04777
										oppC	-0.0712442	0.0923159
										oppD	0.0245556	0.0187024
										oppF	-0.181821	0.35826
										opuAA	0.247814	0.715811
										opuAB	-0.130333	0.346689
										opuAC	0.542813	3.20674
										opuBA	0.705569	1.03692
										opuBB	0.193393	0.117366
										opuBC	-1.48885	6.89854
										opuBD	-0.118992	0.123689
										opuCA	0.181618	0.304449
										opuCB	0.746884	1.56083
										opuCC	0.13148	0.0748726
										opuCD	-0.198359	0.407494
										opuD	0.00117073	0
										opuE	-1.06175	8.0801
										oxaAA	0.442236	1.73774
										oxaAB	-0.256783	0.962218
										oxdC	0.438727	1.09512
										oxdD	-0.0727205	0.035042
										pabA	1.53676	17.6358
										pabB	0.793998	4.21727
										pabC	1.00173	5.85983
										padC	0.786589	0.710292
										padR	0.175005	0.452477
										paiA	0.908557	0.778491
										paiB	0.948987	2.22243
										panB	1.4494	15.1572
										panC	1.05625	9.17866
										panD	0.741375	5.1664
										panE	0.845705	6.14629
										papA	0.00947777	0.0196895
										papB	0.574636	3.58401
										parA	1.44167	15.2982
										parB	0.923057	7.9903
										parC	1.1721	12.7536
										parE	1.26838	12.0234
										patB	0.421315	1.73653
										pbpA	0.848183	6.81394
										pbpB	0.828363	6.59648
										pbpC	0.568217	3.44917
										pbpD	0.0880566	0.230198
										pbpE	1.05091	6.73503
										pbpF	0.518018	1.83838
										pbpG	0.382268	0.845218
										pbpH	1.36307	14.078
										pbpI	0.752968	2.21577
										pbpX	0.79308	5.36973
										pbtN	-0.05997	0.151057
										pbtO	0.0690439	0.158991
										pbtP	0.114793	0.263676
										pbtQ	0.178369	0.430622
										pbuE	0.183386	0.525303
										pbuG	0.0967443	0.27695
										pbuO	-0.159394	0.432982
										pbuX	-0.185365	0.517887
										pcfA	-0.195338	0.209637
										pchC	1.70484	4.23159
										pchE	0.040992	0.0819048
										pchI	-0.005934	5.78596e-16
										pchR	0.227853	0.352243
										pckA	0.946899	7.49752
										pcp	0.483641	0.851956
										pcrA	1.51131	14.3846
										pcrB	2.30789	10.7086
										pdaA	1.18028	3.9435
										pdaB	-0.274392	0.671791
										pdaC	-0.0516927	0.114948
										pdeB	0.798787	3.67169
										pdeH	0.102369	0.275945
										pdhA	1.24006	16.0003
										pdhB	0.865083	8.43588
										pdhC	0.871944	8.42667
										pdhD	0.735332	6.42485
										pdp	0.79735	5.96843
										pdxK	0.516326	1.89201
										pdxS	0.800327	5.54384
										pdxT	1.10781	11.0394
										pelA	1.53321	16.7278
										pelB	0.787119	2.19462
										pelC	0.741214	2.58618
										penP	1.24376	10.7688
										pepA	0.71214	4.84993
										pepF	1.68526	21.8155
										pepT	0.0152844	0.0270461
										perR	-0.235161	0.915039
										pfeT	0.176875	0.369813
										pfkA	0.993361	8.74798
										pftA	2.30755	10.95
										pftB	2.04385	10.0669
										pgcA	0.82733	6.99023
										pgdS	0.895807	6.6869
										pghB	0.825058	2.68717
										pghC	0.959723	0.779536
										pghL	0.169722	2.89298e-16
										pghZ	-0.528497	1.20834
										pgi	0.502214	3.12737
										pgk	0.475634	2.61445
										pgl	0.658663	4.40274
										pgm	0.458339	2.41526
										pgoN	0.792958	6.00879
										pgpB	0.776935	2.05415
										pgpH	0.342656	1.45453
										pgsA	0.929782	5.39172
										pheA	0.514349	2.64456
										pheS	1.63546	15.1531
										pheT	0.968742	9.08513
										phoA	-0.0585161	0.10482
										phoB	-0.466326	0.86116
										phoD	-0.616551	0.951086
										phoE	1.3575	12.8388
										phoH	0.267743	0.952686
										phoP	1.47665	7.52388
										phoR	1.15696	11.2928
										phrA	0.467983	0.622706
										phrC	-0.2482	0.427663
										phrE	-0.405133	1.53152
										phrF	0.262015	0.668071
										phrG	0.401438	1.17813
										phrH	1.09651	4.10454
										phrI	1.05692	2.18166
										phrK	-0.0399963	0.0400327
										phyC	1.65554	2.94492
										pitB	0.350663	1.12627
										pksA	0.568822	2.01597
										pksB	0.273017	0.493534
										pksC	0.138289	0.274455
										pksD	-0.496193	0.790095
										pksE	0.818957	1.32953
										pksF	1.50578	1.03296
										pksG	4.02209	0.883114
										pksH	-0.135659	0
										pksI	1.13655	0.689751
										pksJ	0.0201555	6.75029e-16
										pksL	0.77677	1.94747
										pksM	0.572528	2.08302
										pksN	0.29644	0.805353
										pksR	0.453171	1.27733
										pksS	0.593721	3.20009
										plsC	-0.317149	1.37693
										plsX	0.386346	1.26278
										plsY	0.173742	0.511258
										pmiA	1.432	12.9462
										pnbA	1.01397	5.13851
										pncA	1.88221	15.3427
										pncB	1.35993	14.1292
										pnpA	0.364722	1.63379
										polA	1.36078	12.4929
										polC	0.790484	6.07483
										polX	0.21507	0.690513
										polYA	-0.136554	0.245922
										polYB	0.118136	0
										ponA	0.288374	1.27924
										poxB	0.0257149	0.0417127
										ppaC	0.331834	1.54852
										ppaX	0.657367	2.63409
										ppeE	-0.180907	0.34657
										ppiB	0.167224	0.561572
										ppnKA	1.70725	13.4077
										ppnKB	0.922946	4.69483
										ppsA	-0.316223	0.93927
										ppsB	0.254984	0.558694
										ppsC	0.275037	0.55517
										ppsD	0.291125	0.910203
										ppsE	0.199371	0.497609
										ppsR	0.42835	2.12968
										ppuG	0.15435	0.223672
										prfA	0.49024	2.63475
										prfB	0.602142	3.97292
										priA	0.864183	6.35219
										prkA	0.940979	1.86591
										prkC	0.933239	7.34204
										prkT	0.465146	0.98202
										prmA	0.882476	7.48689
										prmC	1.4466	8.53419
										proA	0.676333	3.34284
										proB	1.19114	7.81356
										proCC	1.02276	5.11776
										proH	0.645368	1.2215
										proI	0.0498365	0.0661481
										proJ	0.61442	1.64029
										proS	0.501768	2.98017
										prpB	0.862076	3.29448
										prpC	0.998455	5.27006
										prpE	0.0433707	0.0208456
										prpF	0.223151	0.658856
										prs	1.59734	19.1524
										prsA	0.656188	5.0004
										prsW	-0.316213	1.24933
										prtG	0.208471	0.208583
										psd	0.154163	0.477642
										psdA	1.51525	8.79098
										psdB	1.03755	8.17556
										psdR	0.582513	2.47722
										psdS	1.07491	5.96621
										psiE	0.0898265	0
										psmA	-0.174127	0.173363
										psmB	-0.216891	0.481713
										pspA	2.23193	24.1997
										psrF	0.5575	0.609741
										pssA	0.129517	0.379441
										pstA	-1.08089	1.35066
										pstBA	-1.79381	2.69806
										pstBB	-0.297214	0.356409
										pstC	-0.816874	0.927716
										pstS	-2.11592	9.95287
										pswB	0.48468	2.12883
										pswI	-0.0362714	0.0782654
										pta	-0.0238643	0.0575701
										ptb	0.450244	1.40106
										pth	0.665675	3.1333
										ptkA	0.967816	5.16975
										ptpZ	1.31058	1.81266
										ptsG	0.0836755	0.242433
										ptsH	0.185668	0.577782
										ptsI	0.181128	0.666494
										ptsJ	1.42585	6.45555
										pucA	1.09112	0.333763
										pucB	0.726175	0
										pucC	-0.138265	0
										pucD	-0.903981	0.247963
										pucE	0.401329	0
										pucF	0.674289	0.995014
										pucG	1.40488	2.97917
										pucH	0.38027	0.412939
										pucI	0.295637	0.126296
										pucJ	0.0377939	1.44649e-16
										pucK	0.0410441	0
										pucL	-0.252239	0.357043
										pucM	0.388903	0.632502
										pucR	-0.122945	0.1587
										pupG	0.702503	4.29423
										purA	0.51581	3.09282
										purB	0.442172	2.02091
										purC	0.868061	1.51878
										purD	0.123412	0.278413
										purE	1.77118	6.6047
										purF	0.0903955	0.17933
										purH	0.278836	0.547358
										purK	0.441617	1.07293
										purL	0.0545125	0.0793829
										purM	-0.0669998	0.107951
										purN	-0.513268	0.896839
										purQ	0.303224	0.415594
										purR	0.905045	5.30067
										purS	1.25186	1.6233
										purT	1.27729	10.9197
										purU	0.107835	0.285218
										putB	0.694685	0.611968
										putC	0.501445	2.65008
										putM	-0.136958	0
										putP	0.915153	8.04101
										putR	0.466493	2.09775
										pxpA	-1.598	12.7233
										pxpB	-0.0461386	0.0345562
										pxpC	0.0366586	0.0331347
										pxpG	-1.10789	7.58833
										pxpI	-0.548935	1.22077
										pxpR	0.426013	1.44163
										pyaA	0.410977	1.44206
										pyaB	-0.247235	0.355884
										pyaC	0.149928	0.0802114
										pycA	0.364949	1.63701
										pyk	0.512815	3.3542
										pynN	0.794258	3.95515
										pyrAA	0.102388	0.189438
										pyrAB	0.785381	4.86702
										pyrB	-0.118883	0.201269
										pyrC	0.754021	3.49391
										pyrD	1.03252	6.60545
										pyrE	1.4045	13.2781
										pyrF	1.41242	10.1002
										pyrG	0.92959	8.62877
										pyrH	0.905928	7.8859
										pyrK	1.05951	6.42181
										pyrP	-0.193076	0.611324
										pyrR	-0.331953	0.558021
										qcrA	1.16965	4.12517
										qcrB	1.7	9.30814
										qcrC	1.16559	6.96631
										qdoI	-0.193702	0.216752
										qdoR	0.208713	0.535908
										qoxA	0.463613	2.26373
										qoxB	0.382273	1.6584
										qoxC	0.277426	0.918669
										qoxD	0.219928	0.765526
										qswA	0.83559	6.19644
										queA	0.85732	5.78674
										queC	0.564244	1.48241
										queD	0.88148	3.50799
										queE	1.06885	3.34627
										queF	0.761402	2.52151
										queG	0.508144	1.51873
										queP	-0.208203	0.511618
										racA	0.0420235	0.0730548
										racX	0.832973	5.29687
										radA	1.01708	8.66675
										raeA	2.19502	15.4879
										rapA	0.595521	2.99182
										rapB	1.00271	8.2486
										rapC	-0.26754	1.09509
										rapD	0.490902	2.38205
										rapE	-0.016123	0.0131414
										rapF	0.0885829	0.204342
										rapG	0.824704	4.71762
										rapH	1.5334	8.50276
										rapI	0.641702	2.09211
										rapJ	0.0272568	0.0594402
										rapK	-0.257829	0.683316
										rarA	0.459677	1.19941
										rasP	0.942722	7.99735
										ratA	0.0532876	0.131492
										rbfA	0.371206	1.72213
										rbgA	0.438079	1.71299
										rbn	-0.0487208	0.0695034
										rbsA	1.50485	15.0429
										rbsB	1.18412	6.53138
										rbsC	1.00074	6.26939
										rbsD	1.11067	7.93965
										rbsK	1.09055	7.26035
										rbsR	0.880608	4.67138
										rcmE	0.645878	3.78374
										rdgB	2.01225	13.4928
										recA	1.03563	9.1545
										recDB	0.579901	3.2903
										recF	-0.0564748	0.135136
										recG	1.13519	7.26268
										recJ	0.548032	2.92338
										recN	1.24315	11.4882
										recO	0.787412	5.16801
										recQ	1.28345	6.51126
										recR	1.52955	13.0746
										recS	0.543293	2.37034
										recU	0.449377	1.65278
										recX	0.609679	2.36638
										refZ	-0.0397921	0.0842387
										relP	2.08234	12.8112
										relQ	1.23831	5.88636
										remA	0.586736	2.96081
										remB	-0.0295113	0.0500397
										resA	0.900208	5.78854
										resB	1.2482	11.4104
										resC	0.996166	8.18499
										resD	1.24908	8.99581
										resE	1.2813	12.2872
										rex	0.937443	8.05844
										rghRA	0.482735	1.36059
										rghRB	0.478307	1.74202
										rgpA	5.12548e-15	0
										rgpH	0.964877	6.28826
										rhaA	0.528006	1.85552
										rhaB	1.10497	6.32861
										rhaE	0.975204	6.37382
										rhaM	2.31203	2.96308
										rhaR	1.29421	6.14865
										rhgH	2.59869	1.3275
										rhgP	1.55626	0.711158
										rhgQ	0.634453	0.25043
										rhgR	0.288732	0.224095
										rhgT	0.558791	0.134628
										rhgW	0.0989323	0
										rhgX	0.00808368	0
										rhgZ	1.04879	1.09307
										rho	0.124416	0.346923
										ribBA	1.95265	24.8266
										ribC	0.537693	2.89116
										ribD	1.90573	27.6708
										ribE	1.95646	20.3761
										ribH	1.64522	14.4384
										ribR	-0.115766	0
										ribZ	0.968234	7.9549
										ribZB	0.784325	5.67481
										ribZC	0.416767	1.4472
										ricA	0.247467	0.915301
										ricF	-0.0110019	0.0235062
										ricT	0.620478	3.35125
										ridA	0.745832	5.68613
										rimF	0.954892	6.23109
										rimI	0.453505	1.26596
										rimM	1.62452	12.1438
										rimP	1.02749	7.56437
										ripX	0.516537	2.32979
										rlbA	0.392249	1.21274
										rlmA	0.989674	5.10351
										rlmB	1.86437	15.5424
										rlmBB	0.226202	0.597765
										rlmCD	0.435353	1.76026
										rlmG	0.497344	1.97338
										rlmH	0.0776713	0.161266
										rlmI	0.173602	0.511659
										rlmKB	0.253104	0.73605
										rlmN	0.6552	3.87468
										rluB	0.742635	3.95614
										rluD	0.940747	6.59299
										rmgP	1.55313	0.713333
										rmgQ	1.99726	1.57103
										rmgR	0.263553	0.511439
										rmgS	0.169376	4.82164e-16
										rmgT	0.312039	0.185875
										rmgU	0.694303	1.16173
										rnc	0.478148	2.21362
										rnhB	1.32019	6.04746
										rnhC	-0.193508	0.59534
										rnjA	0.155212	0.518233
										rnjB	0.528994	3.18497
										rnmV	1.1021	5.96078
										rnpA	0.437021	1.72677
										rnpB	-0.142897	0.518287
										rnpZA	0.467239	2.00794
										rnr	0.679343	4.18122
										rnrY	0.93447	6.90714
										rny	0.155749	0.549381
										rnz	1.47153	7.36203
										rocA	-0.629909	2.86627
										rocB	-0.477944	1.13408
										rocC	0.111835	0.144463
										rocD	0.578162	1.99218
										rocE	0.386595	1.23711
										rocG	1.4323	5.13898
										rocR	0.104941	0.227857
										rodA	0.533511	2.41544
										rodZ	-0.0792669	0.211434
										rok	-13.6328	191.794
										roxS	0.198132	0.542189
										rpe	0.342296	1.53948
										rpfA	0.398215	1.63499
										rph	1.68252	10.3449
										rpiB	1.54786	11.9291
										rplA	0.124536	0.378037
										rplB	0.517073	3.59622
										rplC	0.845719	7.93894
										rplD	0.710227	5.45518
										rplE	1.17647	13.7975
										rplF	1.12346	12.8347
										rplI	1.50212	16.2499
										rplJ	0.0699648	0.196549
										rplK	0.138432	0.473692
										rplL	0.0397462	0.10153
										rplM	0.366646	1.42816
										rplNA	1.4664	20.2082
										rplO	0.941663	9.77377
										rplP	1.16095	13.3179
										rplQ	0.588701	3.58552
										rplR	1.28238	16.3927
										rplS	-0.136367	0.431958
										rplT	0.364342	1.34536
										rplU	0.692229	5.28722
										rplV	0.93812	7.98636
										rplW	0.771514	6.37736
										rplX	1.22041	14.4242
										rpmA	0.345903	1.81674
										rpmB	0.352193	1.36851
										rpmC	1.30321	15.345
										rpmD	1.12634	12.0236
										rpmEA	-0.361532	1.89852
										rpmEB	-1.18885	8.23067
										rpmF	0.122488	0.38997
										rpmGA	0.0033533	0.00702299
										rpmGB	0.0903818	0.210976
										rpmH	0.121304	0.359951
										rpmI	0.335038	1.02258
										rpmJ	1.21539	10.3216
										rpoA	0.708526	5.84343
										rpoB	0.0745137	0.193939
										rpoC	0.303772	1.42303
										rpoE	0.423275	1.98832
										rpoZ	0.521273	2.59651
										rppA	0.691916	4.91222
										rppG	-0.335263	1.37801
										rpsB	0.146594	0.489371
										rpsC	1.07808	11.3189
										rpsD	-0.083516	0.230558
										rpsE	1.30338	16.4564
										rpsF	1.09666	8.82243
										rpsG	0.74265	6.35364
										rpsH	1.19389	13.8909
										rpsI	0.345275	1.45656
										rpsJ	0.770384	5.94619
										rpsK	0.73313	5.84691
										rpsL	0.961179	9.95872
										rpsM	1.04297	9.63662
										rpsNA	1.19692	12.8011
										rpsNB	0.0840915	0.0685408
										rpsO	0.0400936	0.099189
										rpsP	-0.196616	0.710725
										rpsQ	1.19369	13.6311
										rpsR	1.18604	15.1538
										rpsS	0.949134	8.65821
										rpsT	-0.171468	0.623876
										rpsU	-0.0202581	0.0492601
										rrnA-16S	-0.181816	0.412308
										rrnA-23S	-0.756773	4.37404
										rrnA-5S	-0.351614	1.78181
										rrnB-16S	-0.373843	1.15327
[truncated: 2,442 more rows]

## Sheet: Figure 1e cappable-seq
Rok bound	TSS	logFC	log10_Pvalue						All TSSs	TSS	logFC	log10_Pvalue
	TSS_1018934_+	0.419827	0.503354							TSS_1000286_+	-0.362038	0.779062
	TSS_1018937_+	0.595378	3.0778							TSS_1000868_-	-1.94158	1.67172
	TSS_1020870_+	-0.291806	0.498003							TSS_1001206_+	-0.646752	0.773354
	TSS_1021020_-	-0.441068	1.07339							TSS_1001724_+	-0.259045	0.398883
	TSS_1021022_-	0.33953	0.243042							TSS_1001848_+	-0.576076	1.37681
	TSS_1021032_+	-0.382574	1.12907							TSS_1002353_+	-0.528472	0.930123
	TSS_1023222_+	1.30207	0.87665							TSS_1002354_+	-0.0541402	0.100538
	TSS_1097916_-	-0.344062	1.05786							TSS_1003265_+	0.428918	0.551098
	TSS_1097917_-	-0.212118	0.401988							TSS_1003605_-	0.535313	0.188637
	TSS_1097952_-	-0.303395	0.321835							TSS_1004181_+	-1.71664	8.14013
	TSS_1098146_-	-0.636495	0.542891							TSS_1004860_+	-0.642845	2.72904
	TSS_1116841_-	-0.43133	0.720366							TSS_1005046_-	0.0874892	0
	TSS_1116842_-	-0.278876	0.42356							TSS_1006748_+	0.232033	0.700737
	TSS_1116843_-	-0.255644	0.262125							TSS_1008640_+	-0.608654	0.974174
	TSS_1116844_-	-0.668983	0.444427							TSS_1008642_+	-0.123019	0.25971
	TSS_1117073_+	0.784538	1.61711							TSS_1008746_+	-2.09234	2.58397
	TSS_1117075_+	1.1438	7.95774							TSS_1010175_-	-0.129321	0
	TSS_117292_-	0.268325	0.311155							TSS_101072_+	0.2031	0.158199
	TSS_117310_+	-0.0807199	0.170336							TSS_101093_+	0.294243	0.365025
	TSS_1184657_+	0.334947	0.97596							TSS_1012486_+	0.236007	3.18e-14
	TSS_1194999_+	-0.276192	0.434139							TSS_1012488_+	-0.739285	2.68487
	TSS_119845_+	-0.319944	0.534367							TSS_101294_+	-0.441721	0.357587
	TSS_119848_+	-0.360157	1.0968							TSS_101295_+	-0.0828022	0.117797
	TSS_1211373_+	-0.579207	0.326781							TSS_1013302_-	-0.755804	3.78266
	TSS_1211375_+	-0.091592	0.0397072							TSS_1013313_-	-0.975297	0.925027
	TSS_121643_-	-0.758365	1.64231							TSS_1013879_-	-0.244876	0.460584
	TSS_121704_+	-1.12228	1.96869							TSS_1013880_-	-0.332217	0.513298
	TSS_121705_+	-1.36597	11.6746							TSS_1013881_-	-0.450335	0.938328
	TSS_121842_+	-1.15211	1.69258							TSS_1013882_-	0.0213497	0
	TSS_1219388_-	-0.251235	0.795657							TSS_1013883_-	0.347403	0.0639159
	TSS_1219399_-	-0.029015	0.0561986							TSS_1015510_-	-1.41272	2.04027
	TSS_1219401_-	0.157923	0.223354							TSS_1016366_+	-0.648632	1.36484
	TSS_1219402_-	-0.147696	0.0763069							TSS_1016778_+	0.340735	0.447817
	TSS_1219702_+	-0.621078	1.19492							TSS_1017574_-	0.0374361	0.0270116
	TSS_1227616_+	-0.756038	2.38744							TSS_1017861_+	-0.768555	0.888852
	TSS_1227617_+	-0.370551	1.0237							TSS_1018150_-	-0.44959	0.313274
	TSS_1265004_-	-0.309349	0.967643							TSS_1018659_+	-1.14988	1.26149
	TSS_1265006_-	-0.667323	0.85123							TSS_1018660_+	-0.448951	0.876757
	TSS_1265006_+	-0.0956622	0.0434501							TSS_1018694_-	-0.364347	0.20255
	TSS_1265009_+	-0.105902	0.25707							TSS_1018934_+	0.419827	0.503354
	TSS_1270560_+	-0.379593	1.39808							TSS_1018937_+	0.595378	3.0778
	TSS_1321703_-	-0.0929661	0.223138							TSS_102004_+	-0.0991149	9.6e-15
	TSS_1321704_-	-0.066687	0.0475543							TSS_1020045_-	0.738599	0.796345
	TSS_1321705_-	0.901222	0.638904							TSS_1020046_-	-0.359604	0.188637
	TSS_1321805_+	0.199059	0.372482							TSS_1020870_+	-0.291806	0.498003
	TSS_132777_-	-0.107569	0.0420514							TSS_1021020_-	-0.441068	1.07339
	TSS_132799_+	-0.222992	0.488697							TSS_1021022_-	0.33953	0.243042
	TSS_1352743_-	-0.851598	4.1537							TSS_1021032_+	-0.382574	1.12907
	TSS_1352744_-	-1.10859	3.93773							TSS_1022203_+	-0.146815	0.0874584
	TSS_1353011_+	0.266942	0.544913							TSS_1022443_-	-0.0120615	0
	TSS_1360365_+	-1.24842	1.00877							TSS_102245_-	0.801018	0.342382
	TSS_1360366_+	-1.74364	9.09543							TSS_1022453_-	0.522741	0.407018
	TSS_1372753_+	0.667876	0.86211							TSS_1022608_+	-0.224945	0.135019
	TSS_1398424_+	-0.686195	3.56052							TSS_1023222_+	1.30207	0.87665
	TSS_1430622_+	-0.287192	0.408632							TSS_1024845_+	-0.13468	0.179172
	TSS_1430635_+	-0.687447	3.61872							TSS_102633_-	-0.662503	0.605645
	TSS_1481218_+	-0.730283	0.372603							TSS_1027737_-	0.0627743	0.0638595
	TSS_1481311_+	-0.138384	0.091121							TSS_1027749_+	-0.458833	1.33843
	TSS_1493709_+	4.41587	14.0602							TSS_1029591_-	-0.336555	0.684932
	TSS_1493718_+	2.42377	8.69903							TSS_1030085_-	0.620235	2.89444
	TSS_1507459_+	-0.566799	1.20358							TSS_1030162_-	-0.718241	3.49548
	TSS_1539756_-	-0.316635	0.170116							TSS_1030163_-	-0.414769	0.851038
	TSS_155_+	0.127828	0.179598							TSS_1030242_+	-1.67669	8.97859
	TSS_155122_+	-0.583156	0.812276							TSS_1030271_-	-0.392217	0.54709
	TSS_155124_+	-0.704711	3.25237							TSS_1030860_-	-0.238581	0.510787
	TSS_155135_+	-0.284421	0.885911							TSS_1031355_+	0.237469	0.298896
	TSS_1552803_+	1.05283	0.507383							TSS_1031359_+	-0.340953	1.09411
	TSS_1552844_+	0.184949	0.464011							TSS_103138_+	-0.518662	0.963432
	TSS_157_+	0.171851	0.417456							TSS_1033460_+	-1.24787	0.990921
	TSS_1577366_-	-0.00892728	9.64e-17							TSS_1033903_-	0.293125	0.926374
	TSS_1577380_+	-1.32778	2.89361							TSS_1034008_+	-0.16906	0.104527
	TSS_1577384_+	-0.159984	0.337986							TSS_1034010_+	-0.188278	0.369782
	TSS_15879_+	0.793633	1.25881							TSS_1034467_+	-0.101617	0.0627504
	TSS_15884_+	0.500457	2.26359							TSS_1034859_-	-0.0516442	0
	TSS_1596048_-	-1.25857	0.644691							TSS_1035405_+	-0.76547	1.30137
	TSS_1596189_+	0.215388	0.310625							TSS_1035407_+	-0.955008	3.91052
	TSS_1596307_+	0.268612	0.38548							TSS_1037627_-	-0.373786	0.770502
	TSS_1596447_+	-0.162936	0.287166							TSS_1037863_-	-0.0522243	0.0683911
	TSS_1691053_+	-0.938858	1.47902							TSS_1038448_-	0.0169351	0.0319058
	TSS_1691212_+	0.480022	1.05477							TSS_1038449_-	-0.406371	1.16768
	TSS_1691214_+	-0.00272116	0.00424872							TSS_1038450_-	-0.652205	1.07854
	TSS_176930_+	1.24009	1.88786							TSS_1038633_+	-0.121298	0.0411806
	TSS_177109_+	-0.412009	0.201259							TSS_1038635_+	-0.112463	0.184866
	TSS_1878371_+	-0.605399	1.09205							TSS_1038857_-	-0.251592	0.208294
	TSS_1881409_+	-0.569415	2.21413							TSS_1038870_+	0.731302	0.693668
	TSS_1891727_-	0.181169	0.304446							TSS_1038872_+	-0.0786439	0.125297
	TSS_1891730_-	0.0882151	0							TSS_1039491_+	-0.478399	0.216593
	TSS_1891807_+	0.324991	0.257024							TSS_1041799_-	-0.365237	1.23141
	TSS_18977_+	0.657907	1.01523							TSS_1041939_+	-0.363187	0.373979
	TSS_18979_+	0.331826	0.668086							TSS_1041942_+	-0.374018	0.866633
	TSS_19022_+	-0.151995	0.288374							TSS_1041945_+	-0.41669	1.67188
	TSS_1905027_-	-0.227742	0.0572609							TSS_1042453_+	-0.50798	1.05291
	TSS_1923054_-	-0.250969	0.750104							TSS_104249_-	-0.724416	0.651467
	TSS_1923130_+	-0.309042	0.251444							TSS_1042937_+	-2.16682	2.45005
	TSS_1926459_-	0.690794	0.83635							TSS_1044898_-	-1.39593	9.33601
	TSS_1926608_+	-2.59342	7.68815							TSS_1044899_-	-1.82844	1.4536
	TSS_1926610_+	-2.19638	16.0443							TSS_1044985_+	-0.79012	3.3321
	TSS_1926612_+	-1.76687	17.0255							TSS_1044986_+	-0.372667	1.23578
	TSS_1938456_-	-1.10576	5.56804							TSS_104544_+	-0.294554	0.202478
	TSS_1938521_-	-1.17234	3.13335							TSS_1048869_+	0.390311	0.361375
	TSS_1938859_+	-1.34991	8.84959							TSS_1049776_-	-0.212385	0.472297
	TSS_1938860_+	-1.44906	13.1618							TSS_1049831_+	-0.87073	0.41143
	TSS_194775_+	0.249352	0.465455							TSS_1050271_+	0.145359	0.105395
	TSS_194777_+	0.416713	1.62479							TSS_1050704_-	-0.448898	1.51909
	TSS_194821_+	-0.0183753	0.0378527							TSS_1050906_+	1.05221	0.520213
	TSS_1997665_-	-0.0322051	0							TSS_1051479_+	-1.32192	1.94438
	TSS_1997726_+	-0.00925347	9.64e-17							TSS_1052578_-	0.00324109	1.93e-16
	TSS_1998056_-	-0.360119	0.668334							TSS_1053464_+	0.224549	0.541346
	TSS_2002464_-	-0.0266958	3.38e-16							TSS_1054708_+	-0.0342236	0
	TSS_2002601_+	-2.0204	7.5123							TSS_1054709_+	-0.385327	1.45326
	TSS_2002603_+	-2.04748	9.94795							TSS_1055635_+	0.364234	0.566919
	TSS_203507_-	0.0630438	0.0961942							TSS_1056147_+	0.219357	0.177144
	TSS_203608_+	0.339255	0.48193							TSS_1056240_-	0.28071	0.796887
	TSS_2057071_+	0.347854	0.203711							TSS_1056243_-	0.126167	0.0777864
	TSS_2060789_+	-3.2815	3.47597							TSS_1056390_+	-0.116226	0.278155
	TSS_2060791_+	-3.06041	22.1941							TSS_1057649_+	0.315447	0.522392
	TSS_2065741_-	-0.844589	0.805177							TSS_1058656_-	-0.264025	0.0949289
	TSS_2071033_-	0.147267	0.204294							TSS_1058678_+	0.439047	0.431554
	TSS_2071114_-	0.0264351	0.0380084							TSS_1058895_-	-1.24838	1.01626
	TSS_2071115_-	0.32721	0.574247							TSS_1059883_-	0.0877866	0
	TSS_2071116_-	0.246281	0.200017							TSS_106008_+	0.578432	0.795402
	TSS_2096111_-	0.312218	0.915822							TSS_1060409_+	-0.482349	0.29177
	TSS_2096114_-	-0.0984007	0.174006							TSS_1061340_-	0.434032	1.3005
	TSS_2106307_-	-0.146803	0.27489							TSS_1061343_-	0.133523	0.145125
	TSS_2106310_-	-0.920454	2.77435							TSS_1061453_+	-0.340291	0.469985
	TSS_213890_+	-0.445315	0.958382							TSS_106200_+	-1.31782	0.926148
	TSS_2158416_+	-1.32211	4.66338							TSS_1062501_-	-0.418929	1.42872
	TSS_2170266_-	0.582121	1.64208							TSS_1062502_-	-0.416118	0.835217
	TSS_2186837_-	2.66058	15.8918							TSS_1062504_-	0.772151	0.581089
	TSS_2196160_+	0.971415	2.15675							TSS_1062574_+	-0.958695	0.998405
	TSS_2216813_-	-1.62232	3.68823							TSS_1062575_+	-1.16272	3.40469
	TSS_2217339_+	-0.340295	0.210861							TSS_106281_-	1.05815	0.56467
	TSS_2217681_-	1.67867	5.8902							TSS_1064232_+	-0.0157396	0
	TSS_2221458_-	-1.33273	2.18678							TSS_1064823_+	0.0673601	0.117823
	TSS_2221646_+	-0.460029	0.84912							TSS_1065517_-	-0.450078	0.324865
	TSS_2221800_+	0.382695	0.688116							TSS_106583_+	0.0286551	0.0338608
	TSS_2222320_+	1.42492	2.5524							TSS_106585_+	0.353717	0.97443
	TSS_226438_+	-1.52959	1.90065							TSS_106586_+	0.275948	0.836359
	TSS_226439_+	-0.637067	2.14364							TSS_1068087_-	-0.0774182	2.33e-14
	TSS_2265410_-	0.127922	0.0595758							TSS_1069013_+	-0.656982	3.49648
	TSS_2269728_-	2.02986	23.1611							TSS_1070147_+	-0.672796	0.687135
	TSS_2269730_-	2.1033	23.0278							TSS_1070600_+	-0.902139	1.54469
	TSS_2269733_-	2.19401	17.2607							TSS_1071282_-	0.196253	0.535564
	TSS_2270333_-	-0.191479	0.338846							TSS_1071313_-	1.1154	3.81488
	TSS_2270334_-	-0.0606343	0.0505125							TSS_1071378_+	0.796832	1.23386
	TSS_2273882_+	0.0222569	0.0207077							TSS_1071967_-	0.188873	0.535301
	TSS_2273884_-	0.168193	0.377638							TSS_1072384_+	-0.168925	0.0783503
	TSS_2279711_-	0.220298	0.493353							TSS_1072595_-	1.02361	3.9937
	TSS_2279713_-	0.185273	0.342853							TSS_1072597_-	0.872351	2.2788
	TSS_2279715_-	-0.337037	0.310775							TSS_1072740_+	-0.670971	0.888891
	TSS_2279928_+	-0.116038	0.168697							TSS_1072741_+	-1.00894	3.95265
	TSS_2279948_+	-0.79039	3.34622							TSS_1072742_+	-0.882303	4.00081
	TSS_2281508_+	-1.20881	3.44554							TSS_1072743_+	-0.644461	2.61691
	TSS_2281509_+	-0.778879	2.08278							TSS_1074337_-	-0.565313	2.45329
	TSS_2281510_+	-0.611218	1.84505							TSS_1075246_-	-0.101082	0.253932
	TSS_2302618_-	0.306338	0.188152							TSS_1075256_+	0.65238	0.245542
	TSS_2302621_-	1.07214	0.67829							TSS_107626_+	0.4601	0.723937
	TSS_231115_-	-1.69906	10.5409							TSS_1076360_+	0.740792	0.666539
	TSS_231116_-	-1.41751	3.90492							TSS_1076409_-	0.285839	0.54193
	TSS_231117_-	-0.430315	0.281017							TSS_1076412_-	0.313847	0.369904
	TSS_231270_+	0.361508	0.352799							TSS_1076987_-	-0.307193	1.02738
	TSS_231309_+	0.193431	0.322018							TSS_1076989_-	-0.281188	0.78318
	TSS_235481_-	0.0912021	0.212235							TSS_1076991_-	0.0237128	5.3e-16
	TSS_235483_-	0.305706	0.71225							TSS_107830_+	-0.720298	2.67556
	TSS_235604_+	0.42525	1.23796							TSS_1081369_-	0.432319	0.704962
	TSS_235646_-	0.400911	0.0890715							TSS_1081371_-	0.21801	0.162148
	TSS_238385_-	0.264194	0.502337							TSS_1081372_-	0.408437	0.215766
	TSS_238687_+	0.770949	0.651956							TSS_1082586_+	-0.482381	0.297957
	TSS_238763_-	0.334275	0.278329							TSS_1082766_+	-0.583283	0.814378
	TSS_239602_-	0.443983	1.36694							TSS_1083743_-	0.0230548	0.0421242
	TSS_239651_+	0.00732771	9.64e-17							TSS_1083746_-	-0.194399	0.084154
	TSS_239653_+	0.2291	0.31942							TSS_1083780_+	0.587138	0.201259
	TSS_246479_-	-0.0473164	0							TSS_1084535_+	0.0854002	0.115858
	TSS_2492849_-	0.621862	2.4102							TSS_108466_+	0.270007	0.348398
	TSS_252466_+	0.491384	0.684315							TSS_1085345_+	-0.622131	2.09806
	TSS_252467_+	0.300827	0.61387							TSS_1085818_-	1.72718	1.30903
	TSS_252468_+	0.368943	1.27192							TSS_1085825_+	-0.705707	0.648287
	TSS_252535_-	0.474834	0.311354							TSS_108598_+	-2.15007	8.78953
	TSS_2588451_-	-0.47223	2.0895							TSS_1086068_+	0.65544	0.716829
	TSS_2588454_+	-1.79063	0.960912							TSS_1086069_+	1.11613	8.05005
	TSS_2588684_+	3.25015	2.1969							TSS_1087204_+	1.51542	4.59885
	TSS_2599923_-	0.00158127	0.00176382							TSS_1087223_+	0.872959	5.33509
	TSS_2599925_-	0.202452	0.431155							TSS_1087495_+	-0.78506	1.33627
	TSS_2600060_+	1.93448	3.73733							TSS_108753_-	-0.850822	0.820407
	TSS_2600062_+	1.56664	6.10415							TSS_1087703_+	-0.896668	0.992355
	TSS_2600156_+	0.538755	2.38939							TSS_1088061_+	-0.161132	0.121415
	TSS_2657667_-	-0.190084	0.413513							TSS_1089683_+	-0.373152	0.23299
	TSS_2657670_-	-0.169693	0.0724624							TSS_1089707_+	-0.146959	0.37935
	TSS_2664304_-	-0.494304	1.34659							TSS_1090093_+	-1.14483	6.86079
	TSS_2664439_-	-0.310557	0.602259							TSS_1090924_+	-0.263467	0.211801
	TSS_2678526_+	-0.186773	0.0663392							TSS_1091254_-	-0.760577	0.478329
	TSS_2678564_-	-0.154379	0.413266							TSS_1091769_+	0.801017	0.342382
	TSS_2678586_-	-0.280779	0.886867							TSS_109205_+	-0.789662	1.12076
	TSS_2678588_-	-0.0198495	0.0275857							TSS_109206_+	-0.580027	1.47182
	TSS_2678730_+	-0.338175	0.84457							TSS_109207_+	-0.350527	1.29379
	TSS_2678731_+	-0.330091	1.05173							TSS_1092287_+	-0.46516	0.411434
	TSS_2691565_+	0.145112	0.190302							TSS_1093513_-	-0.433598	0.431813
	TSS_2691617_-	-0.123494	0.0645542							TSS_1093763_-	-0.0735004	0.0696554
	TSS_2691620_+	-0.310887	0.920443							TSS_1093842_+	-0.725177	0.918655
	TSS_2708785_-	1.06334	6.18561							TSS_1095039_+	-0.24155	0.496582
	TSS_2708786_-	0.721511	2.24366							TSS_1096286_-	1.06433	0.650235
	TSS_2708787_-	1.14336	2.39194							TSS_1097916_-	-0.344062	1.05786
	TSS_2724938_-	1.32312	2.15768							TSS_1097917_-	-0.212118	0.401988
	TSS_2730268_-	0.121331	0.24843							TSS_1097952_-	-0.303395	0.321835
	TSS_2730769_-	-1.05714	0.963708							TSS_1098146_-	-0.636495	0.542891
	TSS_2730854_-	-0.179829	0.13774							TSS_1098281_-	-2.31282	32.6485
	TSS_2733575_-	0.132132	0.311884							TSS_1098284_-	-1.92515	2.47497
	TSS_2733578_-	0.378361	1.01743							TSS_1098378_+	-0.786824	2.41541
	TSS_2733579_-	0.428443	0.817416							TSS_1098379_+	-0.386354	1.32934
	TSS_2733581_-	0.876562	0.543013							TSS_109941_+	0.123322	0.20459
	TSS_2746488_-	-0.849132	1.94592							TSS_1099539_+	-0.38702	0.266357
	TSS_2746490_-	-0.322586	0.195515							TSS_1100206_+	-0.056414	0.0973041
	TSS_2766494_-	0.0893806	0.0451473							TSS_1100922_+	-1.45185	1.31048
	TSS_2766514_+	-0.358855	0.474388							TSS_1100924_+	-1.16827	2.21492
	TSS_2777756_-	0.109662	0.198361							TSS_1100927_+	-0.522179	1.71428
	TSS_2879199_-	-0.0722846	0.14184							TSS_1102131_+	-1.34491	2.74711
	TSS_2879200_-	0.135328	0.25398							TSS_1102499_-	-0.668978	0.444427
	TSS_2879204_-	-0.0851328	0.0645222							TSS_110295_+	-0.441524	0.983427
	TSS_2879206_-	-0.111929	0.0605836							TSS_1102971_-	-2.3605	1.88759
	TSS_2879271_+	-0.319916	0.829353							TSS_1103076_+	-0.612642	1.91084
	TSS_2879293_-	-0.393942	0.944728							TSS_1103532_-	-0.0221494	0
	TSS_288_-	0.165487	0.299654							TSS_1105983_+	-0.276334	0.10839
	TSS_2897453_-	-1.56136	2.64576							TSS_1105984_+	-0.476365	0.882541
	TSS_2897455_-	-1.53129	3.42195							TSS_1105985_+	-0.672543	2.2436
	TSS_2897605_-	-2.20053	4.45354							TSS_11065_+	-0.947771	5.68502
	TSS_2908827_-	0.0147232	0.0291418							TSS_1106507_+	-0.488843	1.86442
	TSS_2908872_-	-0.0157615	4.82e-17							TSS_1107061_+	-0.450076	0.324865
	TSS_2908930_+	1.07049	0.833892							TSS_110767_-	-0.995521	0.742743
	TSS_2909009_+	0.258904	0.181496							TSS_1107688_+	-0.41116	1.58088
	TSS_2909010_+	-0.326438	1.17316							TSS_1109343_-	0.589288	2.59663
	TSS_2909083_-	0.949818	1.04737							TSS_1109656_+	-0.0461822	8.39e-15
	TSS_2948972_-	0.40598	0.279486							TSS_110994_+	-0.18319	0.069716
	TSS_3014419_-	0.714889	1.62383							TSS_110998_+	0.0905506	0.188404
	TSS_3027905_-	0.0295535	0.036082							TSS_1111938_-	0.00301681	3.38e-16
	TSS_3028137_-	0.470563	1.42517							TSS_1111940_-	-0.745227	0.669167
	TSS_3028140_-	0.685292	1.26528							TSS_1112514_-	0.186701	0.156399
	TSS_3028144_-	0.0880249	0							TSS_1112854_+	-0.626377	0.342382
	TSS_3028222_+	-0.410722	0.750053							TSS_1113986_-	-0.16896	0.0799513
	TSS_3028225_+	0.0575476	0.0860536							TSS_1116841_-	-0.43133	0.720366
	TSS_3028312_-	-0.951545	0.990952							TSS_1116842_-	-0.278876	0.42356
	TSS_3028342_+	-0.0297021	0							TSS_1116843_-	-0.255644	0.262125
	TSS_3046565_-	0.308198	0.7031							TSS_1116844_-	-0.668983	0.444427
	TSS_3046567_-	0.0284185	0							TSS_1117073_+	0.784538	1.61711
	TSS_3046674_-	0.360716	0.783045							TSS_1117075_+	1.1438	7.95774
	TSS_3096588_-	-0.846275	0.930116							TSS_1118662_-	-1.33009	6.24408
	TSS_3096732_+	2.25268	17.9554							TSS_1118802_+	-0.455158	0.479653
	TSS_311870_+	0.315614	0.359742							TSS_1118804_+	-0.0457019	0.0916577
	TSS_311909_-	1.08191	5.50323							TSS_1121272_+	-0.580268	0.406296
	TSS_312069_+	0.0616476	0.135237							TSS_1121277_-	0.400915	0.0890715
	TSS_3178908_-	-0.365355	0.381509							TSS_1121432_-	0.505713	1.39655
	TSS_3178911_-	-1.32073	1.53746							TSS_1121437_-	0.935416	0.478329
	TSS_3179093_+	0.126035	0.275669							TSS_1121526_+	-0.127083	0.281579
	TSS_3208178_-	-0.750425	2.79863							TSS_1122372_+	0.445235	0.792207
	TSS_3208279_+	0.186539	1.23e-14							TSS_112238_+	-0.0584071	0.0963292
	TSS_3239659_+	0.3942	0.243921							TSS_1122766_+	0.336696	0.276217
	TSS_325281_+	-1.18899	1.05905							TSS_1123491_+	-0.476176	0.636899
	TSS_325283_+	-1.03427	1.14428							TSS_1124403_+	-0.750805	1.03683
	TSS_3254562_+	0.361466	0.25514							TSS_1124404_+	-0.321057	0.731686
	TSS_3256377_+	0.223594	0.171882							TSS_1124405_+	-0.00630534	0.00621436
	TSS_3308272_-	0.449674	1.39169							TSS_1125102_-	-0.194396	0.084154
	TSS_3308273_-	0.776623	1.21082							TSS_1125907_+	0.297786	0.273363
	TSS_3308621_-	-0.0377212	0.0722956							TSS_1126040_-	-0.720815	0.67289
	TSS_3308623_-	-0.0345538	1.27e-14							TSS_1126887_-	-0.0530215	0.0242919
	TSS_3308799_+	0.63056	3.13808							TSS_1129278_+	-0.482378	0.297957
	TSS_3344089_+	-0.857364	1.12779							TSS_1129279_+	-0.47637	0.632518
	TSS_3346192_+	-0.511261	0.887042							TSS_1129282_+	-0.481158	1.53187
	TSS_3346271_+	-0.535226	0.392539							TSS_1129519_+	0.161247	0.044608
	TSS_3346274_+	-0.438191	1.64084							TSS_1129811_+	-1.37249	2.57183
	TSS_3360883_-	-0.163158	0.372814							TSS_1129813_+	-1.29999	6.06879
	TSS_3360884_-	-0.487005	0.286292							TSS_1130148_+	-0.606638	1.09307
	TSS_3364534_-	-0.486637	1.75515							TSS_1132128_-	-2.13669	14.8533
	TSS_3364535_-	-0.332818	1.05331							TSS_1132130_-	-2.43971	12.4852
	TSS_3364536_-	-0.198665	0.378205							TSS_1132132_-	-1.47763	2.81996
	TSS_3364537_-	-0.875177	2.05162							TSS_1133422_+	-0.361568	1.00709
	TSS_3383535_+	-1.09311	2.08696							TSS_1133942_-	0.278219	0.0677351
	TSS_3383538_+	-0.838606	5.42531							TSS_1134850_+	-0.170011	0.146701
	TSS_3465136_-	0.382671	0.302596							TSS_1135595_-	-0.0432188	0
	TSS_3465657_+	0.376062	0.40207							TSS_1136292_+	-0.122323	0.215607
	TSS_3465777_+	-0.148586	0.0731935							TSS_1136294_+	-0.145794	0.361093
	TSS_3465778_+	0.428344	0.470643							TSS_1136998_-	1.42283	1.01626
	TSS_3466382_-	0.243151	0.48768							TSS_1140431_+	0.0877596	0
	TSS_3466517_-	0.458638	0.168946							TSS_1144400_+	0.188925	0.144815
	TSS_3466753_-	0.0380881	0.0584518							TSS_114482_+	-0.958235	1.05032
	TSS_3466792_-	0.214036	3.86e-16							TSS_114524_+	-0.510494	0.985148
	TSS_3466918_+	0.221879	0.156632							TSS_114598_+	-0.368274	0.912
	TSS_3467005_+	-1.13524	0.843009							TSS_1148571_+	-0.895167	0.957335
	TSS_3467384_-	-0.170775	0.337622							TSS_1149113_+	-0.313485	0.102063
	TSS_3467585_+	0.711648	0.392539							TSS_1150476_+	-0.883358	0.623445
	TSS_3471046_-	-0.390991	0.803984							TSS_1150478_+	-0.612637	2.265
	TSS_3471049_-	-0.542487	0.911416							TSS_1150479_+	-0.983886	4.5084
	TSS_3471097_+	-1.24838	1.01626							TSS_1150838_+	-1.16253	1.19388
	TSS_3475964_-	0.0955849	0.191848							TSS_1151066_-	-0.169951	0.367458
	TSS_3475968_-	0.552863	0.951852							TSS_1151077_-	-0.0365418	0.0319327
	TSS_3475987_+	0.339414	1.10573							TSS_1152208_+	0.211151	1.27e-14
	TSS_3530066_+	0.418202	0.811662							TSS_1152209_+	-0.514808	1.50669
	TSS_3530067_+	0.385206	0.775503							TSS_1153214_-	-0.25261	0.16107
	TSS_3562352_+	-0.545142	0.404463							TSS_1153235_+	-0.181329	0.101023
	TSS_3562541_+	-0.163385	0.246494							TSS_1153236_+	0.179461	0.375888
	TSS_3562542_+	-0.174394	0.464088							TSS_1153237_+	0.0519038	0.0866603
	TSS_3575971_-	0.0783896	0.140592							TSS_1153721_+	0.771531	0.41631
	TSS_3575972_-	-0.213281	0.329094							TSS_1153760_+	-0.248579	0.367776
	TSS_3576008_+	-0.991199	1.23571							TSS_1153762_+	-0.190265	0.501892
	TSS_3576010_-	-0.730283	0.372603							TSS_115551_+	-0.701139	2.24961
	TSS_3576272_-	-0.0734149	0							TSS_1155941_+	-0.241942	0.164332
	TSS_35802_+	0.532106	1.66458							TSS_1156689_-	0.0420889	2.89e-16
	TSS_35805_+	0.523458	1.91572							TSS_1159332_-	0.374968	0.364798
	TSS_3581896_-	-0.037027	0.0166309							TSS_1159715_-	-0.28436	0.359026
	TSS_3646567_-	0.33437	0.727073							TSS_1159728_+	-0.319054	0.242816
	TSS_3646575_+	0.0877826	0							TSS_1159857_-	-0.594571	0.39829
	TSS_3646620_+	-0.372112	0.972365							TSS_1159918_+	-0.351108	0.766343
	TSS_3646659_-	-0.348569	0.972725							TSS_1160170_+	-1.33388	2.66895
	TSS_3646662_-	-0.291887	0.23299							TSS_1162052_+	-0.672595	0.720233
	TSS_3646718_+	0.279533	0.191042							TSS_1162213_+	-0.26256	0.200205
	TSS_3662939_-	0.598411	0.714766							TSS_1162214_+	0.0916995	0.0981744
	TSS_3663109_-	-0.539038	2.38285							TSS_1163017_+	0.0148804	0
	TSS_3663130_-	0.079554	0.0940425							TSS_1164179_-	-0.98759	1.59233
	TSS_3663197_+	-0.668199	2.23182							TSS_1164181_-	-1.4406	1.11424
	TSS_3663257_+	-0.221393	0.434935							TSS_1164250_+	0.377166	1.13237
	TSS_3665417_+	-1.93231	1.50486							TSS_11643_+	-0.827677	1.17348
	TSS_3665422_-	0.134889	0.315848							TSS_1165499_+	-0.273921	0.408288
	TSS_3665547_+	-0.565982	1.02965							TSS_116571_+	-0.841344	0.747052
	TSS_3665549_+	0.203694	0.535817							TSS_116575_+	0.00523112	0.00986551
	TSS_3667220_-	0.78915	0.512096							TSS_1165975_-	-1.01575	4.50349
	TSS_3667832_-	1.24513	1.25098							TSS_1165976_-	-1.39903	2.23501
	TSS_3667844_+	0.0240516	0							TSS_1168960_-	-0.349175	1.13179
	TSS_3668193_-	0.195783	0							TSS_1168962_-	-0.42153	0.659595
	TSS_3669336_+	0.487588	0.102063							TSS_1168963_-	-0.972992	0.708678
	TSS_3669968_+	-1.71163	2.97017							TSS_1169486_+	0.537049	0.243861
	TSS_3671885_-	0.273718	9.6e-15							TSS_11711_+	0.15938	0.267859
	TSS_3672493_-	-0.525245	1.61357							TSS_117292_-	0.268325	0.311155
	TSS_3672496_-	-0.380404	0.446253							TSS_117310_+	-0.0807199	0.170336
	TSS_3672497_-	-0.626379	0.342382							TSS_1173109_-	-0.0309354	2.41e-16
	TSS_3672721_-	-0.979001	6.36505							TSS_1174260_-	-0.369649	0.197671
	TSS_3672723_-	-1.67033	7.68168							TSS_1175067_-	0.365463	0.420108
	TSS_3681090_-	-0.192398	0.502588							TSS_1177182_-	1.74277	1.03463
	TSS_3681092_-	-0.225169	0.539211							TSS_117736_+	0.388198	0.37651
	TSS_3681096_-	0.0178901	3.38e-16							TSS_117739_+	0.373539	0.983941
	TSS_3681231_+	-0.624167	1.9729							TSS_1178697_-	-0.245346	0.0574176
	TSS_3681247_-	-0.389701	0.209099							TSS_1180860_-	-0.845389	2.03273
	TSS_3681296_+	-0.482768	2.17097							TSS_1180861_-	-0.965021	2.19209
	TSS_3683397_+	3.21783	4.66435							TSS_1180862_-	-1.40979	2.00773
	TSS_3701203_-	1.43611	2.82							TSS_1181428_-	0.126706	0.277034
	TSS_3701379_+	-0.168179	0.307167							TSS_1181446_+	-0.820376	0.713021
	TSS_3748310_-	-0.211129	0.610371							TSS_1181451_+	-0.295768	0.745722
	TSS_3748322_-	-0.233504	0.371539							TSS_1181453_+	-0.241175	0.747817
	TSS_3748324_-	0.0195911	1.47e-14							TSS_1182567_-	-0.378159	0.32778
	TSS_376678_+	0.349286	1.18253							TSS_1183132_+	-0.18984	0.123584
	TSS_3790481_-	0.0969469	0.226155							TSS_1184017_+	-0.989052	1.10317
	TSS_3802244_-	-1.47648	8.68571							TSS_118451_-	-0.700427	0.543013
	TSS_3835630_+	0.638134	0.688598							TSS_1184657_+	0.334947	0.97596
	TSS_3835815_-	0.417975	1.59416							TSS_118469_+	-0.298102	0.827238
	TSS_3835886_-	6.67238	71.1608							TSS_118470_+	0.0378619	0.077521
	TSS_3835889_-	5.6596	3.31063							TSS_1184976_-	-0.228299	0.180377
	TSS_3836013_+	5.33533	94.1542							TSS_1185070_+	-0.771915	0.767526
	TSS_3836331_+	2.0686	12.4064							TSS_1187527_+	-0.194397	0.084154
	TSS_3875613_-	1.70591	2.28076							TSS_1188135_+	0.230548	0.610459
	TSS_3918319_-	0.270825	0.87316							TSS_1188594_-	-0.0486202	0.0856488
	TSS_3918321_-	0.291165	0.932665							TSS_1188662_+	-0.763882	0.646874
	TSS_3918322_-	0.149048	0.336107							TSS_1188665_+	-1.58101	5.99823
	TSS_3918324_-	-0.624366	1.79866							TSS_1189287_-	-0.206459	0.189744
	TSS_3918509_-	-0.568573	1.89863							TSS_1190105_+	-0.0396623	9.64e-17
	TSS_3918510_-	0.535315	0.188637							TSS_1190446_+	0.291448	0.070272
	TSS_3918614_-	-0.340616	0.788213							TSS_1191342_-	0.0324771	0.0554659
	TSS_3918616_-	-0.446265	0.589592							TSS_1191373_-	0.201663	0
	TSS_3933147_-	-0.360612	1.07848							TSS_1191394_+	-0.401065	0.449018
	TSS_3933180_-	-0.541836	0.466872							TSS_1191397_+	-0.00380588	0.00414668
	TSS_3933190_+	1.64419	3.36819							TSS_1192192_+	-0.840362	1.15322
	TSS_3933192_+	1.50296	3.69683							TSS_1192231_+	-0.272559	0.635411
	TSS_3979516_-	0.563659	0.265129							TSS_1192833_+	-0.311849	0.371565
	TSS_3979711_+	-0.976833	2.41548							TSS_1194161_+	0.49334	0.178024
	TSS_3988970_-	0.322577	0.896553							TSS_1194999_+	-0.276192	0.434139
	TSS_3988971_-	0.037107	0.0357299							TSS_1195767_-	0.0874892	0
	TSS_3988972_-	-0.22707	0.0755647							TSS_119845_+	-0.319944	0.534367
	TSS_3989093_+	-0.584086	0.241087							TSS_119848_+	-0.360157	1.0968
	TSS_3989094_+	-1.06733	6.2273							TSS_1200224_-	0.0446567	9.64e-17
	TSS_3989192_+	-0.359066	0.784995							TSS_1202391_-	-0.350399	0.253893
	TSS_3989194_+	-0.168185	0.371714							TSS_1202868_+	-0.626376	0.342382
	TSS_4005313_-	-0.299101	0.545877							TSS_1203116_-	-0.870732	0.41143
	TSS_4005435_-	0.628367	0.836708							TSS_1203925_+	-1.3132	1.05638
	TSS_4005521_+	0.375656	0.349399							TSS_1203926_+	-0.186928	0.501149
	TSS_4023411_+	0.68746	2.17062							TSS_1204946_-	-0.316134	1.20418
	TSS_4030583_-	0.240948	0.725729							TSS_1204947_-	-0.657201	3.08545
	TSS_4030630_-	-1.71005	1.97293							TSS_1204948_-	-0.0305246	0.0395943
	TSS_4031646_-	-0.252717	0.271586							TSS_1205053_+	-0.216942	0.490121
	TSS_4037182_-	0.0874861	0							TSS_1206200_+	0.62573	0.375874
	TSS_4084574_-	0.1745	0.393198							TSS_1206574_+	-0.467011	0.465311
	TSS_4084727_+	0.0423966	0.0590244							TSS_1206580_+	-0.244688	0.481743
	TSS_4084770_+	0.293977	0.902979							TSS_1206581_-	-0.451789	0.230356
	TSS_4096934_-	1.67958	8.33567							TSS_1206582_+	-0.519651	1.99245
	TSS_4097007_+	2.1256	5.50112							TSS_1207283_+	-0.31847	1.01304
	TSS_4104217_-	2.48705	22.7507							TSS_1207929_+	-0.262199	0.466785
	TSS_4104318_+	2.52361	4.45924							TSS_1208097_-	-0.44528	0.556504
	TSS_4104355_-	0.851625	1.17229							TSS_1208100_-	0.811872	0.577287
	TSS_4104415_+	-0.0445566	0							TSS_1208155_+	0.317085	0.508468
	TSS_4104416_+	-0.424932	1.75447							TSS_1208157_+	0.102939	0.230815
	TSS_4104537_+	0.606789	1.4444							TSS_1208334_+	0.0626608	0.113796
	TSS_4109580_-	-0.812525	0.690937							TSS_1208825_+	-0.474035	1.06125
	TSS_4109682_+	0.247729	0.203516							TSS_1211373_+	-0.579207	0.326781
	TSS_4109732_-	0.052666	0.0972123							TSS_1211375_+	-0.091592	0.0397072
	TSS_4113262_-	0.369465	0.888365							TSS_1215356_+	-0.506616	0.760965
	TSS_4113378_-	-2.40364	2.65168							TSS_121643_-	-0.758365	1.64231
	TSS_4113379_+	0.422035	0.983286							TSS_121704_+	-1.12228	1.96869
	TSS_4113381_+	0.11648	0.233145							TSS_121705_+	-1.36597	11.6746
	TSS_4118600_+	0.0236652	0							TSS_1217314_+	0.203184	9.64e-17
	TSS_4118601_+	-0.442635	1.53172							TSS_121842_+	-1.15211	1.69258
	TSS_4118777_-	0.595832	0.507642							TSS_1219218_+	-0.38702	0.266357
	TSS_4118778_-	-0.478399	0.216593							TSS_1219388_-	-0.251235	0.795657
	TSS_4118884_+	-0.367585	0.981977							TSS_1219399_-	-0.029015	0.0561986
	TSS_4118886_+	-0.299755	1.01834							TSS_1219401_-	0.157923	0.223354
	TSS_4123062_-	-0.604283	2.62788							TSS_1219402_-	-0.147696	0.0763069
	TSS_4123068_-	-0.0858904	2.41e-16							TSS_1219702_+	-0.621078	1.19492
	TSS_4123160_+	0.385544	1.35009							TSS_1221640_-	0.408936	0.405268
	TSS_4124846_-	0.440669	0.4552							TSS_122263_-	-0.227734	0.134263
	TSS_4125597_+	2.40946	3.65221							TSS_1225515_+	-0.688107	0.701973
	TSS_4125739_-	1.41271	11.7229							TSS_1226192_-	-0.095548	0.0738655
	TSS_4125741_-	1.32142	8.29474							TSS_1226863_+	0.398452	1.54243
	TSS_4125768_+	2.14918	3.93193							TSS_1227616_+	-0.756038	2.38744
	TSS_4127425_-	0.442689	0.778071							TSS_1227617_+	-0.370551	1.0237
	TSS_4127672_-	-0.8307	2.56989							TSS_1228089_-	-0.168721	0.0789324
	TSS_4127977_-	-0.878258	0.520213							TSS_1228935_+	0.0469356	0
	TSS_4128018_+	0.830414	1.04917							TSS_1228940_+	-0.0236239	0.0482556
	TSS_4128019_+	0.66301	1.70873							TSS_1229634_-	0.191107	0
	TSS_4128020_+	0.618304	2.74316							TSS_1229863_+	1.62309	6.12864
	TSS_4130036_+	-0.0274916	0.0360629							TSS_1230450_-	-0.200122	0.218618
	TSS_4130161_+	0.996463	2.24125							TSS_123052_-	-1.65865	1.50976
	TSS_4130178_+	1.17987	5.19794							TSS_1231194_+	0.211575	0.166981
	TSS_4130287_-	0.36814	0.0780013							TSS_1231196_-	0.143077	0.08324
	TSS_4130432_-	0.805132	0.39125							TSS_1231197_+	0.269127	0.78407
	TSS_4131390_-	1.76962	2.41478							TSS_1232469_-	-0.34196	0.189206
	TSS_4132434_-	1.70625	1.37768							TSS_1232846_-	-0.883354	0.623445
	TSS_4133458_+	0.54712	0.662806							TSS_1233222_+	0.26499	0.417241
	TSS_4134281_-	-0.11418	0.0645001							TSS_1233427_+	0.323555	0.615411
	TSS_4134304_+	0.700852	0.550754							TSS_1233429_+	0.395202	1.07435
	TSS_4166709_-	-0.11756	0.268087							TSS_1234479_-	-0.101598	0
	TSS_4172546_-	0.34965	0.328025							TSS_1234991_-	0.305403	0.841187
	TSS_4172820_+	-0.0889559	0							TSS_1235081_-	0.177271	0.392126
	TSS_4172847_-	0.527361	0.253893							TSS_1235083_-	-0.0967667	0.0907955
	TSS_4172925_+	0.35216	1.24102							TSS_1235820_+	1.0694	0.797514
	TSS_4173086_+	0.0588833	0.0996896							TSS_1236065_-	-0.675506	1.09525
	TSS_4173618_-	3.3731	2.4644							TSS_1236066_-	-1.0332	1.64272
	TSS_4173719_+	2.02689	6.75985							TSS_1236520_-	-0.248542	0.578386
	TSS_4174118_+	0.958304	0.560077							TSS_1236521_-	-0.545345	1.20539
	TSS_4174374_-	2.40614	1.64818							TSS_1236522_-	-0.60937	0.462062
	TSS_4176202_+	2.21841	1.89471							TSS_1236554_+	0.0908414	0.0470022
	TSS_4176204_+	1.30321	2.74582							TSS_1236582_+	-0.0472064	0.0938808
	TSS_4176205_+	1.03653	4.70229							TSS_123753_+	-1.26213	1.85944
	TSS_4176890_+	0.0901311	0.0491192							TSS_123755_+	-1.35651	5.28554
	TSS_417745_-	0.361729	1.18062							TSS_1239731_-	-0.525555	0.293476
	TSS_417748_-	0.409191	0.676393							TSS_1240191_-	0.270305	0.233963
	TSS_417776_+	0.320477	0.0661832							TSS_1240281_+	0.646834	2.37366
	TSS_417969_+	0.0310294	0							TSS_1240685_-	0.00120886	0
	TSS_4186931_+	0.669922	0.650418							TSS_1241364_+	1.42935	0.644691
	TSS_4187265_+	-0.405172	0.338738							TSS_1242238_+	-0.380327	1.44014
	TSS_4189181_-	0.295768	0.635454							TSS_1244466_-	-1.08251	0.788962
	TSS_4189183_-	0.713884	1.5824							TSS_1244836_-	-0.486668	0.308821
	TSS_4189191_+	1.05836	0.623445							TSS_1245569_+	-1.1992	1.10552
	TSS_4194077_-	0.31968	0.282419							TSS_1246843_+	-0.193682	0.189283
	TSS_4194196_-	-0.275189	0.757142							TSS_1247154_+	-1.42348	0.835483
	TSS_4194198_-	-0.24977	0.490127							TSS_1247712_-	0.222422	8.39e-15
	TSS_4194200_-	1.74277	1.03463							TSS_1247736_+	-0.0503796	0.104418
	TSS_4194342_+	0.149905	0.108809							TSS_1248368_-	0.0872907	0
	TSS_4204541_-	0.786691	0.597457							TSS_1250221_+	-1.05884	0.998765
	TSS_4207194_-	0.107341	0.207717							TSS_1250593_-	-0.0461813	8.39e-15
	TSS_4207195_-	0.486757	0.588695							TSS_1250861_+	-1.31783	0.926148
	TSS_4207300_-	-0.00117929	0							TSS_1252122_+	0.327782	0.518772
	TSS_4207375_+	-0.31248	0.921277							TSS_1253640_+	-0.163042	0.129274
	TSS_4207597_+	1.46276	3.84091							TSS_1255954_+	-0.00269098	0
	TSS_4207725_-	-0.288561	0.112033							TSS_1255955_+	-0.369965	0.855659
	TSS_4207819_-	1.1834	2.09051							TSS_1256030_-	-0.0575112	0
	TSS_4213014_-	-0.309476	0.54904							TSS_1256092_+	-1.92001	16.004
	TSS_4213213_+	2.18706	11.2448							TSS_1257413_+	-1.07641	1.03044
	TSS_426429_-	0.252699	2.33e-14							TSS_1258180_-	-0.195928	0.289935
	TSS_426540_+	0.0886169	0.0824452							TSS_1258182_-	-0.264508	0.30146
	TSS_432215_+	-0.552244	0.718911							TSS_1258183_-	-0.51956	0.572892
	TSS_432277_+	-0.430932	1.77983							TSS_1258281_+	-0.915652	2.39422
	TSS_432397_-	-0.0349525	0							TSS_1258282_+	-0.950033	5.54922
	TSS_439562_+	0.16214	0.125301							TSS_1261388_-	-0.473183	0.856543
	TSS_439615_-	-0.367781	1.25357							TSS_1261390_-	-0.0247569	0
	TSS_439704_+	0.259635	0.480765							TSS_1262645_-	-0.528068	0.901649
	TSS_439709_+	0.281272	0.958677							TSS_1262746_+	-0.335276	0.37531
	TSS_45207_-	-0.89134	5.76392							TSS_1262747_+	-0.293563	0.920655
	TSS_45212_-	-1.51469	5.41114							TSS_1262998_-	0.194397	0.128815
	TSS_45397_-	-1.50676	4.0492							TSS_1263167_+	0.142288	0.146928
	TSS_45398_-	-2.05958	2.74395							TSS_1263290_-	-0.0555061	0.0406931
	TSS_45527_+	0.276817	0.297585							TSS_1263324_-	0.0935061	0
	TSS_52597_-	-0.0984772	1.45e-16							TSS_1263342_+	-0.222079	0.567323
	TSS_52748_+	-1.61733	15.3344							TSS_1263872_-	0.290772	0.426663
	TSS_531328_-	0.112774	0.0777644							TSS_1265004_-	-0.309349	0.967643
	TSS_531548_-	1.01341	3.25651							TSS_1265006_-	-0.667323	0.85123
	TSS_531550_-	0.495832	0.221805							TSS_1265006_+	-0.0956622	0.0434501
	TSS_531750_+	1.73434	8.01543							TSS_1265009_+	-0.105902	0.25707
	TSS_546414_-	-0.490213	0.458503							TSS_1266193_+	-0.0863134	0
	TSS_547011_-	-0.132449	0.124531							TSS_1266357_+	0.360081	0.762112
	TSS_547013_-	-0.666544	0.931573							TSS_1266496_-	-0.350407	0.253893
	TSS_547043_-	1.16102	0.826056							TSS_1266598_+	-0.220702	0.193407
	TSS_547261_+	0.239136	0.252585							TSS_1266959_+	-0.323709	0.206839
	TSS_548016_+	0.589153	0.577419							TSS_1267018_+	0.135531	0.181869
	TSS_548197_+	-0.298987	0.967905							TSS_1268282_+	-0.479442	1.08084
	TSS_548392_+	-0.209759	0.429543							TSS_1268283_+	-0.309528	0.793486
	TSS_548701_+	0.193553	0							TSS_1268376_+	-0.596853	0.286344
	TSS_548987_+	1.74277	1.03463							TSS_1268571_+	0.0877891	0
	TSS_551360_-	1.05835	0.623445							TSS_1268694_+	0.874942	0.503025
	TSS_552349_-	-0.351244	0.242079							TSS_1268764_+	0.0661444	0.0562147
	TSS_552532_-	0.677687	1.83943							TSS_1268866_+	-0.337502	0.491549
	TSS_552590_+	0.543388	2.04332							TSS_1269047_-	-0.450189	0.314485
	TSS_553524_-	-0.563362	0.441566							TSS_1269915_-	-0.19446	0.0839481
	TSS_553664_+	0.298077	0.272747							TSS_1270113_-	-0.618945	0.417889
	TSS_554337_-	0.327559	0.49726							TSS_1270560_+	-0.379593	1.39808
	TSS_554674_+	0.511837	0.903921							TSS_1272686_+	-0.0279533	0.0214133
	TSS_556415_+	-0.200487	0.249677							TSS_1272688_+	0.102138	0.192462
	TSS_557822_+	0.730679	0.664058							TSS_1272689_+	0.0872893	0.20071
	TSS_557826_+	1.00955	6.03686							TSS_1275749_+	-0.0823166	0.0929498
	TSS_558222_+	-0.229501	0.399691							TSS_1275750_+	-0.316889	1.07611
	TSS_559515_-	0.738785	0.235737							TSS_1276869_-	-0.287357	0.706897
	TSS_559608_-	0.173027	0.355501							TSS_1276870_-	-0.667355	1.27968
	TSS_559609_-	0.286845	0.410742							TSS_1277634_+	0.218413	0.266478
	TSS_562469_+	-0.168868	0.0796453							TSS_1277637_+	-0.208464	0.548222
	TSS_562472_+	0.240875	0.603153							TSS_1277881_+	-0.4911	1.84744
	TSS_562529_-	-0.855368	0.889804							TSS_1278414_-	-0.322699	1.10364
	TSS_574458_-	-0.378865	0.295541							TSS_1278415_-	-0.282888	0.421063
	TSS_574655_+	0.326434	0.270055							TSS_1278417_-	0.088524	0
	TSS_574659_+	-0.188016	0.370407							TSS_1278932_-	0.154125	0.19814
	TSS_606565_+	0.43092	1.10141							TSS_1278933_-	-0.322566	0.207552
	TSS_606605_-	-0.988643	5.33055							TSS_1279033_+	0.753236	0.482905
	TSS_626457_-	0.786556	2.96279							TSS_1279036_+	-0.0247583	0.0219143
	TSS_626591_+	0.426365	1.40746							TSS_1280408_+	0.304649	0.312911
	TSS_634823_+	-1.09305	1.27389							TSS_1280506_-	0.328922	0.598816
	TSS_652260_-	-0.887035	0.72271							TSS_1281004_-	-1.70113	4.91322
	TSS_655121_+	0.0498854	0.0316745							TSS_1281024_+	-0.794777	0.577083
	TSS_655123_+	0.197182	0.414188							TSS_1281026_+	-1.28889	4.14563
	TSS_655298_+	-0.142532	0.129588							TSS_1283351_-	-0.945527	6.57311
	TSS_659336_-	0.222195	0.547096							TSS_1283353_-	0.08822	0
	TSS_659408_-	0.734647	1.03798							TSS_1284800_-	0.36493	1.1711
	TSS_659547_-	0.286551	0.475076							TSS_1284802_-	0.621157	1.27076
	TSS_659556_-	2.96754	1.66757							TSS_1285555_+	-2.32364	4.43346
	TSS_659566_+	0.493373	0.177658							TSS_1285557_+	-1.7548	4.35757
	TSS_659571_+	0.123254	0.272197							TSS_1289272_+	-0.48993	1.45078
	TSS_659700_-	0.424946	0.301252							TSS_1289273_+	-0.384236	1.21579
	TSS_660992_-	-2.47364	2.13104							TSS_1289547_+	-0.307065	0.348796
	TSS_662473_-	-0.228787	0.0599367							TSS_1290579_-	-0.272976	0.660603
	TSS_662625_-	0.193313	0.246222							TSS_1290581_-	0.273481	0.349954
	TSS_662997_+	0.389516	0.392219							TSS_129077_+	0.545607	0.6627
	TSS_663347_+	0.083281	0.131767							TSS_1290976_-	0.0954235	0.195783
	TSS_671198_+	-1.08289	3.36825							TSS_1290977_-	0.162178	0.200863
	TSS_671209_+	-0.338222	0.86409							TSS_1291186_+	-0.32101	0.304234
	TSS_676154_+	1.90616	4.41379							TSS_1291187_+	-0.230931	0.445173
	TSS_679219_-	-1.227	3.43168							TSS_1291807_-	-0.470353	1.055
	TSS_679240_-	-0.106019	0.11043							TSS_129298_+	-0.536791	0.9423
	TSS_679258_+	0.339779	0.287519							TSS_129299_+	-0.631087	1.58038
	TSS_739664_+	-0.0608106	0							TSS_129301_+	-0.587976	1.37481
	TSS_740096_-	0.238208	0.175625							TSS_1293991_-	0.286993	0.876704
	TSS_746215_+	0.04095	4.82e-17							TSS_1293994_-	-0.0453904	0.0259547
	TSS_806897_-	-0.455795	1.20923							TSS_1294085_+	1.47576	2.8794
	TSS_806899_-	-0.184233	0.24618							TSS_1294088_+	0.396747	1.48828
	TSS_806902_-	-0.0774243	2.33e-14							TSS_1296005_+	-0.730283	0.372603
	TSS_807045_+	-1.0125	6.02496							TSS_1296315_+	-1.25215	1.70825
	TSS_820024_-	-0.782126	0.57956							TSS_1296540_-	0.389	0.596936
	TSS_820572_-	-0.364763	0.194571							TSS_1296542_-	0.404593	0.154156
	TSS_821002_+	-1.10141	0.937769							TSS_1296550_+	-0.720879	0.806029
	TSS_844050_-	-0.0808995	0.14242							TSS_1297623_-	-0.0893333	0.103147
	TSS_844229_+	-0.745581	3.04198							TSS_1297624_+	-0.321478	0.419436
	TSS_844231_+	-0.780977	4.30634							TSS_1298353_+	-0.992302	3.75682
	TSS_875146_+	-0.34491	0.234938							TSS_1298354_+	-0.851477	4.81017
	TSS_875626_+	0.0453242	0.048668							TSS_1300143_-	-0.830645	1.04052
	TSS_875646_-	-2.67635	2.62812							TSS_1300396_+	0.148765	0.283792
	TSS_909987_+	-0.367673	0.652078							TSS_1301416_+	0.18221	1.35e-15
	TSS_961008_-	-0.892442	3.70145							TSS_1302460_-	0.0607089	0.0874473
	TSS_961010_-	-0.983601	2.50465							TSS_1302461_-	0.416917	0.632664
	TSS_961273_+	0.40598	0.279486							TSS_1302748_+	1.49096	0.926148
	TSS_984584_-	-0.707897	4.20111							TSS_1306194_-	-0.135286	0.145689
	TSS_984588_-	-0.397408	1.10144							TSS_130640_+	0.476156	0.480748
	TSS_984797_+	-0.00292834	0							TSS_1308753_+	-0.255103	0.161326
	TSS_984798_+	-0.327532	1.05974							TSS_1308764_+	-0.237859	0.65396
	TSS_986483_-	-0.320942	0.205305							TSS_1311576_-	-0.116515	0.0573445
										TSS_1312276_-	-0.294135	0.332931
										TSS_1314337_+	-0.88364	0.615495
										TSS_1314338_-	0.0195788	0.0379974
										TSS_1314424_+	-0.240933	0.579602
										TSS_1315834_+	-1.18362	0.745597
										TSS_1315836_+	-0.6239	2.00218
										TSS_1315838_+	-0.560755	2.52544
										TSS_1317430_-	-0.2407	0.673152
										TSS_1317431_-	-0.231085	0.183796
										TSS_1317510_+	0.330488	0.668441
										TSS_1318927_-	-0.422858	1.74075
										TSS_1318987_+	-0.305487	0.892969
										TSS_1319689_-	-0.0843177	0.0555239
										TSS_1319878_+	-1.82844	1.4536
										TSS_1319879_+	-0.259375	0.434569
										TSS_1320676_+	-0.252621	0.315262
										TSS_1321703_-	-0.0929661	0.223138
										TSS_1321704_-	-0.066687	0.0475543
										TSS_1321705_-	0.901222	0.638904
										TSS_1321805_+	0.199059	0.372482
										TSS_1324862_+	-1.95555	1.18399
										TSS_1325011_+	0.235197	0.617871
										TSS_1325104_+	2.00011	1.4536
										TSS_1325431_-	0.0885234	0
										TSS_1325747_-	0.0886414	0
										TSS_1325866_+	-0.565369	0.235737
										TSS_1327383_-	0.87656	0.543013
										TSS_132777_-	-0.107569	0.0420514
										TSS_132799_+	-0.222992	0.488697
										TSS_132942_+	-0.161053	0.187889
										TSS_1330774_+	-1.03848	0.815943
										TSS_1334931_+	-0.264026	0.0949289
										TSS_1335373_-	-1.52406	8.00948
										TSS_1336601_+	0.00764902	7.52e-15
										TSS_1339091_-	-0.704574	0.58749
										TSS_134147_+	-0.353811	0.937842
										TSS_1345298_-	-0.294135	0.202056
										TSS_1347282_+	0.1439	0.0961186
										TSS_1348369_-	-0.135184	0.272458
										TSS_1348371_-	0.346052	0.194075
										TSS_1348953_-	-0.0643189	0.142616
										TSS_1348955_-	0.131936	0.237154
										TSS_1348957_-	-0.96892	1.05916
										TSS_1349195_-	-0.307346	0.594447
										TSS_1350056_+	-0.329661	0.431377
										TSS_1350452_-	0.130855	0.071483
										TSS_1351137_-	-0.615888	2.11733
										TSS_1351138_-	-0.495446	1.16172
										TSS_1351283_-	0.184167	0.406669
										TSS_135168_+	-0.664981	2.52811
										TSS_135169_+	-0.616042	2.77739
										TSS_135238_+	-0.512832	2.24073
										TSS_1352743_-	-0.851598	4.1537
										TSS_1352744_-	-1.10859	3.93773
										TSS_1353011_+	0.266942	0.544913
										TSS_135497_-	-0.633017	0.512015
										TSS_1357833_-	-0.261811	0.782897
										TSS_1357834_-	-0.282613	0.671997
										TSS_1357837_-	-0.54671	0.511678
										TSS_1359339_-	0.743863	3.18431
										TSS_1359344_-	1.74465	7.33163
										TSS_1359422_-	0.306686	0.0731083
										TSS_1359433_+	-0.400226	1.37887
										TSS_1359719_+	0.483789	1.01759
										TSS_1360365_+	-1.24842	1.00877
										TSS_1360366_+	-1.74364	9.09543
										TSS_1365877_+	-0.0301336	1.3e-15
										TSS_1367576_+	-0.0353738	0
										TSS_1370951_-	-0.249931	0.775566
										TSS_1370986_+	-0.686533	0.442972
										TSS_1371115_+	-0.194397	0.084154
										TSS_1371316_+	-0.59977	1.25801
										TSS_1371753_-	0.563673	0.266501
										TSS_1371903_-	-1.19003	2.5588
										TSS_1371978_+	-0.270262	0.408428
										TSS_1371985_+	0.660563	3.02581
										TSS_1371987_+	0.320211	1.14334
										TSS_1372753_+	0.667876	0.86211
										TSS_1374320_-	1.04314	0.41143
										TSS_1374645_-	0.0886408	0
										TSS_1374847_+	-0.546207	0.318053
										TSS_1375244_+	-0.365312	0.181872
										TSS_1376299_+	0.234407	0.458659
										TSS_1376327_+	0.41871	1.08295
										TSS_1376581_+	-0.656616	1.94122
										TSS_1377206_+	-0.634569	0.906572
										TSS_1377208_+	-0.0719926	0.112908
										TSS_1378222_+	0.092315	0.0329746
										TSS_1378223_+	-0.474394	1.56216
										TSS_1378224_+	-0.258192	0.782598
										TSS_1378225_+	-0.0995394	0.245866
										TSS_1378861_+	-0.0771737	0
										TSS_1380951_+	-0.182832	0.443435
										TSS_1381776_+	-0.249695	0.329667
										TSS_1381905_-	-0.253888	0.766244
										TSS_1381910_-	-0.668978	0.444427
										TSS_1381994_+	-1.4259	11.989
										TSS_1382432_+	-0.409967	0.578849
										TSS_1383171_-	0.243286	0.293096
										TSS_1384239_+	0.345358	0.0799513
										TSS_1385928_-	-0.980885	4.076
										TSS_1385930_-	-1.04095	3.93655
										TSS_1385996_-	-0.23823	0.275794
										TSS_1386013_+	-0.530848	0.589271
										TSS_1387029_-	-0.257837	0.454466
										TSS_1387188_+	0.208529	0.280672
										TSS_1389108_-	-1.31782	0.926148
										TSS_1389118_+	0.272217	0.199649
										TSS_1391680_+	-0.384005	0.139004
										TSS_1391681_+	0.0829322	0.13976
										TSS_1391871_-	0.180508	0.301136
										TSS_1391872_-	0.306176	0.0670013
										TSS_1391889_+	-0.0578078	0.0373306
										TSS_1393723_+	0.260854	0.224113
										TSS_1394751_+	-0.30991	0.702743
										TSS_1395605_+	-0.259985	0.874889
										TSS_1396051_-	0.218936	0.173313
										TSS_1396205_+	-0.545737	0.301432
										TSS_1396772_+	0.0888295	0
										TSS_1397202_-	-1.2372	1.70828
										TSS_1397355_-	-0.667666	1.09408
										TSS_1397637_-	-0.162635	0.0456363
										TSS_1397769_-	-1.81315	11.5747
										TSS_1397770_-	-1.65318	7.21231
										TSS_1397909_+	-0.99466	3.04683
										TSS_1398149_-	-0.212271	0.38131
										TSS_1398153_+	-1.10492	1.35739
										TSS_1398424_+	-0.686195	3.56052
										TSS_1398955_-	0.277852	0.414373
										TSS_1399137_-	-0.523113	0.423344
										TSS_1399380_+	-1.55385	1.23585
										TSS_1399491_-	-0.309518	0.32089
										TSS_1400476_-	-0.87073	0.41143
										TSS_1400643_+	-0.649727	1.0456
										TSS_1401371_-	-0.523	0.418901
										TSS_1401540_-	-0.387007	0.266501
										TSS_1403028_-	-0.570637	0.505223
										TSS_1403115_-	0.484078	0.523216
										TSS_1408537_+	-0.755934	1.1054
										TSS_1408932_+	0.0902005	1.01e-15
										TSS_1409334_+	-0.200779	0.12246
										TSS_1409774_-	-1.05988	5.21377
										TSS_1409775_-	-0.773064	1.67852
										TSS_140982_+	-0.0784825	0.0738161
										TSS_1409886_+	0.404254	0.984654
										TSS_1410607_+	-0.0406068	0.0789292
										TSS_1410609_+	-0.307453	1.0268
										TSS_1410859_+	-0.166596	0.242977
										TSS_1411775_+	-0.227476	0.154072
										TSS_1411776_+	0.30179	0.440299
										TSS_1411867_+	-0.207862	0.197536
										TSS_1411870_+	0.25958	0.706662
										TSS_1412158_-	1.20834	0.573615
										TSS_1412600_+	-0.397384	0.7057
										TSS_1413060_-	0.150988	0.354049
										TSS_1414039_-	0.971681	0.514912
										TSS_1414901_-	0.0431778	0.0697693
										TSS_1414955_+	-0.112832	0.0653066
										TSS_1414957_+	0.152816	0.330324
										TSS_1414959_+	0.0968154	0.212084
										TSS_1416035_+	0.345362	0.0799513
										TSS_1416036_+	0.379394	1.09211
										TSS_1418133_-	-0.282101	0.168946
										TSS_1419006_-	-0.565369	0.235737
										TSS_1419184_+	-0.116461	0.182949
										TSS_141982_+	-0.230046	0.196756
										TSS_1419965_-	0.533242	0.496104
										TSS_1421313_+	-0.00242336	0
										TSS_1421321_+	0.257457	0.626628
										TSS_1422275_+	-3.08976	2.1969
										TSS_142368_-	-0.404783	0.292215
										TSS_1424721_-	-0.972841	3.27237
										TSS_1424722_-	-0.807847	2.66339
										TSS_1424761_-	-0.720995	0.789175
										TSS_1424800_+	-0.640921	2.08323
										TSS_1425257_-	-1.23859	4.17428
										TSS_1425259_-	0.173763	0.0533656
										TSS_1425276_+	-0.935276	2.42475
										TSS_1425603_+	-0.942078	0.977515
										TSS_1425605_+	-1.68213	9.44849
										TSS_1425607_+	-1.75217	13.4255
										TSS_1426847_+	-1.31635	3.71039
										TSS_1426852_+	-1.29498	5.65704
										TSS_1426854_+	-0.767712	3.93774
										TSS_1426857_+	-1.02764	5.83417
										TSS_1428671_+	0.180423	0.0677351
										TSS_1429904_-	-0.0896236	0.0432359
										TSS_1430543_+	-1.42094	1.00432
										TSS_1430554_-	-0.257151	0.821649
										TSS_1430555_-	-0.432888	0.804312
										TSS_1430622_+	-0.287192	0.408632
										TSS_1430635_+	-0.687447	3.61872
										TSS_1432020_+	-0.743771	0.732632
										TSS_1433016_-	-0.191115	0.461358
										TSS_1433170_+	0.0537889	0.12169
										TSS_1434038_-	-0.714177	0.705784
										TSS_1434517_-	-0.731388	0.880484
										TSS_1434665_+	0.234037	0.17088
										TSS_1434872_+	0.606623	0.281017
										TSS_1435279_-	-1.07106	5.63444
										TSS_1435281_-	-0.968703	0.826648
										TSS_1437808_-	-0.129344	0.0597119
										TSS_1437927_-	-0.684128	2.87432
										TSS_1437989_-	-0.662286	0.817671
										TSS_143865_+	-0.435101	0.333683
										TSS_143866_+	-0.363082	0.92614
										TSS_1438836_+	-0.590081	0.489371
										TSS_1439242_+	0.448543	1.12932
										TSS_144021_+	-0.613147	2.24833
										TSS_1440297_-	-0.388628	0.192464
										TSS_1441281_+	-0.774808	1.60983
										TSS_1441359_+	-0.284748	0.232446
										TSS_1441647_+	-0.375167	0.367202
										TSS_1441737_+	-1.32072	1.72918
										TSS_1442494_-	-2.87147	4.30549
										TSS_1442620_-	-0.182371	0.0950726
										TSS_1442803_+	0.0884251	0.056374
										TSS_1442902_+	-0.00766818	0
										TSS_1443327_+	-5.16626	2.40786
										TSS_1443626_+	-0.255703	0.162189
										TSS_1444729_-	-0.224416	0.0647306
										TSS_1445273_+	-0.36805	0.423486
										TSS_1445393_-	-1.20716	1.28137
										TSS_1445547_+	-0.457026	0.475928
										TSS_1446577_+	0.0132853	0
										TSS_1446806_+	-0.746444	1.63959
										TSS_1447226_+	-0.419789	0.362695
										TSS_1447230_+	-0.489435	1.68026
										TSS_1447884_-	0.0823097	0.176604
										TSS_1447885_-	0.0177884	1.45e-16
										TSS_1447982_+	0.553187	1.79775
										TSS_1447983_+	0.410279	1.50998
										TSS_1448335_+	-0.186624	0.124786
										TSS_1448337_+	-0.0236223	4.82e-17
										TSS_1448916_+	-0.897458	1.00398
										TSS_144965_-	-1.04222	0.984745
										TSS_1449747_-	-0.832554	0.744995
										TSS_1449826_-	0.404532	0.153628
										TSS_1450428_+	-0.638953	1.37848
										TSS_1450671_+	-0.317216	0.177553
										TSS_1450676_+	-0.572723	2.41604
										TSS_1451264_+	-0.394581	0.699759
										TSS_1451522_-	-0.519141	0.367663
										TSS_1451862_+	0.621176	0.714672
										TSS_1453554_-	-0.211741	0.637735
										TSS_1453555_-	0.493418	0.405079
										TSS_1453653_+	-0.588858	1.43751
										TSS_1453654_+	-0.192806	0.514984
										TSS_1454278_+	-0.383052	0.201487
										TSS_1455002_-	-0.0671067	0.0836205
										TSS_1455082_+	-0.730282	0.372603
										TSS_145552_+	-0.631827	1.30251
										TSS_1456087_+	-0.287093	0.854748
										TSS_1456766_+	-0.595522	0.41631
										TSS_1456850_+	-0.554421	0.844009
										TSS_1456851_+	-0.684949	3.31607
										TSS_1456852_+	-0.582147	2.51382
										TSS_1457079_+	-0.554397	0.830776
										TSS_1458293_+	-0.450065	0.566333
										TSS_1458325_-	-0.336816	0.597388
										TSS_1459339_+	-0.700451	1.98211
										TSS_1459340_+	-0.473219	1.40102
										TSS_1459343_+	-0.415503	1.61606
										TSS_1463507_-	-0.891009	2.03177
										TSS_1463509_-	0.658255	0.297957
										TSS_1463614_+	-0.792805	2.50846
										TSS_1464205_+	-0.141527	2.89e-16
										TSS_1464206_+	-0.711037	1.29711
										TSS_1465032_+	0.0902101	0.0479538
										TSS_1465674_+	-0.536054	0.534966
										TSS_1465675_+	-0.141017	0.303317
										TSS_146571_+	-0.0601303	0
										TSS_14671_+	0.158794	0.112106
										TSS_146716_+	-0.399194	0.854445
										TSS_146717_+	-0.173898	0.317488
										TSS_1467445_-	0.142717	0.169566
										TSS_1467704_+	0.205511	0.402857
										TSS_1469044_-	0.0600967	0.0688543
										TSS_14692_+	0.429519	0.778793
										TSS_1469971_+	-0.214538	0.462923
										TSS_1470288_+	-1.32153	1.37013
										TSS_1470530_+	-1.52959	1.90065
										TSS_147265_+	-0.230335	0.200627
										TSS_1473070_+	-0.0601951	3.18e-14
										TSS_1473073_-	-0.337036	0.319001
										TSS_1473192_-	-0.311535	0.928904
										TSS_1473427_-	0.0153989	0.0300441
										TSS_1473428_-	0.227087	0.544037
										TSS_1473429_-	-0.412204	0.278925
										TSS_1473573_+	-1.16959	7.2679
										TSS_1474095_+	0.355759	1.01742
										TSS_1475058_-	0.169237	0.408225
										TSS_1475060_-	0.274471	0.509607
										TSS_1475078_+	2.27175	1.41339
										TSS_1476469_-	0.130506	0.199637
										TSS_1476474_-	0.0882175	0
										TSS_1476855_+	-1.06656	0.895773
										TSS_1477234_+	-0.371792	0.41178
										TSS_147755_+	-0.368468	0.415436
										TSS_147757_+	-0.0508418	0.0508706
										TSS_147759_+	-0.00344156	0.00403628
										TSS_147761_+	0.0264641	0.0500323
										TSS_1477952_-	0.239564	0.597729
										TSS_1477954_-	-0.148817	0.0771729
										TSS_1478038_+	-1.18362	0.745597
										TSS_1478991_+	0.0645463	0.0630072
										TSS_1479143_+	0.60662	0.281017
										TSS_1479145_+	-0.00370742	0
										TSS_1479632_+	0.180598	0.0578229
										TSS_1479884_+	0.460865	0.567461
										TSS_148022_-	-0.159087	0.050608
										TSS_1481218_+	-0.730283	0.372603
										TSS_1481311_+	-0.138384	0.091121
										TSS_1482206_+	0.0893157	0.0427329
										TSS_1482208_+	0.00293625	0
										TSS_1482679_+	0.53531	0.188637
										TSS_1483449_+	-0.225398	0.0890715
										TSS_1483553_+	1.23367	1.12142
										TSS_1483555_+	0.147032	0.295155
										TSS_1483557_+	-0.00664586	0.011287
										TSS_1484049_+	-0.0873361	0.104461
										TSS_1484051_+	-0.359696	1.35876
										TSS_1484053_-	0.903994	0.372603
										TSS_1485059_+	0.475456	1.73517
										TSS_1485410_+	0.107776	0.194164
										TSS_1485427_+	-1.20574	6.75381
										TSS_1486008_+	0.876373	0.532468
										TSS_1486010_+	0.396046	1.51855
										TSS_1486995_+	0.127081	0.140275
										TSS_1486997_+	0.0114523	0.0172849
										TSS_148802_+	-0.161408	0.275662
										TSS_1488206_+	0.0118476	0
										TSS_1488942_+	0.534929	0.183505
										TSS_1488945_+	0.00171499	0.00295691
										TSS_1490611_-	0.396031	0.910688
										TSS_1490613_-	0.599632	0.654408
										TSS_1490740_+	0.348047	0.210192
										TSS_1490742_+	0.219987	0.271268
										TSS_1491943_+	1.55769	1.19197
										TSS_1492077_-	0.410679	1.3539
										TSS_1492177_+	1.16266	7.00815
										TSS_1492866_+	1.17163	0.776849
										TSS_1493709_+	4.41587	14.0602
										TSS_1493718_+	2.42377	8.69903
										TSS_149470_+	-0.947867	0.862959
										TSS_1494748_+	0.252422	0.431308
										TSS_149519_+	-0.452037	1.06659
										TSS_1495485_+	0.502615	2.05648
										TSS_1495690_+	0.721538	0.318053
										TSS_1495692_+	0.519608	0.85358
										TSS_1496131_+	0.0444065	0.0721273
										TSS_1498793_+	0.809552	0.512015
										TSS_149908_+	-0.385876	0.62173
										TSS_1499864_+	-1.16142	2.15647
										TSS_1502098_-	-1.78599	3.12097
										TSS_1502930_+	-1.37689	1.4031
										TSS_1503558_+	-0.462402	1.82543
										TSS_1505164_-	-0.232059	0.0955719
										TSS_1507459_+	-0.566799	1.20358
										TSS_150940_+	0.231599	0.193943
										TSS_1511264_+	-0.188221	0.240055
										TSS_1511267_+	-0.374773	1.3802
										TSS_1512076_+	-0.451833	0.33029
										TSS_1512077_+	-0.113687	0.132132
										TSS_1512243_-	-1.66427	12.3011
										TSS_1512244_-	-2.64555	4.4664
										TSS_1512346_+	-0.349454	1.17444
										TSS_1515365_-	-0.0714824	9.64e-17
										TSS_1516110_+	0.216381	0.171363
										TSS_1516256_-	0.141659	0.127159
										TSS_1516257_-	-0.186854	0.0677351
										TSS_1517621_-	0.434821	0.796328
										TSS_1517801_+	-0.372895	0.97681
										TSS_1517802_+	-0.289559	0.829162
										TSS_1517803_+	-0.337195	1.14352
										TSS_1518303_+	-1.92953	2.38847
										TSS_1518306_+	-0.786209	3.10888
										TSS_1518504_+	0.00628803	0
										TSS_1519858_-	-0.227465	0.154156
										TSS_1520474_-	-0.280384	0.151713
										TSS_1520501_+	0.343063	0.475985
										TSS_1520502_+	0.198378	0.524374
										TSS_152068_+	0.186537	1.23e-14
										TSS_1521311_-	-0.44123	0.381241
										TSS_1521315_+	-2.17826	3.26086
										TSS_1521323_+	-0.26176	0.489696
										TSS_1521325_+	-0.191378	0.501417
										TSS_1523531_-	0.0496558	0.0235889
										TSS_1525038_-	-0.35413	1.13853
										TSS_1525042_-	-1.29945	2.83859
										TSS_1525237_-	0.655994	1.03145
										TSS_1525239_-	2.80233	1.40801
										TSS_1525349_+	-0.109466	0.187432
										TSS_1525440_+	0.561135	0.700519
										TSS_1526508_+	-0.391401	0.260917
										TSS_1526773_-	-0.0228082	0.0457762
										TSS_1526776_-	-0.219768	0.37495
										TSS_1527210_+	-0.475372	1.88128
										TSS_1527286_-	-0.400393	0.676212
										TSS_1527510_+	-0.328312	0.565828
										TSS_152795_+	-0.748664	2.3489
										TSS_1528112_+	1.92011	2.55018
										TSS_1528115_+	0.767126	4.97417
										TSS_1528217_-	0.0310949	0
										TSS_152888_+	-0.510733	0.390745
										TSS_1530719_+	-0.825114	0.798971
										TSS_1530720_+	-0.680482	2.48862
										TSS_153221_+	-1.16553	1.65884
										TSS_1533734_-	0.0389592	0.0314254
										TSS_1533777_-	1.59455	0.835483
										TSS_1534067_+	2.40615	1.64818
										TSS_1534070_+	1.13913	6.76212
										TSS_1534670_-	0.0877836	0
										TSS_153528_+	2.02179	1.92673
										TSS_1535834_-	0.4571	0.846693
										TSS_1535889_+	-0.347308	0.938459
										TSS_1535890_+	-0.150011	0.35778
										TSS_1536896_-	-0.0857934	0.195971
										TSS_15369_-	2.40799	2.35323
										TSS_1536979_+	-1.50364	6.10882
										TSS_153732_+	0.154056	0.107449
										TSS_153735_+	0.271212	0.381691
										TSS_153737_+	0.248996	0.717228
										TSS_1537402_+	0.214657	0.334996
										TSS_1537403_+	0.255738	0.592187
										TSS_1539456_-	0.255654	0.199856
										TSS_1539756_-	-0.316635	0.170116
										TSS_1541638_-	0.261144	0.316406
										TSS_1541640_-	0.30533	0.444429
										TSS_1541743_+	-0.169122	0.143367
										TSS_1541862_+	-0.823105	1.84378
										TSS_1542695_+	-2.64266	1.40801
										TSS_1543530_+	-0.810423	0.622947
										TSS_1543870_+	-0.955322	1.61411
										TSS_1544087_+	0.199262	0.265847
										TSS_1545383_+	-0.470946	0.830755
										TSS_1545640_+	0.00823922	0
										TSS_1546032_-	-0.286452	1.0052
										TSS_1546033_-	0.197951	0.394963
										TSS_1546034_-	0.290168	0.303947
										TSS_1546091_+	-0.482376	0.297957
										TSS_1546092_+	-0.645018	3.26368
										TSS_1547981_+	-0.783179	3.1958
										TSS_154847_+	0.491402	1.33704
										TSS_1548613_-	-0.150118	0.402659
										TSS_1548617_-	-0.604003	1.06366
										TSS_1548858_-	0.266647	0.221699
										TSS_1549212_-	-0.323163	0.500771
										TSS_155_+	0.127828	0.179598
										TSS_1550631_+	-0.393538	0.738724
										TSS_155122_+	-0.583156	0.812276
										TSS_155124_+	-0.704711	3.25237
										TSS_1551298_-	-0.368431	1.2887
										TSS_1551299_-	-0.568189	1.61573
										TSS_1551300_-	-1.16928	1.57554
										TSS_155135_+	-0.284421	0.885911
										TSS_1551569_-	-0.391401	0.260917
										TSS_1551917_+	-0.273199	0.769401
										TSS_1552371_+	-0.890567	3.1275
										TSS_1552372_+	-0.457923	1.74058
										TSS_1552374_+	-1.01428	6.39656
										TSS_1552803_+	1.05283	0.507383
										TSS_1552844_+	0.184949	0.464011
										TSS_1554153_+	-0.310747	0.322568
										TSS_1554155_+	-0.119062	0.271342
										TSS_1555081_-	-1.94158	1.67172
										TSS_155531_-	-0.0182167	3.38e-16
										TSS_1556618_-	-0.027179	0
										TSS_1556673_+	0.0888815	0
										TSS_1558157_-	-0.0784362	0.105176
										TSS_1558461_+	1.52473	1.03654
										TSS_1558557_+	-0.545197	0.931082
										TSS_1558996_-	0.535306	2.0347
										TSS_1559118_+	0.0400746	0
										TSS_1559219_+	-0.0121996	0.012328
										TSS_1559484_+	-0.318787	0.23787
										TSS_1559486_+	-0.558372	0.987483
										TSS_1559735_-	-0.0885809	0
										TSS_1560504_+	-0.193978	0.0823164
										TSS_1560800_+	-0.984831	0.873204
										TSS_156233_-	0.169576	0.0583672
										TSS_1562838_-	-0.870727	0.41143
										TSS_1563426_+	0.14134	0.100436
										TSS_1564046_+	-0.440986	0.237628
										TSS_1564081_+	-0.771286	1.96539
										TSS_156431_+	-0.899068	1.11735
										TSS_1564807_-	-0.693131	0.599035
										TSS_1564853_+	0.403687	0.608583
										TSS_1565737_-	-0.424946	1.69423
										TSS_1565738_-	-0.454422	1.42432
										TSS_1565785_-	0.187461	0.127031
										TSS_1565898_-	0.457748	0.416631
										TSS_1565915_+	-0.0555777	0
										TSS_1565917_+	-0.531457	1.75862
										TSS_1566339_+	-0.63616	0.469806
										TSS_1566656_+	-0.897277	0.930383
										TSS_1567622_+	-0.700429	0.543013
										TSS_1568082_-	-0.283216	0.360241
										TSS_1568406_+	-0.582316	2.16812
										TSS_1568407_+	-0.462077	1.71165
										TSS_1568566_-	0.19355	0
										TSS_1569439_+	-0.11426	0.0690508
										TSS_1569443_+	-0.0476846	0.0914514
										TSS_1569770_+	0.0892677	0.050221
										TSS_157_+	0.171851	0.417456
										TSS_1570047_+	-0.320032	0.131324
										TSS_1570630_+	-0.626379	0.342382
										TSS_1570772_-	0.256035	0.12266
										TSS_1571118_+	-0.0769878	6.27e-16
										TSS_1571858_+	-0.305318	0.713094
										TSS_1571859_+	-0.512645	1.57155
										TSS_1572840_-	-0.483802	0.327419
										TSS_157380_-	-0.00618456	0
										TSS_157385_+	-0.0194009	0
										TSS_157391_+	-0.472511	2.13279
										TSS_1575101_+	-0.421265	0.467921
										TSS_1575107_+	-0.388698	1.40834
										TSS_1575140_-	0.155684	0.116503
										TSS_1575234_+	-0.682471	1.33197
										TSS_1575238_+	-0.391167	1.44127
										TSS_1576109_+	-0.564429	0.512215
										TSS_1577132_-	-0.367607	0.810744
										TSS_1577274_-	-0.591128	2.41831
										TSS_1577366_-	-0.00892728	9.64e-17
										TSS_1577380_+	-1.32778	2.89361
										TSS_1577384_+	-0.159984	0.337986
										TSS_1577460_-	-0.513831	0.474093
										TSS_1577840_+	-0.487389	0.432739
										TSS_1578336_+	0.0648333	0.0791085
										TSS_1578479_+	-0.782119	0.57956
										TSS_1579398_-	-1.03564	0.573615
										TSS_1580062_+	0.00152754	0
										TSS_1580063_+	-0.709319	3.55447
										TSS_1580065_+	-0.888269	6.40498
										TSS_1580560_+	0.17595	0.162004
										TSS_1581183_+	-0.853025	2.63842
										TSS_1582061_+	0.527994	0.237573
										TSS_1582660_-	-1.69275	7.85288
										TSS_1585312_-	-0.0595914	0.0928907
										TSS_1585639_+	-0.636393	0.550947
										TSS_1585986_+	-0.237562	0.623108
										TSS_1586247_+	-0.155752	0.310794
										TSS_1586338_+	-0.254179	0.154709
										TSS_1586456_+	-0.0622046	0.0735833
										TSS_15879_+	0.793633	1.25881
										TSS_15884_+	0.500457	2.26359
										TSS_158940_-	0.0904298	0.0501153
										TSS_1590379_+	-0.229694	0.264404
										TSS_159101_+	-0.321675	0.228195
										TSS_159120_-	0.500745	0.584772
										TSS_1592052_+	0.498049	0.50648
										TSS_1592055_+	-0.0141023	0.0247459
										TSS_1593612_+	-0.54411	0.654054
										TSS_1594076_+	-0.492288	0.446294
										TSS_1594673_-	0.418635	0.886673
										TSS_1595510_+	-1.15689	6.53426
										TSS_1595738_+	-0.26256	0.200205
										TSS_1596048_-	-1.25857	0.644691
										TSS_1596189_+	0.215388	0.310625
										TSS_1596307_+	0.268612	0.38548
										TSS_1596447_+	-0.162936	0.287166
										TSS_1597364_+	-0.479169	1.2921
										TSS_160036_+	0.300595	0.313149
										TSS_1606502_+	-0.127762	0.0673404
										TSS_1606504_+	-0.816659	1.99972
										TSS_160686_+	-0.0292557	0.0554235
										TSS_1607308_+	0.0433704	0.0525713
										TSS_1608779_-	-0.157868	0.227034
										TSS_1609113_+	-0.0282109	0
										TSS_1609282_+	0.060323	0.0244595
										TSS_1609283_+	-0.028236	0.0333895
										TSS_1609284_+	-0.125382	0.307892
										TSS_1609364_-	-0.0102774	0
										TSS_1609549_+	-0.883754	3.90959
										TSS_1610203_+	-0.857821	1.12261
										TSS_1610227_+	-0.426644	1.1032
										TSS_1611056_+	-0.258924	0.817724
										TSS_1612179_+	-0.662172	2.836
										TSS_1612482_+	-0.457157	0.852749
										TSS_1612483_+	0.134578	0.326278
										TSS_1613066_+	0.286304	0.920991
										TSS_1616708_+	-0.87073	0.41143
										TSS_1616709_+	-0.294758	0.447105
										TSS_1616711_+	0.0262278	0.0497694
										TSS_1618153_+	-0.205735	0.529288
										TSS_162146_+	-0.906891	5.71247
										TSS_162512_+	-0.31536	0.476924
										TSS_162612_+	0.233083	0.39102
										TSS_1630104_+	-0.620005	1.28256
										TSS_1630105_+	-0.681239	1.76756
										TSS_1631545_-	-0.0169867	0
										TSS_1631910_+	-0.523214	0.419343
										TSS_1634731_-	1.02858	1.60141
										TSS_1634774_+	-0.829868	1.5449
										TSS_1634776_+	-0.14803	0.322436
										TSS_1636265_+	-0.563358	0.441566
										TSS_1637491_-	0.522739	0.744816
										TSS_1637873_-	-0.0286185	0.050799
										TSS_1637874_-	-1.36897	1.42256
										TSS_1639041_-	-0.742779	0.524349
										TSS_1639372_-	0.284735	0.208609
										TSS_1639717_+	-0.26812	0.142545
										TSS_1639816_+	-0.760586	0.478329
										TSS_1640661_+	-0.428212	1.54679
										TSS_1641434_+	-0.800976	1.27251
										TSS_1641594_+	-0.203057	0.580608
										TSS_1644483_-	-1.72925	4.05932
										TSS_1644485_-	-1.70566	1.24098
										TSS_1646373_+	-0.143255	0.316391
										TSS_1646408_-	-0.571292	0.392298
										TSS_1649096_+	-0.497476	1.81033
										TSS_1651221_-	-0.263143	0.100809
										TSS_1653943_-	-0.212589	0.0565316
										TSS_165570_+	0.817944	1.12894
										TSS_1655863_-	-0.380365	1.62032
										TSS_1655864_-	-0.322318	1.23235
										TSS_1655866_-	-0.356925	1.3031
										TSS_165591_+	0.695861	2.25759
										TSS_1655976_+	-0.455588	1.2352
										TSS_1656035_+	-0.0860671	0.174023
										TSS_165707_+	0.0199063	0.0257328
										TSS_165750_+	0.0909762	0.127238
										TSS_1657617_-	0.719302	0.882969
										TSS_1658529_+	-0.19446	0.0839481
										TSS_1660254_+	-0.295885	0.283401
										TSS_1661165_-	0.211193	0
										TSS_1661931_+	-0.0414026	0.077585
										TSS_166253_+	-0.63833	0.661037
										TSS_166384_+	-0.424444	0.815812
										TSS_1664017_+	-1.44205	2.95996
										TSS_1664515_+	-0.350239	0.344679
										TSS_1665309_+	0.0900226	0.0802667
										TSS_1665315_+	-0.385271	1.0446
										TSS_1665321_+	-0.130018	0.316691
										TSS_1665725_-	0.266617	0.137607
										TSS_1665851_+	-0.63521	0.52123
										TSS_1666531_+	-0.313488	0.102063
										TSS_1666536_+	-0.170204	0.329211
										TSS_1671498_-	-0.0184054	0
										TSS_1671500_-	0.400914	0.0890715
										TSS_1671676_-	-1.29431	5.75455
										TSS_1671789_+	-0.441957	0.768932
										TSS_1671792_+	-0.392195	1.32358
										TSS_1673586_+	-0.297283	0.841519
										TSS_1673588_+	-0.484204	2.22228
										TSS_1673591_+	-0.488429	2.38522
										TSS_1674197_+	-0.181766	0.326611
										TSS_1675139_+	-1.20853	1.11111
										TSS_1675941_+	-0.309551	0.526681
										TSS_1675943_+	-0.368625	1.46938
										TSS_1675945_+	-0.338405	1.28968
										TSS_1676479_+	-0.815472	1.17582
										TSS_1676481_+	0.168961	0.410721
										TSS_1677436_+	-0.889416	2.86965
										TSS_167754_+	-0.932058	5.36951
										TSS_1679490_-	0.068805	0.0821884
										TSS_1679938_-	0.089138	0.0555956
										TSS_1680380_+	-0.307969	0.273128
										TSS_1680388_+	-0.0459476	0.0824932
										TSS_168120_+	-0.112155	0.0923734
										TSS_1681587_+	-0.196883	0.248605
										TSS_168220_+	0.231351	0.430647
										TSS_1683506_+	-0.116237	0.107018
										TSS_1683518_+	-0.0967023	0.165649
										TSS_1684886_+	-0.471983	0.558137
										TSS_1684997_+	-0.00212617	0
										TSS_1685230_+	0.222418	8.39e-15
										TSS_1685436_+	-0.16119	0.197069
										TSS_1685805_+	-0.298758	0.324884
										TSS_1686175_+	-0.752152	1.9448
										TSS_1687162_+	-0.633025	0.512015
										TSS_1687163_+	-0.322758	0.803806
										TSS_1687261_+	-0.268377	0.154096
										TSS_1687262_+	-0.441897	1.08835
										TSS_1687265_+	-0.197596	0.487448
										TSS_1689264_+	-0.506231	0.578956
										TSS_1689665_+	-0.739915	0.500886
										TSS_1691053_+	-0.938858	1.47902
										TSS_1691212_+	0.480022	1.05477
										TSS_1691214_+	-0.00272116	0.00424872
										TSS_1692754_+	-0.627134	1.56966
										TSS_1695135_+	-0.227063	0.148681
										TSS_1697613_+	-1.31634	7.22584
										TSS_1697988_-	-0.335069	0.370097
										TSS_1702043_+	-0.760584	0.478329
										TSS_1706795_-	0.773424	0.376627
										TSS_1710212_-	0.411848	0.174267
										TSS_1710729_-	0.800952	0.341635
										TSS_171176_+	0.886421	1.18888
										TSS_1711773_-	0.469152	0.621852
										TSS_171197_+	0.58757	1.32432
										TSS_171382_+	-0.394071	0.794438
										TSS_1714109_-	-0.581897	0.646017
										TSS_1714621_+	-0.0778497	0.0735607
										TSS_1716478_+	-0.62581	1.46728
										TSS_1717474_+	0.527361	0.253893
										TSS_1717475_+	0.344911	0.407566
										TSS_1717821_+	-0.356402	0.972678
										TSS_1717822_+	-0.31084	0.844439
										TSS_1719775_+	-0.609373	0.576589
										TSS_1719776_+	-0.155791	0.361296
										TSS_1720319_+	-1.13506	0.823274
										TSS_1721109_+	-0.5872	1.39334
										TSS_1722705_+	-0.00944262	0
										TSS_1722827_+	-1.13523	0.843009
										TSS_1722829_+	0.169845	0.370259
										TSS_1723516_+	-0.106813	0.0398514
										TSS_1723823_+	0.0160057	0
										TSS_1723824_+	-0.216463	0.546697
										TSS_1727066_+	-0.339833	1.05011
										TSS_172751_+	-0.99104	6.36222
										TSS_1729056_+	-1.01247	0.677361
										TSS_1730722_+	-0.96853	0.777478
										TSS_1730902_+	0.526958	0.684917
										TSS_1731058_+	0.66377	0.439791
										TSS_173116_+	-0.261583	0.30762
										TSS_1731600_+	-0.415666	1.28837
										TSS_173216_+	0.209794	0.367922
										TSS_1732938_+	-0.351567	1.12783
										TSS_1733132_+	0.027875	1.45e-16
										TSS_1735857_+	-0.016737	0
										TSS_17359_-	0.705238	0.462062
										TSS_1736088_+	-1.34177	7.09771
										TSS_1736090_+	-1.28669	11.2588
										TSS_1737069_+	-0.546207	0.318053
										TSS_1737638_+	-0.305063	0.950657
										TSS_1738820_+	0.0553999	0.0587034
										TSS_1738822_+	-0.0647618	0.147585
										TSS_1738854_+	-0.310086	1.11268
										TSS_1739341_+	-0.0723445	0.141647
										TSS_1739574_+	0.324475	0.0761703
										TSS_1740637_+	-2.09517	5.64474
										TSS_1741153_+	0.0890875	0.0660043
										TSS_1741860_+	-0.63391	0.463711
										TSS_1744129_-	-0.0827923	0.154028
										TSS_1744133_-	-0.0468715	1.45e-16
										TSS_1744331_-	-0.0785884	0
										TSS_1745408_+	-0.027179	0
										TSS_1745925_+	-0.963246	1.00498
										TSS_1745936_+	-0.0834032	0.156521
										TSS_17462_+	0.0137811	9.64e-17
										TSS_17465_+	0.367457	0.655182
										TSS_1748356_+	-0.307033	0.870767
										TSS_1749377_+	0.211308	0.458375
										TSS_1750243_+	-0.469624	0.388883
										TSS_1751604_+	-1.11645	1.49494
										TSS_1752191_+	-0.882792	2.03248
										TSS_1752192_+	-0.517028	2.14883
										TSS_1752560_+	0.0880407	0.0322302
										TSS_1753949_+	-0.193192	0.178897
										TSS_1754740_+	-0.756045	3.93349
										TSS_1756350_+	-0.118018	0.0766181
										TSS_1756961_+	0.298918	0.358747
										TSS_1756962_+	0.228381	0.56249
										TSS_1757697_+	0.371062	0.0819531
										TSS_1760414_+	0.997639	0.949886
										TSS_1760810_+	-1.07768	1.36901
										TSS_1760815_+	-0.500457	2.12008
										TSS_1761550_+	-0.0856718	0.121157
										TSS_176176_+	0.633354	0.558002
										TSS_176197_+	0.488994	0.961156
										TSS_1762767_-	-0.595517	0.41631
										TSS_1763335_-	-0.484801	0.372123
										TSS_1764539_+	-0.285474	0.456378
										TSS_1764616_+	-0.325954	1.00447
										TSS_1765819_+	-0.28651	0.544496
										TSS_1765821_+	-0.369564	1.09795
										TSS_176606_+	-0.281496	0.257865
										TSS_1766984_+	0.0884601	0
										TSS_1767146_+	-0.451259	1.79031
										TSS_176930_+	1.24009	1.88786
										TSS_1769809_+	-0.554346	0.486585
										TSS_1769810_+	-0.720769	1.41305
										TSS_1769811_+	-1.35099	7.50368
										TSS_1769813_+	-1.13932	8.82139
										TSS_1770429_+	-0.350518	0.736016
										TSS_1770431_+	-0.599876	1.99999
										TSS_1770820_+	-0.342126	0.491302
										TSS_177109_+	-0.412009	0.201259
										TSS_1772416_-	-1.10141	0.937769
										TSS_1772682_-	-0.0991119	9.6e-15
										TSS_1772768_+	-0.758592	1.11016
										TSS_1774196_+	-1.06423	4.39759
										TSS_1774983_-	0.935408	0.478329
										TSS_1775250_+	-1.70567	1.24098
										TSS_1775252_+	-0.733145	1.07856
										TSS_1775447_+	0.05304	0
										TSS_1775705_+	-0.560794	2.51613
										TSS_1775756_-	-0.253623	0.152015
										TSS_1777730_+	0.161145	0.190743
										TSS_1779190_-	-0.258242	0.332339
										TSS_1780404_+	-0.361795	1.10263
										TSS_1781155_-	0.45131	1.34214
										TSS_1781700_-	0.0879456	0
										TSS_1781821_-	0.270679	0.615782
										TSS_1781822_-	0.278475	0.403863
										TSS_1781823_-	0.607091	0.272779
										TSS_1781906_+	-0.205402	0.475102
										TSS_1782645_+	-0.16021	0.199261
										TSS_1783175_+	-0.810893	0.76347
										TSS_1783674_+	0.296801	0.848185
										TSS_1785375_+	-1.70567	1.24098
										TSS_178594_+	-0.408548	1.03858
										TSS_178597_+	-0.241347	0.691369
										TSS_1786017_-	-0.748941	0.726206
										TSS_17892_-	0.619183	0.706051
										TSS_1794720_-	-0.256546	0.256563
										TSS_179682_-	-0.225405	0.0890715
										TSS_1802476_-	-1.94271	1.50424
										TSS_1802770_-	-0.538316	0.688353
										TSS_1812762_-	-2.67635	2.62812
										TSS_1813410_-	1.56998	1.90065
										TSS_1818775_-	-1.95555	1.18399
										TSS_181986_+	-0.932707	1.16649
										TSS_181988_+	-0.852417	3.1908
										TSS_182315_-	-0.0892377	0.0676104
										TSS_1830484_-	0.37628	0.332864
										TSS_183358_-	0.614641	1.40387
										TSS_1833660_+	-0.761928	1.64829
										TSS_1834800_-	-0.991346	1.23192
										TSS_1848106_-	-0.0345523	1.27e-14
										TSS_185047_-	0.104516	0.222547
										TSS_185983_+	-2.64266	1.40801
										TSS_1859874_-	0.291947	0.38131
										TSS_1860393_-	-1.2671	4.35239
										TSS_1860859_-	-0.430313	0.281017
										TSS_186120_+	0.738785	0.235737
										TSS_186121_+	0.809755	1.3994
										TSS_1861299_-	-0.573462	1.04453
										TSS_1861300_-	-1.37298	1.9247
										TSS_1862007_-	0.318524	0.305589
										TSS_1862027_+	-0.101233	0
										TSS_1862905_+	0.361631	0.353355
										TSS_1862907_+	0.350584	0.978376
										TSS_1863386_+	-0.308191	0.433572
										TSS_1863618_+	0.844529	0.433075
										TSS_1864202_+	-1.24787	0.990921
										TSS_1864203_+	0.00422704	0
										TSS_1865134_-	-0.00872116	0
										TSS_1865423_-	0.174036	0.186778
										TSS_1866025_-	-0.233995	0.375363
										TSS_1866361_+	-0.529798	1.7252
										TSS_1866363_+	-0.418948	1.5199
										TSS_186638_+	1.01328	1.18009
										TSS_1867135_-	-1.07955	1.43011
										TSS_1867347_+	-0.603175	2.81973
										TSS_1867349_+	-0.879516	5.56045
										TSS_1868116_+	0.147103	0.401194
										TSS_1868404_+	-0.303377	0.377819
										TSS_1868569_+	-0.233892	0.333428
										TSS_1873767_-	0.086776	0
										TSS_1874010_-	0.899433	1.2685
										TSS_1875257_-	-0.386695	0.402509
										TSS_1875268_+	-0.153872	0.0843965
										TSS_1875271_+	-0.321558	0.977707
										TSS_1877934_+	-1.9877	12.0194
										TSS_1878371_+	-0.605399	1.09205
										TSS_1878651_-	0.047385	0
										TSS_1880053_+	-0.0609803	0
										TSS_1880455_+	-0.0103785	6.75e-16
										TSS_1881409_+	-0.569415	2.21413
										TSS_1882150_-	0.20851	0.321748
										TSS_1882439_+	-0.52395	0.292489
										TSS_1883140_+	-0.707662	1.12408
										TSS_1884162_+	-0.551475	1.92967
										TSS_188529_+	-0.0247609	0
										TSS_1890832_+	-0.252377	0.150376
										TSS_1890946_-	-0.817931	1.4808
										TSS_1891036_-	0.373062	0.432389
										TSS_1891727_-	0.181169	0.304446
										TSS_1891730_-	0.0882151	0
										TSS_1891807_+	0.324991	0.257024
										TSS_1893350_+	-0.122529	0.07803
										TSS_1896054_-	0.629212	2.29436
										TSS_1896057_-	0.587138	0.201259
										TSS_1896238_+	0.247152	0.364973
										TSS_18977_+	0.657907	1.01523
										TSS_18979_+	0.331826	0.668086
										TSS_1899555_+	0.119439	0.239005
										TSS_1901864_+	0.315922	0.324573
										TSS_1902169_+	0.324441	0.0763069
										TSS_1902185_+	0.750673	1.3033
										TSS_19022_+	-0.151995	0.288374
										TSS_1902242_-	-0.747725	3.53916
										TSS_1903333_+	-1.65865	1.50976
										TSS_1904258_-	-0.0776553	0.141981
										TSS_1905027_-	-0.227742	0.0572609
										TSS_1905592_-	0.266783	0.736892
										TSS_1905593_-	0.069865	0.115447
										TSS_1905594_-	-0.907064	1.02238
										TSS_1905595_-	-5.44845	3.00972
										TSS_1906738_-	-0.22569	0.698503
										TSS_1906755_+	0.652802	0.216593
										TSS_1906759_+	-0.272627	0.267894
										TSS_1906762_+	-0.28795	0.629869
										TSS_1906984_+	-0.455201	0.974307
										TSS_1907799_-	0.497912	0.387247
										TSS_1910211_+	-1.1336	1.53931
										TSS_191032_-	0.254733	1.4e-15
										TSS_1911502_+	-0.472857	1.75737
										TSS_1914051_+	-1.18362	0.745597
										TSS_1914264_-	-0.282066	0.164521
										TSS_1915272_-	-2.87147	4.30549
										TSS_1915848_+	-0.359605	0.188637
										TSS_1916561_+	-0.578682	0.431356
										TSS_1916636_+	0.34421	1.07729
										TSS_1917421_+	-0.791704	1.88678
										TSS_1917422_+	-0.64241	2.71255
										TSS_1917505_+	-0.448454	1.97817
										TSS_1918284_-	-0.48906	2.1011
										TSS_1918285_-	-0.427917	1.21015
										TSS_1918370_+	1.63834	1.90194
										TSS_1918372_+	0.742181	2.8785
										TSS_1918531_+	0.407111	0.932956
										TSS_1918728_+	0.459654	0.159675
										TSS_1919432_+	0.263463	0.211504
										TSS_1919433_+	0.389865	0.855767
										TSS_1919435_+	0.653529	2.24487
										TSS_191968_+	-0.681348	0.899362
										TSS_1919834_+	-0.320894	1.11667
										TSS_1920066_-	-0.49246	0.654803
										TSS_1921983_+	-0.164078	0.134391
										TSS_1922253_-	0.0548482	0
										TSS_1922263_+	-0.237725	0.416981
										TSS_1922503_+	-1.33848	2.06927
										TSS_1922504_+	-0.180994	0.411486
										TSS_1922505_+	-0.0643183	0.130501
										TSS_1922525_+	-0.0218807	0.0430425
										TSS_1923054_-	-0.250969	0.750104
										TSS_1923117_-	-0.413118	0.969983
										TSS_1923118_-	-0.930267	1.54349
										TSS_1923130_+	-0.309042	0.251444
										TSS_192351_+	-0.35331	0.782105
										TSS_1923993_+	0.710982	0.378582
										TSS_1923994_+	0.62792	1.31103
										TSS_1923997_+	0.27564	0.748254
										TSS_1924445_+	2.27175	1.41339
										TSS_1924447_+	-0.35154	1.23796
										TSS_1925233_-	-0.157826	0.218577
										TSS_1925441_-	-0.118541	0.21059
										TSS_1925548_+	-0.400228	0.464419
										TSS_1926459_-	0.690794	0.83635
										TSS_1926608_+	-2.59342	7.68815
										TSS_1926610_+	-2.19638	16.0443
										TSS_1926612_+	-1.76687	17.0255
										TSS_192998_-	0.182585	0.36141
										TSS_192999_-	-0.165709	0.12204
										TSS_1930055_+	-1.01063	1.24478
										TSS_1930250_+	5.6596	3.31063
										TSS_1930341_+	0.0888337	1.97e-14
										TSS_193035_+	0.161525	0.112428
										TSS_1930540_+	0.0104681	0
										TSS_1930752_+	-0.0520554	0.0483122
										TSS_1930753_+	0.0856485	0.150909
										TSS_1931867_-	-0.109168	0.250812
										TSS_1931869_-	-0.329728	0.831346
										TSS_1931882_+	0.0113944	0
										TSS_1931921_-	-1.10141	0.937769
										TSS_1932084_+	0.00587843	0
										TSS_193220_+	0.721125	1.08171
										TSS_193222_+	0.0806372	0.0997163
										TSS_1932529_-	-0.582062	2.49073
										TSS_1932530_-	-0.786662	4.21585
										TSS_1932532_-	-0.581988	1.38115
										TSS_1932534_-	-1.27667	1.38505
										TSS_1932643_+	2.00011	1.4536
										TSS_1932648_+	0.257331	0.283656
										TSS_1932651_+	-0.280389	0.827649
										TSS_1933176_+	-0.451747	1.09826
										TSS_1933177_+	-0.331369	1.0982
										TSS_1933261_+	0.601348	0.902393
										TSS_193341_+	-0.633018	0.512015
										TSS_193345_+	-0.482582	1.42448
										TSS_1938456_-	-1.10576	5.56804
										TSS_1938521_-	-1.17234	3.13335
										TSS_1938859_+	-1.34991	8.84959
										TSS_1938860_+	-1.44906	13.1618
										TSS_1940320_-	0.180504	0.0640525
										TSS_194052_-	0.0106471	0.0167363
										TSS_194182_+	0.323051	0.566763
										TSS_194183_+	0.0703576	0.141535
										TSS_1942252_+	1.04314	0.41143
										TSS_1943688_-	-0.226161	0.271338
										TSS_1945968_-	0.261581	0.184562
										TSS_1946239_+	1.56402	2.0965
										TSS_1946873_+	-0.828622	3.08127
										TSS_1947115_+	-0.0537491	0
										TSS_1947205_-	0.678997	0.698074
										TSS_1947226_+	-1.2875	2.3919
										TSS_1947229_+	-0.644928	2.98401
										TSS_1947635_+	-0.578402	0.984891
										TSS_1947637_+	-0.103349	0.211624
										TSS_1947639_+	-0.347447	1.0121
										TSS_194775_+	0.249352	0.465455
										TSS_194777_+	0.416713	1.62479
										TSS_194821_+	-0.0183753	0.0378527
										TSS_1948406_+	0.13975	0.0964143
										TSS_1948462_-	-0.593478	0.365517
										TSS_195283_-	-0.129455	0.125634
										TSS_1954630_+	0.119572	0.0938273
										TSS_1954960_-	0.0230306	4.82e-17
										TSS_1954977_+	-0.13318	0.0944118
										TSS_1958554_+	0.524489	0.197278
										TSS_1959133_-	0.324463	0.333156
										TSS_1960524_-	1.20834	0.573615
										TSS_196140_+	0.405765	0.821931
										TSS_196297_+	-0.379089	0.585813
										TSS_1967079_+	0.243059	0.182191
										TSS_1968124_+	0.302982	0.261168
										TSS_1969545_+	-1.21209	1.57146
										TSS_1970459_+	-0.595517	0.41631
										TSS_197216_+	-0.0496475	0
										TSS_1974054_-	-0.246981	0.164989
										TSS_197422_+	-0.252608	0.16107
										TSS_1974316_+	-0.203634	0.197423
										TSS_1978906_+	0.378859	0.294653
										TSS_198505_+	0.222426	8.39e-15
										TSS_1988330_+	-0.00915591	1.23e-14
										TSS_1994333_+	-0.975925	0.967143
										TSS_1997203_+	-0.0534965	0
										TSS_1997561_+	-0.37298	0.428442
										TSS_1997665_-	-0.0322051	0
										TSS_1997726_+	-0.00925347	9.64e-17
										TSS_1998056_-	-0.360119	0.668334
										TSS_199857_+	-1.13596	2.02602
										TSS_199858_+	0.157864	0.260862
										TSS_1999450_-	-1.9262	2.76506
										TSS_199967_+	0.83264	1.1214
										TSS_200017_-	-0.00580403	0
										TSS_2000856_-	-1.15366	4.98585
										TSS_2001354_+	-0.506107	0.658131
										TSS_2002176_+	0.26633	0.134703
										TSS_2002464_-	-0.0266958	3.38e-16
										TSS_2002601_+	-2.0204	7.5123
										TSS_2002603_+	-2.04748	9.94795
										TSS_200267_+	0.0594551	0.0235465
										TSS_2003990_-	0.0291332	0.0531385
										TSS_2004520_-	-0.0623453	0.13656
										TSS_2004585_-	0.245367	0.569113
										TSS_2004645_+	0.0115712	0
										TSS_200600_+	-1.13524	0.843009
										TSS_2007446_-	-0.140679	0.326734
										TSS_2007448_-	-0.146206	0.225606
										TSS_2007450_-	-2.47977	2.75288
										TSS_2007490_+	0.110763	0.107719
										TSS_2009204_-	0.0880264	0
										TSS_2010974_+	-0.196147	0.335759
										TSS_2014688_-	0.180395	0.284794
										TSS_2014723_+	-0.484808	0.372123
										TSS_2014738_+	-0.129936	0.271018
										TSS_201521_+	-1.13297	1.9295
										TSS_2016349_+	0.0955204	0.0998862
										TSS_2017746_-	0.268709	0.446912
										TSS_2018290_-	-0.932595	3.72481
										TSS_2018427_-	0.373177	1.15119
										TSS_2018486_-	0.193548	0
										TSS_201873_+	0.107342	0.147042
										TSS_2019302_-	0.229866	0.677269
										TSS_2019305_-	0.103292	0.156834
										TSS_2019402_+	-1.71005	1.97293
										TSS_2019422_-	0.213094	0.148815
										TSS_2019792_-	0.327539	0.56206
										TSS_2019794_-	1.04801	2.49464
										TSS_2019817_-	0.935417	0.478329
										TSS_2020114_-	-0.103272	0.0753362
										TSS_2021575_+	-0.37195	0.296363
										TSS_2023320_-	-0.798227	0.677433
										TSS_2025283_-	-0.0318861	0.037328
										TSS_2025366_+	-0.473277	0.426221
										TSS_2025368_+	0.11931	0.139799
										TSS_2027483_+	-0.672198	1.02922
										TSS_2027486_+	-0.25935	0.578919
										TSS_2028267_+	-0.633144	0.470445
										TSS_2028630_+	-1.1992	1.10552
										TSS_2028666_-	0.200678	0.485539
										TSS_2030171_+	-0.346225	0.204813
										TSS_2030174_+	-0.660295	2.05614
										TSS_2031197_-	-0.683666	2.83877
										TSS_2031249_+	-1.01922	1.22172
										TSS_203190_-	-0.887979	0.689259
										TSS_2033712_-	-0.133575	0.286578
										TSS_2034435_-	-0.0991103	9.6e-15
										TSS_203507_-	0.0630438	0.0961942
										TSS_2035926_-	-0.553067	1.28429
										TSS_2035934_-	-0.00284308	0
										TSS_203608_+	0.339255	0.48193
										TSS_2037453_-	0.255457	0.530614
										TSS_2039105_-	-0.216205	0.138188
										TSS_2039408_-	-0.566158	1.95619
										TSS_2039826_-	-0.252972	0.47761
										TSS_2039827_-	-0.115699	0.0993842
										TSS_2040597_+	-0.02685	0
										TSS_2041396_-	-0.587307	0.419819
										TSS_2041659_+	0.383161	0.143722
										TSS_2042004_-	-0.00284461	0
										TSS_2042156_+	-0.385643	0.836656
										TSS_2042429_+	-0.123567	0.155823
										TSS_2043160_+	-0.189729	0.22787
										TSS_204331_+	-0.350407	0.253893
										TSS_2044951_-	-0.705308	0.632386
										TSS_2045865_-	0.312504	0.275368
										TSS_2045895_+	-0.282097	0.168946
										TSS_2045989_+	-0.00314926	0
										TSS_2047187_-	-0.359629	0.542598
										TSS_2047435_-	0.211921	0.165088
										TSS_204754_-	1.38401	1.58302
										TSS_2048482_+	-0.634153	1.22976
										TSS_2048483_+	-0.168421	0.321761
										TSS_2048968_-	-0.708866	1.75097
										TSS_204990_+	-0.478395	0.216593
										TSS_204991_+	0.246384	0.614636
										TSS_2052375_+	-0.410953	0.624993
										TSS_2053990_+	-1.13344	1.50825
										TSS_2053992_+	-0.708053	2.98934
										TSS_2054033_-	-0.617569	0.594717
										TSS_2054259_-	0.8452	0.4233
										TSS_2055337_-	-0.136964	0.239556
										TSS_2055650_+	-1.17773	1.3614
										TSS_2056148_-	-0.3104	1.12639
										TSS_2056149_-	0.41637	0.715778
										TSS_2056250_+	-0.0771065	0.153909
										TSS_2057071_+	0.347854	0.203711
										TSS_20584_-	0.221761	0.163233
										TSS_2059653_-	0.0187253	0
										TSS_20597_+	0.56095	2.45661
										TSS_20599_+	0.425361	1.8392
										TSS_2060789_+	-3.2815	3.47597
										TSS_2060791_+	-3.06041	22.1941
										TSS_2062113_+	-0.648739	1.3571
										TSS_2062114_+	-0.676936	2.05294
										TSS_206251_-	0.131109	0.0747571
										TSS_2062648_-	0.738785	0.235737
										TSS_2063022_+	0.325087	0.0730288
										TSS_2063026_+	-0.742018	3.8518
										TSS_206366_-	0.0848813	0
										TSS_2065005_+	-0.572028	1.10408
										TSS_2065741_-	-0.844589	0.805177
										TSS_2069168_-	-0.0478389	0.0685157
										TSS_2069170_-	0.0877596	0
										TSS_2069680_-	0.413119	0.754358
										TSS_2069682_-	-1.15291	1.34737
										TSS_2069820_+	-0.523	0.418901
										TSS_2069821_+	-0.198998	0.537596
										TSS_2070127_-	0.0259984	0.0516923
										TSS_2070128_-	-0.214811	0.57784
										TSS_2070176_+	0.0821829	0
										TSS_2071033_-	0.147267	0.204294
										TSS_2071114_-	0.0264351	0.0380084
										TSS_2071115_-	0.32721	0.574247
										TSS_2071116_-	0.246281	0.200017
										TSS_2071332_-	0.105254	0.135035
										TSS_2071333_-	0.0835703	0
										TSS_2071441_-	0.711651	0.392539
										TSS_2071882_-	0.299062	0.335316
										TSS_2072053_-	-0.176945	0.197311
										TSS_2072248_-	-0.380188	0.616552
										TSS_2072652_-	-0.377107	0.808765
										TSS_2072656_-	1.05221	0.520213
										TSS_2073031_-	-1.93089	1.66057
										TSS_2073582_-	-0.198961	0.542636
										TSS_2073717_-	2.40614	1.64818
										TSS_2074605_-	-0.0247745	0.0309466
										TSS_2076074_-	-0.633021	0.512015
										TSS_2076128_+	-0.337455	0.429099
										TSS_2077725_+	-0.565372	0.235737
										TSS_2077999_-	-0.222093	0.0473512
										TSS_2078020_+	-0.408182	0.220286
										TSS_2078181_+	-0.354817	0.132754
										TSS_2079093_+	-0.323387	0.793897
										TSS_2079095_+	-0.470915	2.05922
										TSS_2081123_-	0.177946	0.157831
										TSS_2081124_-	0.159526	0.174918
										TSS_2081125_-	-0.75856	0.630507
										TSS_2082488_-	-0.146574	0.259117
										TSS_2083033_-	-0.226697	0.064666
										TSS_2084040_-	-0.305666	0.499928
										TSS_2085132_-	-0.232293	0.636222
										TSS_2085267_+	-0.227465	0.154156
										TSS_2085268_+	-0.187811	0.449272
										TSS_2086064_-	0.404195	0.136853
										TSS_2086481_+	0.698542	0.767462
										TSS_2086635_-	0.717189	4.03619
										TSS_2087031_-	0.299769	0.757612
										TSS_2087036_-	0.14938	0.203862
										TSS_2087550_-	-1.51408	5.87235
										TSS_2087659_+	-0.373151	0.23299
										TSS_2087661_+	0.305251	0.279295
										TSS_2088231_+	0.26617	0.432321
										TSS_2089368_+	0.329461	0.396528
										TSS_2089370_+	0.0301262	0.0262924
										TSS_2090544_+	0.0559677	0.0660345
										TSS_2090700_+	-0.205772	0.148027
										TSS_2092522_+	0.51977	0.555831
										TSS_209269_-	0.957753	0.57956
										TSS_2094839_-	-0.730279	0.372603
										TSS_2095816_-	0.141259	0.177779
										TSS_2095817_-	-0.381044	0.548768
										TSS_2096111_-	0.312218	0.915822
										TSS_2096114_-	-0.0984007	0.174006
										TSS_2097013_-	-0.454498	1.5823
										TSS_2097093_-	-0.724605	0.638904
										TSS_2097634_-	-1.31845	6.15071
										TSS_2097635_-	-2.14239	2.84394
										TSS_2098065_+	0.844473	0.444427
										TSS_2098068_+	-0.39721	0.649214
										TSS_2099033_+	-0.136432	0.0416927
										TSS_209904_+	-0.263155	0.0912432
										TSS_2099251_+	-1.13524	0.843009
										TSS_2099862_-	0.220519	0.262796
										TSS_2099956_-	-0.550069	1.93422
										TSS_2100375_-	-0.289225	0.978288
										TSS_2100377_-	-0.288303	0.861538
										TSS_2100457_+	0.80955	0.512015
										TSS_2100459_+	0.677774	2.7239
										TSS_2100461_+	0.446228	1.89236
										TSS_2101024_-	-0.475179	0.540435
										TSS_2101825_+	-0.0761537	0
										TSS_2101951_+	-0.43144	0.645737
										TSS_210362_+	-0.893734	0.865873
										TSS_2104611_-	-0.22747	0.154156
										TSS_210516_+	-0.203347	0.0999096
										TSS_2106307_-	-0.146803	0.27489
										TSS_2106310_-	-0.920454	2.77435
										TSS_2106428_+	-0.104714	0.0615699
										TSS_210766_+	-1.55342	1.28675
										TSS_2110928_+	0.181927	0.223465
										TSS_2111730_-	-0.235275	0.483141
										TSS_211330_-	-1.62713	3.26025
										TSS_211425_+	-0.390455	0.469318
										TSS_211427_+	-0.404865	1.3191
										TSS_211429_+	-0.32645	0.94517
										TSS_2114683_-	0.223742	0.470451
										TSS_2115647_-	-0.349499	0.334678
										TSS_2115738_-	0.0883776	0
										TSS_211603_-	-0.371722	0.557504
										TSS_2116538_+	-0.373834	0.346407
										TSS_2116740_-	-2.23232	4.11083
										TSS_2116832_-	-1.00281	1.18321
										TSS_2116957_-	-0.513006	1.24883
										TSS_2116958_-	-1.06397	1.9943
										TSS_2117956_-	0.957761	0.57956
										TSS_2118304_-	0.146292	0.126698
										TSS_2119265_-	-0.668983	0.444427
										TSS_2119364_+	0.712124	0.381494
										TSS_2119365_+	0.170676	0.29887
										TSS_2120410_+	-0.648904	1.46914
										TSS_212080_+	0.0877826	0
										TSS_2121435_+	0.088024	0
										TSS_2121909_+	-0.509997	0.606765
										TSS_2122001_-	-0.832657	0.76068
										TSS_2122301_-	-0.0467397	0.0299271
										TSS_2122979_-	-0.0339735	0.0607594
										TSS_2123947_-	-0.771282	3.38854
										TSS_2123949_-	-0.783813	0.932955
										TSS_212414_+	-0.485896	1.83873
										TSS_2126115_-	0.438923	0.0949289
										TSS_2126321_-	-0.332934	0.35149
										TSS_2126453_+	-0.52529	1.12784
										TSS_2127744_+	-0.199025	0.516041
										TSS_2127778_-	-0.816597	2.28105
										TSS_2127779_-	-0.751498	0.938628
										TSS_2127780_-	-2.0465	1.89471
										TSS_2127948_-	-1.32251	1.37937
										TSS_2128043_-	0.0897773	0.0366807
										TSS_2129262_+	-0.0461797	8.39e-15
										TSS_2130027_-	-0.122827	0.0460118
										TSS_2130148_+	-1.30691	1.71623
										TSS_2130151_+	-1.00483	1.15204
										TSS_2130424_+	-0.657805	1.16924
										TSS_2130871_+	-0.1016	0.191579
										TSS_2133108_+	-0.195669	0.0692784
										TSS_2133324_-	-0.38364	1.47427
										TSS_2133325_-	-0.582692	1.34827
										TSS_2134494_+	1.17163	0.776849
										TSS_2135189_+	0.193548	0
										TSS_2135494_-	-0.374613	1.15454
										TSS_2136053_-	0.244765	0.203237
										TSS_2136175_+	0.308682	0.278724
										TSS_2136247_-	-0.211055	0.563041
										TSS_2136248_-	-0.679493	1.4742
										TSS_2136875_-	-0.457482	0.801828
										TSS_2137623_-	-0.34643	0.585074
										TSS_2138196_+	-0.527198	0.922155
										TSS_2138607_+	0.423294	0.642036
										TSS_213890_+	-0.445315	0.958382
										TSS_2139122_-	-0.0603582	0.12079
										TSS_2139123_-	0.0377088	0.0627052
										TSS_2140161_+	-0.0740752	0.12751
										TSS_2140993_+	0.66157	0.372123
										TSS_2142085_+	-0.534783	0.489155
										TSS_2146487_-	-0.130574	0
										TSS_2146850_-	-0.0418286	0.0269734
										TSS_2147472_-	-0.640826	2.1744
										TSS_2147475_-	-0.518222	0.340303
										TSS_2147510_+	0.0598506	0.0302915
										TSS_2150461_-	1.38306	1.47728
										TSS_2151283_-	-0.25261	0.16107
										TSS_2151306_+	0.4946	0.214769
										TSS_2152300_+	-0.147021	0.072875
										TSS_2152911_+	0.515962	1.25447
										TSS_2154032_+	0.342443	0.311934
										TSS_2155009_-	-0.509922	0.459412
										TSS_2156709_-	-0.00730857	0
										TSS_2158416_+	-1.32211	4.66338
										TSS_2158963_-	-0.0224083	0
										TSS_2159189_-	-0.346162	0.675356
										TSS_2159190_-	0.400915	0.0890715
										TSS_2162041_+	-0.358498	0.431278
										TSS_2162042_+	0.0043782	0
										TSS_216339_+	-0.371879	0.664177
										TSS_2164102_+	-0.192438	0.0779233
										TSS_2164895_-	0.809062	0.492788
										TSS_2166554_-	-0.128123	0.0740292
										TSS_2168608_+	0.081737	0
										TSS_2170266_-	0.582121	1.64208
										TSS_2170746_-	-0.332422	0.333204
										TSS_217372_-	-1.4406	1.11424
										TSS_2174793_-	-1.40843	2.08912
										TSS_2174924_+	0.844478	0.444427
										TSS_2175517_-	0.0199566	2.89e-16
										TSS_2177583_-	-0.00993231	4.34e-16
										TSS_2177821_+	2.17128	2.27289
										TSS_2178652_-	-0.678865	1.72912
										TSS_2182343_+	0.798321	0.802711
										TSS_2182374_-	0.583087	0.422975
										TSS_2183952_+	0.130584	0.13109
										TSS_2184342_+	0.546014	0.638935
										TSS_2184608_-	0.920779	0.865873
										TSS_2186837_-	2.66058	15.8918
										TSS_2187326_-	-0.585944	2.37841
										TSS_2187329_-	-0.725183	3.02663
										TSS_2187330_-	-0.729426	1.80408
										TSS_2187342_-	-0.183442	0.0468302
										TSS_2187503_-	0.142444	0.173129
										TSS_2187956_-	-0.252858	0.375774
										TSS_2188147_-	-0.0376749	0.0783669
										TSS_2188148_-	-0.0427682	0.0319005
										TSS_2188150_-	-0.535224	0.392539
										TSS_2190677_+	-0.885807	0.669689
										TSS_2193787_+	-0.633349	0.374857
										TSS_219511_+	-0.161282	0.0912182
										TSS_2195143_+	0.149952	0.111242
										TSS_2195147_+	0.343618	0.575314
										TSS_2195148_+	-0.0467982	0.0943303
										TSS_2195953_+	-0.257203	0.495358
										TSS_2196160_+	0.971415	2.15675
										TSS_2196632_-	0.658248	0.297957
										TSS_2198381_+	-0.0774252	2.33e-14
										TSS_220159_-	-0.205767	0.148027
										TSS_220169_+	-0.389574	1.10599
										TSS_2203041_-	0.535677	0.328258
										TSS_2203293_-	0.320477	0.0661832
										TSS_2203667_-	0.119587	0.226683
										TSS_2203679_+	-0.285071	0.775921
										TSS_2203738_+	-0.0759546	0.166367
										TSS_2204065_-	0.429461	0.16107
										TSS_220602_+	-0.633019	0.512015
										TSS_2206603_-	0.0916916	0.1778
										TSS_2206604_-	-1.05719	0.967143
										TSS_2206727_+	2.27175	1.41339
										TSS_2207193_-	0.493369	0.177181
										TSS_2208126_-	0.180491	0.185301
										TSS_2208300_-	0.91455	1.23382
										TSS_2208374_+	-0.387264	0.262265
										TSS_2208570_-	-0.677323	1.39175
										TSS_2208813_-	-1.02589	4.34005
										TSS_2209000_-	0.224535	0.276961
										TSS_2210191_-	-1.32921	8.89144
										TSS_221098_+	-0.478562	0.932757
										TSS_2211485_+	0.429467	0.16107
										TSS_221201_+	-1.16769	1.61463
										TSS_2212128_+	0.734722	0.491597
										TSS_2212502_-	-0.936804	5.42197
										TSS_2212503_-	-1.45108	1.3826
										TSS_2212535_+	0.605838	0.699393
										TSS_2212538_+	-0.00850289	0.0140906
										TSS_2212541_+	-0.0523594	0.115644
										TSS_2212835_+	-0.810295	0.621468
										TSS_2213974_-	-0.00725517	0
										TSS_2214953_-	-0.709485	2.70197
										TSS_2215085_-	-0.595518	0.41631
										TSS_2215837_+	-0.448561	0.29144
										TSS_2215882_-	-0.529373	0.509832
										TSS_2216211_-	-0.248052	0.516629
										TSS_2216613_-	0.389843	0.448253
										TSS_2216728_-	-0.188749	0.317211
										TSS_2216813_-	-1.62232	3.68823
										TSS_2217339_+	-0.340295	0.210861
										TSS_2217681_-	1.67867	5.8902
										TSS_221861_+	2.83305	8.38853
										TSS_221862_+	2.77083	13.5
										TSS_2219484_-	-0.624515	3.18172
										TSS_2219485_-	-0.573587	1.95164
										TSS_2219525_-	-0.140147	0.155133
										TSS_2219568_-	-0.102118	0.0612638
										TSS_2219744_+	0.0154665	3.86e-16
										TSS_2219905_+	-0.145044	0.222764
										TSS_2219981_-	-0.186116	0.26156
										TSS_222110_+	-0.472022	0.5376
										TSS_2221126_-	-1.52756	1.52599
										TSS_2221405_-	0.0996172	0.161545
										TSS_2221458_-	-1.33273	2.18678
										TSS_2221646_+	-0.460029	0.84912
										TSS_2221800_+	0.382695	0.688116
										TSS_2222320_+	1.42492	2.5524
										TSS_2224790_-	-0.437088	0.951292
										TSS_222538_+	-0.668988	0.444427
										TSS_222598_+	-0.437591	0.782156
										TSS_2227159_+	3.03285	7.60504
										TSS_2227579_-	0.527363	0.253893
										TSS_22281_+	-0.512188	0.964072
										TSS_22284_+	-0.229752	0.508315
										TSS_2229197_-	-0.239249	0.623486
										TSS_222951_+	-0.428183	0.604008
										TSS_222958_+	-0.345498	1.17858
										TSS_222959_+	-0.26197	0.859992
										TSS_2230042_-	-0.529039	1.42849
										TSS_2230046_-	-0.450082	0.324865
										TSS_2232697_+	-1.24315	1.53422
										TSS_2233234_+	-0.0345538	1.27e-14
										TSS_223389_+	-1.19935	2.02475
										TSS_2234346_-	-0.522294	0.393438
										TSS_2234680_+	-0.870729	0.41143
										TSS_2236831_-	0.153069	0.102196
										TSS_223720_+	0.00262734	0
[truncated: 4,796 more rows]

## Sheet: Figure 1c,f
	WT E. coli	Dhns E. coli
H-NS bound (intragenic)	0.68	0.73
H-NS bound (intergenic)	0.32	0.27
H-NS free (intragenic)	0.65	0.64
H-NS free (intergenic)	0.35	0.36
	WT B. subtilis	Drok B. subtilis
Rok bound (intragenic)	0.19	0.19
Rok bound (intergenic)	0.81	0.81
Rok free (intragenic)	0.44	0.43
Rok free (intergenic)	0.56	0.57

## Sheet: Figure 3a
-10 element position relative to TSS	% of detected TSSs
	E. coli	B. subtilis
-12	0.787298	0.680272
-11	0.433014	0.325348
-10	0.275554	0.443656
-9	1.4565	1.00562
-8	22.5692	18.4857
-7	44.1937	45.7557
-6	13.161	8.84354
-5	8.35848	9.05058
-4	3.05734	4.99852
-3	1.58772	3.54925
-2	2.33565	3.16474
-1	1.78454	3.69713

## Sheet: Figure 3d
Core RNAP	s factor	DNA	Mean	Standard deviation	Replicate 1	Replicate 2	Replicate 3		P values
B. subtilis	A	AT-rich	25.1648	3.21262	27.3851	26.6283	21.481		0.0120885
E. coli	70	AT-rich	4.74682	0.613588	5.399	4.18097	4.66047		0.42613
B. subtilis	A	GC-rich	9.62915	0.36176	9.54356	10.026	9.31787		0.0305885
E. coli	70	GC-rich	4.61823	0.510877	5.2076	4.30185	4.34522		0.847614
B. subtilis	A	GC-rich	5.14102	1.0464	5.77965	3.93341	5.70999
E. coli	70	GC-rich	4.49373	0.480817	3.94169	4.71848	4.821

## Sheet: Figure 5d
Core RNAP	s factor	DNA	Mean	Standard deviation	Replicate 1	Replicate 2	Replicate 3		P values
B. subtilis	A	AT-rich	69.0427	17.0095	66.9936	86.984	53.1506		0.00262931
B. subtilis	70	AT-rich	30.214	14.0534	30.3968	44.1751	16.07		0.238187
B. subtilis	70 Mut	GC-rich	53.2907	15.8207	68.0398	55.2511	36.5811
E. coli	A	GC-rich	8.35428	0.78059	8.01311	9.24737	7.80235		0.00706658
E. coli	70	GC-rich	4.04185	1.31401	3.96095	5.39444	2.77016		0.596138
E. coli	70 Mut	GC-rich	9.3558	3.44772	9.71777	12.6083	5.74137

## Sheet: Supplementary Figure 1a
Position	H-NS binding	% AT-content
0	112.4	58.5714
70	169.8	68.5714
140	249.486	58.5714
210	268.6	50
280	242.329	50
350	243.986	50
420	260.729	35.7143
490	257.971	57.1429
560	237.5	38.5714
630	259.029	47.1429
700	274.586	45.7143
770	289.657	51.4286
840	312.157	38.5714
910	333.629	41.4286
980	289.314	41.4286
1050	225.314	42.8571
1120	216.257	50
1190	306.557	44.2857
1260	381.671	51.4286
1330	413.586	41.4286
1400	374.543	48.5714
1470	337.2	42.8571
1540	327.529	42.8571
1610	366.171	52.8571
1680	370.271	52.8571
1750	304.714	41.4286
1820	242.357	50
1890	233.714	47.1429
1960	256.314	50
2030	257.7	45.7143
2100	215.986	48.5714
2170	194.257	57.1429
2240	181.614	51.4286
2310	191.843	42.8571
2380	195.343	52.8571
2450	213.743	45.7143
2520	259.257	48.5714
2590	280.543	50
2660	290.729	41.4286
2730	269.571	50
2800	254.586	42.8571
2870	246.629	48.5714
2940	275.6	47.1429
3010	303.857	51.4286
3080	312.314	35.7143
3150	298.529	47.1429
3220	292.043	50
3290	273.429	42.8571
3360	307.457	38.5714
3430	308.943	47.1429
3500	287.386	30
3570	200.643	32.8571
3640	170.843	51.4286
3710	170.371	55.7143
3780	192.514	42.8571
3850	184.914	51.4286
3920	176.6	38.5714
3990	166.7	51.4286
4060	172.843	45.7143
4130	188.786	47.1429
4200	207.314	55.7143
4270	219.386	45.7143
4340	236.014	51.4286
4410	293.557	38.5714
4480	361.343	42.8571
4550	359.929	40
4620	320.171	42.8571
4690	295.357	50
4760	331.5	45.7143
4830	314.957	45.7143
4900	259.014	52.8571
4970	166.443	62.8571
5040	117.786	58.5714
5110	148.943	60
5180	219.057	57.1429
5250	280.329	45.7143
5320	283.357	50
5390	256.214	40
5460	232.729	44.2857
5530	217.143	42.8571
5600	193.171	54.2857
5670	179.343	54.2857
5740	149.443	61.4286
5810	160.6	54.2857
5880	177.543	55.7143
5950	233.471	50
6020	254.229	52.8571
6090	271.929	50
6160	263.6	44.2857
6230	271.229	40
6300	273.529	41.4286
6370	266.171	45.7143
6440	229.271	64.2857
6510	215.629	48.5714
6580	252.386	45.7143
6650	280.557	54.2857
6720	276.986	41.4286
6790	245.771	58.5714
6860	263.229	50
6930	323.543	42.8571
7000	361.571	54.2857
7070	348.471	28.5714
7140	300.343	48.5714
7210	276.914	44.2857
7280	263.486	52.8571
7350	245.343	42.8571
7420	218.371	45.7143
7490	237.143	38.5714
7560	251.671	51.4286
7630	251.571	41.4286
7700	208.2	32.8571
7770	192.486	55.7143
7840	189.8	51.4286
7910	224.186	54.2857
7980	267.457	62.8571
8050	289.843	55.7143
8120	283.4	41.4286
8190	265.271	57.1429
8260	291.857	42.8571
8330	296.629	52.8571
8400	293.2	35.7143
8470	255.286	54.2857
8540	244.886	55.7143
8610	241.371	50
8680	243.229	41.4286
8750	220.171	54.2857
8820	202.257	50
8890	231.229	44.2857
8960	259.286	42.8571
9030	243.671	38.5714
9100	192.886	58.5714
9170	162.9	47.1429
9240	161.057	61.4286
9310	175.129	54.2857
9380	226.543	41.4286
9450	311.957	48.5714
9520	347.029	27.1429
9590	349.643	47.1429
9660	332.871	48.5714
9730	300.1	45.7143
9800	238.829	47.1429
9870	176.643	51.4286
9940	239.4	44.2857
10010	310.286	41.4286
10080	365.429	42.8571
10150	332.129	51.4286
10220	304.171	45.7143
10290	295.243	50
10360	334.443	55.7143
10430	326.043	42.8571
10500	276.857	61.4286
10570	208.971	54.2857
10640	245.786	40
10710	318.086	32.8571
10780	416.1	42.8571
10850	412.057	52.8571
10920	394.314	48.5714
10990	313.157	61.4286
11060	303.514	52.8571
11130	323.557	42.8571
11200	332.143	54.2857
11270	331.086	58.5714
11340	328.729	60
11410	367.1	55.7143
11480	384.757	58.5714
11550	393.257	47.1429
11620	348.843	50
11690	261.943	40
11760	155.771	55.7143
11830	98.8714	71.4286
11900	102.5	61.4286
11970	149.986	58.5714
12040	208.771	52.8571
12110	259.386	64.2857
12180	289.243	45.7143
12250	333.443	45.7143
12320	314.543	45.7143
12390	269.7	54.2857
12460	197.943	52.8571
12530	219.729	52.8571
12600	256.143	48.5714
12670	268.686	41.4286
12740	236.271	57.1429
12810	208.771	45.7143
12880	235.443	48.5714
12950	285.214	50
13020	291.514	47.1429
13090	264.9	47.1429
13160	266.129	52.8571
13230	317.986	47.1429
13300	335.957	47.1429
13370	306.486	42.8571
13440	274.7	44.2857
13510	261.486	45.7143
13580	252.3	54.2857
13650	237.1	52.8571
13720	250	45.7143
13790	261.7	44.2857
13860	270.314	48.5714
13930	284.371	42.8571
14000	294.543	55.7143
14070	272.186	52.8571
14140	216.314	65.7143
14210	202.071	45.7143
14280	215.371	52.8571
14350	249.457	42.8571
14420	277.714	42.8571
14490	309.729	42.8571
14560	318.729	45.7143
14630	327.829	41.4286
14700	334.486	47.1429
14770	346.771	41.4286
14840	360.9	34.2857
14910	345.714	51.4286
14980	338.071	41.4286
15050	313.486	40
15120	256.057	42.8571
15190	182.843	41.4286
15260	126.7	42.8571
15330	122.657	50
15400	89.9	58.5714
15470	51.3429	47.1429
15540	5.34286	34.2857
15610	1.74286	50
15680	2	38.5714
15750	1.81429	41.4286
15820	0.114286	54.2857
15890	0	40
15960	0.242857	50
16030	1.77143	44.2857
16100	3.38571	57.1429
16170	4.61429	48.5714
16240	4.08571	47.1429
16310	2.35714	57.1429
16380	1.91429	48.5714
16450	2.95714	58.5714
16520	13.8857	52.8571
16590	58.3714	47.1429
16660	94.4429	48.5714
16730	187.2	44.2857
16800	277.357	45.7143
16870	346.271	48.5714
16940	342.1	55.7143
17010	314.771	47.1429
17080	268.957	68.5714
17150	317.443	72.8571
17220	409.4	62.8571
17290	542.843	51.4286
17360	600.829	67.1429
17430	630.986	65.7143
17500	635.557	54.2857
17570	555.771	38.5714
17640	442.743	61.4286
17710	360.686	45.7143
17780	329.4	52.8571
17850	350.471	40
17920	363.729	50
17990	347.9	54.2857
18060	299.8	42.8571
18130	251.457	47.1429
18200	276.871	42.8571
18270	315.943	48.5714
18340	316.114	47.1429
18410	263.786	47.1429
18480	213.386	51.4286
18550	189.243	51.4286
18620	184.157	42.8571
18690	168.257	64.2857
18760	177.2	51.4286
18830	200.829	47.1429
18900	281.314	52.8571
18970	361.257	57.1429
19040	430.8	44.2857
19110	389.729	58.5714
19180	315.7	47.1429
19250	244.657	47.1429
19320	252	55.7143
19390	325.743	54.2857
19460	367.971	57.1429
19530	405.371	51.4286
19600	348.9	51.4286
19670	259.2	54.2857
19740	165.314	60
19810	93.6429	61.4286
19880	52.4714	38.5714
19950	10.3571	47.1429
20020	3	41.4286
20090	2.82857	45.7143
20160	1.18571	37.1429
20230	1.88571	48.5714
20300	1.95714	47.1429
20370	24.8286	45.7143
20440	60.7857	45.7143
20510	102.557	58.5714
20580	122.929	60
20650	121.086	57.1429
20720	117.014	48.5714
20790	157.843	55.7143
20860	230.429	52.8571
20930	270.014	54.2857
21000	265.414	50
21070	245.486	57.1429
21140	226.271	52.8571
21210	208.629	48.5714
21280	201.557	52.8571
21350	232.414	54.2857
21420	264.9	45.7143
21490	295	38.5714
21560	273.857	48.5714
21630	259	44.2857
21700	230.171	54.2857
21770	229.229	51.4286
21840	234.9	44.2857
21910	233.686	41.4286
21980	225.757	40
22050	219.3	41.4286
22120	238.429	42.8571
22190	234.386	55.7143
22260	213.243	48.5714
22330	203.114	58.5714
22400	217.343	42.8571
22470	243.171	51.4286
22540	256.071	55.7143
22610	243.686	48.5714
22680	220.429	41.4286
22750	217.886	40
22820	263.9	41.4286
22890	314.643	40
22960	342.329	47.1429
23030	350.029	50
23100	399.086	42.8571
23170	455.6	45.7143
23240	442.214	44.2857
23310	352.071	40
23380	288.629	35.7143
23450	292.671	38.5714
23520	299.7	44.2857
23590	307.414	38.5714
23660	276.743	44.2857
23730	296.257	37.1429
23800	320.1	45.7143
23870	341.171	47.1429
23940	296.7	47.1429
24010	276.386	45.7143
24080	313.743	44.2857
24150	361.086	45.7143
24220	366.9	44.2857
24290	350.886	48.5714
24360	327.443	47.1429
24430	313.543	41.4286
24500	305.357	50
24570	326.814	41.4286
24640	350.943	42.8571
24710	348.4	42.8571
24780	345.014	44.2857
24850	318.114	45.7143
24920	306.157	42.8571
24990	270.614	47.1429
25060	267.243	40
25130	289.443	42.8571
25200	299.929	47.1429
25270	294.643	42.8571
25340	281.414	44.2857
25410	284.443	50
25480	266.814	42.8571
25550	225.314	42.8571
25620	168.971	47.1429
25690	122.886	54.2857
25760	109.714	51.4286
25830	146.757	44.2857
25900	187.8	41.4286
25970	254.671	44.2857
26040	282.3	45.7143
26110	308.8	45.7143
26180	266.457	51.4286
26250	276.486	41.4286
26320	300.3	47.1429
26390	328.657	50
26460	304.071	45.7143
26530	255.286	44.2857
26600	219.514	38.5714
26670	224.514	44.2857
26740	288.957	50
26810	318.429	44.2857
26880	309.8	41.4286
26950	294.557	40
27020	324.257	41.4286
27090	326.143	42.8571
27160	283.771	55.7143
27230	238.8	60
27300	240.014	41.4286
27370	285.229	44.2857
27440	306.286	37.1429
27510	329.643	41.4286
27580	333.529	37.1429
27650	345.071	50
27720	336.029	44.2857
27790	354.657	45.7143
27860	337.4	55.7143
27930	331.2	42.8571
28000	293.557	40
28070	285.557	44.2857
28140	269.529	41.4286
28210	267.114	57.1429
28280	259.8	54.2857
28350	256.371	47.1429
28420	238.371	34.2857
28490	255.557	37.1429
28560	298.086	55.7143
28630	333.857	44.2857
28700	340.686	50
28770	289.343	57.1429
28840	299.3	44.2857
28910	293.086	45.7143
28980	285.271	44.2857
29050	194.243	45.7143
29120	106.471	60
29190	42.2714	77.1429
29260	27.7714	72.8571
29330	28.8	72.8571
29400	47.4571	57.1429
29470	47.9857	62.8571
29540	66.9857	58.5714
29610	82.3	62.8571
29680	123.043	42.8571
29750	165.9	61.4286
29820	269.857	50
29890	354.6	48.5714
29960	351.486	44.2857
30030	258.914	40
30100	201.743	47.1429
30170	236.6	41.4286
30240	272.857	42.8571
30310	295.129	45.7143
30380	287.271	44.2857
30450	317.114	45.7143
30520	354.4	47.1429
30590	402.071	48.5714
30660	360.871	40
30730	290.343	51.4286
30800	201.157	54.2857
30870	165.843	44.2857
30940	174.714	42.8571
31010	179.1	45.7143
31080	216.3	35.7143
31150	222.557	45.7143
31220	216.357	45.7143
31290	168.457	35.7143
31360	147.871	51.4286
31430	192.914	51.4286
31500	281.286	45.7143
31570	341.557	48.5714
31640	324.7	48.5714
31710	274.786	41.4286
31780	244.4	40
31850	223.314	51.4286
31920	221.814	42.8571
31990	213.843	40
32060	245.414	45.7143
32130	271.129	38.5714
32200	288.514	45.7143
32270	299.6	38.5714
32340	273.814	44.2857
32410	254.029	45.7143
32480	227.1	44.2857
32550	257.371	47.1429
32620	280.457	41.4286
32690	282.771	41.4286
32760	261.186	34.2857
32830	266.7	42.8571
32900	315.443	47.1429
32970	382.286	38.5714
33040	453.171	44.2857
33110	457.114	40
33180	419.543	45.7143
33250	351.257	47.1429
33320	300.314	40
33390	286.729	37.1429
33460	281.986	47.1429
33530	294.7	38.5714
33600	343.571	38.5714
33670	443.314	41.4286
33740	647.814	40
33810	1128.43	48.5714
33880	1594.5	48.5714
33950	1791.73	44.2857
34020	1631.44	64.2857
34090	1343.07	64.2857
34160	1278.5	62.8571
34230	1328.74	64.2857
34300	1615.81	58.5714
34370	1721.91	60
34440	1617.59	54.2857
34510	1252.03	48.5714
34580	886.843	47.1429
34650	618.757	54.2857
34720	479.986	48.5714
34790	397.671	41.4286
34860	334.071	54.2857
34930	357.414	41.4286
35000	459.086	44.2857
35070	554.871	44.2857
35140	528.843	50
35210	433.629	35.7143
35280	364.843	44.2857
35350	349.357	45.7143
35420	335.4	48.5714
35490	323.386	41.4286
35560	311.843	37.1429
35630	338.629	42.8571
35700	347.386	35.7143
35770	369.971	41.4286
35840	481.514	50
35910	790.243	41.4286
35980	1278.43	54.2857
36050	1777.74	60
36120	1982.01	61.4286
36190	1860.14	58.5714
36260	1604.33	65.7143
36330	1644.71	57.1429
36400	1679.71	60
36470	1585.03	48.5714
36540	1161.43	50
36610	730.186	44.2857
36680	442.386	47.1429
36750	350.886	42.8571
36820	348.471	44.2857
36890	356.614	51.4286
36960	342.629	50
37030	342.257	38.5714
37100	401.514	41.4286
37170	441.614	44.2857
37240	454.371	42.8571
37310	385.371	50
37380	370.9	48.5714
37450	351.957	48.5714
37520	292.871	42.8571
37590	217.357	50
37660	165.714	57.1429
37730	185.029	50
37800	216.329	54.2857
37870	230.029	44.2857
37940	226.757	50
38010	249.314	50
38080	282.814	47.1429
38150	297.243	48.5714
38220	283	47.1429
38290	265.771	52.8571
38360	245.014	45.7143
38430	251.471	47.1429
38500	297.943	52.8571
38570	317.329	35.7143
38640	319.9	51.4286
38710	288.071	42.8571
38780	265.186	47.1429
38850	209.257	58.5714
38920	194.386	38.5714
38990	191.057	42.8571
39060	227.343	48.5714
39130	261.986	47.1429
39200	355.714	40
39270	419.4	40
39340	417.557	38.5714
39410	352	45.7143
39480	308.371	57.1429
39550	325.843	44.2857
39620	339.143	45.7143
39690	304.786	48.5714
39760	243.614	52.8571
39830	201.157	41.4286
39900	210.271	62.8571
39970	207.657	40
40040	227.886	44.2857
40110	231.343	34.2857
40180	236.629	42.8571
40250	198.429	45.7143
40320	180.271	55.7143
40390	181.014	61.4286
40460	230.857	47.1429
40530	275.271	45.7143
40600	300.329	42.8571
40670	290.071	41.4286
40740	275.529	55.7143
40810	290.786	45.7143
40880	312.557	42.8571
40950	341.029	41.4286
41020	361.129	52.8571
41090	424.871	42.8571
41160	469.871	50
41230	429.957	44.2857
41300	337.357	45.7143
41370	227.143	45.7143
41440	188.243	44.2857
41510	208.5	41.4286
41580	488.786	48.5714
41650	1290.3	52.8571
41720	2481.26	52.8571
41790	3061.6	58.5714
41860	2405.97	60
41930	1220.47	72.8571
42000	579.186	67.1429
42070	629.8	68.5714
42140	893.043	71.4286
42210	1423.51	68.5714
42280	2278.43	70
42350	3551.2	62.8571
42420	3712.61	58.5714
42490	2830.1	50
42560	1306.17	42.8571
42630	504.614	44.2857
42700	301.529	38.5714
42770	287.457	44.2857
42840	289.186	50
42910	305.857	52.8571
42980	289.929	41.4286
43050	274.643	38.5714
43120	243.157	55.7143
43190	250.829	47.1429
43260	265.871	48.5714
43330	288.5	51.4286
43400	374.171	37.1429
43470	479.686	42.8571
43540	534.543	44.2857
43610	516.343	38.5714
43680	419.714	30
43750	378.243	42.8571
43820	333.371	38.5714
43890	329.614	51.4286
43960	303.543	42.8571
44030	291.186	50
44100	301.329	35.7143
44170	294.114	42.8571
44240	285.329	41.4286
44310	300.071	37.1429
44380	307.629	54.2857
44450	298.1	48.5714
44520	293.914	38.5714
44590	311.329	48.5714
44660	297.671	44.2857
44730	259.814	51.4286
44800	225.843	41.4286
44870	238.043	47.1429
44940	266.514	41.4286
45010	283.786	41.4286
45080	274.414	42.8571
45150	294.6	51.4286
45220	288.614	47.1429
45290	266.314	40
45360	239.514	44.2857
45430	263.229	51.4286
45500	295.671	54.2857
45570	308.957	41.4286
45640	284.114	35.7143
45710	256.214	41.4286
45780	248.686	61.4286
45850	264.729	47.1429
45920	300.243	34.2857
45990	325.314	47.1429
46060	355.957	48.5714
46130	344.814	50
46200	298.543	41.4286
46270	250.286	38.5714
46340	220.029	50
46410	208.114	51.4286
46480	211.5	52.8571
46550	239.857	44.2857
46620	255.071	48.5714
46690	260.429	45.7143
46760	224.643	41.4286
46830	218.929	47.1429
46900	244.914	47.1429
46970	268.186	54.2857
47040	246.843	45.7143
47110	204.843	60
47180	199.071	55.7143
47250	239.186	55.7143
47320	280.257	52.8571
47390	286.157	38.5714
47460	258.057	42.8571
47530	259.4	42.8571
47600	322.657	35.7143
47670	374.971	48.5714
47740	377.3	45.7143
47810	339.714	41.4286
47880	316.371	42.8571
47950	312.229	44.2857
48020	341.386	40
48090	390.771	37.1429
48160	457.5	44.2857
48230	463.543	37.1429
48300	425.557	38.5714
48370	360.829	38.5714
48440	319.314	42.8571
48510	286.871	47.1429
48580	281.314	50
48650	320.757	48.5714
48720	379.871	50
48790	377.857	34.2857
48860	305.157	44.2857
48930	238.371	42.8571
49000	231.286	45.7143
49070	255.129	58.5714
49140	280.386	41.4286
49210	255.629	50
49280	214.743	40
49350	185.2	44.2857
49420	184.114	47.1429
49490	203.314	52.8571
49560	197.329	47.1429
49630	186.457	62.8571
49700	184.129	50
49770	199.457	60
49840	258.714	40
49910	292.7	51.4286
49980	340.743	47.1429
50050	350.486	41.4286
50120	324.7	52.8571
50190	245.957	45.7143
50260	165.143	54.2857
50330	165.9	38.5714
50400	195.714	52.8571
50470	237.871	35.7143
50540	242.171	44.2857
50610	251.971	47.1429
50680	281.386	51.4286
50750	270.271	45.7143
50820	249.043	40
50890	234.686	34.2857
50960	239.471	47.1429
51030	229	38.5714
51100	226.643	45.7143
51170	291.857	60
51240	333.814	48.5714
51310	333.971	42.8571
51380	305.214	40
51450	304.514	44.2857
51520	297.043	60
51590	295.086	45.7143
51660	311.7	42.8571
51730	343.471	48.5714
51800	361.971	42.8571
51870	371.314	48.5714
51940	378.086	50
52010	346.529	54.2857
52080	315.6	50
52150	290.543	47.1429
52220	252.6	38.5714
52290	228.357	42.8571
52360	226.714	51.4286
52430	269.071	54.2857
52500	330.4	40
52570	346.186	37.1429
52640	315.557	45.7143
52710	287.071	42.8571
52780	313.071	42.8571
52850	342.329	51.4286
52920	329.114	38.5714
52990	333.914	52.8571
53060	396.257	40
53130	442.243	45.7143
53200	377.443	35.7143
53270	260	40
53340	175.8	40
53410	192.686	51.4286
53480	237.814	50
53550	248.129	51.4286
53620	217.057	38.5714
53690	202.086	48.5714
53760	226.286	47.1429
53830	232.971	52.8571
53900	239.814	45.7143
53970	244.014	31.4286
54040	276.8	40
54110	282.543	41.4286
54180	299.257	38.5714
54250	288.314	51.4286
54320	280.814	50
54390	281.9	47.1429
54460	343.514	51.4286
54530	373.614	45.7143
54600	365.443	44.2857
54670	302.957	58.5714
54740	322.786	57.1429
54810	360.186	48.5714
54880	445.814	50
54950	508.871	50
55020	557.557	50
55090	528.514	51.4286
55160	463.729	50
55230	414.157	40
55300	375.514	55.7143
55370	348.543	54.2857
55440	311.014	41.4286
55510	313.871	45.7143
55580	315.986	50
55650	330.857	51.4286
55720	330.843	54.2857
55790	349.957	48.5714
55860	346.743	55.7143
55930	319.657	45.7143
56000	278.771	50
56070	236.186	54.2857
56140	274.286	48.5714
56210	346.929	47.1429
56280	426.129	51.4286
56350	366.214	48.5714
56420	261.643	50
56490	190.114	48.5714
56560	206.514	45.7143
56630	264.4	45.7143
56700	307.271	47.1429
56770	347.886	45.7143
56840	384.386	41.4286
56910	401.929	44.2857
56980	416.929	38.5714
57050	423.143	54.2857
57120	461.829	51.4286
57190	505.443	55.7143
57260	494.014	55.7143
57330	453.814	50
57400	401.014	50
57470	372.214	44.2857
57540	348.886	50
57610	301.029	45.7143
57680	273.171	52.8571
57750	270.771	44.2857
57820	316.686	52.8571
57890	370.571	37.1429
57960	416.114	41.4286
58030	383.986	45.7143
58100	380.243	50
58170	406.043	50
58240	482.029	50
58310	533.386	61.4286
58380	627.986	70
58450	850.871	60
58520	1068.01	58.5714
58590	1090.13	57.1429
58660	943.186	55.7143
58730	729.471	67.1429
58800	645.643	50
58870	589.029	57.1429
58940	617.729	58.5714
59010	513.843	41.4286
59080	425.343	42.8571
59150	299.343	70
59220	379.271	65.7143
59290	442.943	50
59360	499.757	41.4286
59430	416.486	64.2857
59500	327.8	54.2857
59570	255.371	51.4286
59640	249.586	55.7143
59710	275.557	50
59780	298.243	47.1429
59850	301.529	47.1429
59920	254.871	48.5714
59990	228.714	35.7143
60060	210.571	37.1429
60130	257.429	47.1429
60200	281.171	42.8571
60270	287.229	54.2857
60340	283.414	44.2857
60410	266.543	45.7143
60480	267.243	42.8571
60550	282.614	50
60620	289.471	44.2857
60690	263.543	41.4286
60760	211.6	47.1429
60830	220.4	52.8571
60900	290.071	42.8571
60970	376.171	42.8571
61040	394.571	48.5714
61110	314.129	47.1429
61180	237.457	42.8571
61250	220.714	52.8571
61320	248	48.5714
61390	269.8	45.7143
61460	274.371	45.7143
61530	296.157	44.2857
61600	336.7	42.8571
61670	356.086	40
61740	339.014	41.4286
61810	308.814	50
61880	324.929	45.7143
61950	324.071	45.7143
62020	319.471	35.7143
62090	291.786	41.4286
62160	288.786	47.1429
62230	277.957	44.2857
62300	272.114	35.7143
62370	284.386	40
62440	282.757	47.1429
62510	317.329	50
62580	313.786	45.7143
62650	354.529	47.1429
62720	369.371	37.1429
62790	371.257	37.1429
62860	317.257	42.8571
62930	244.929	48.5714
63000	222.186	51.4286
63070	230.786	44.2857
63140	269.029	48.5714
63210	311.971	54.2857
63280	290.114	54.2857
63350	237.871	51.4286
63420	195.5	62.8571
63490	220.3	44.2857
63560	262.386	41.4286
63630	320.1	44.2857
63700	361.3	40
63770	357.929	50
63840	344.186	35.7143
63910	314.014	47.1429
63980	329.857	48.5714
64050	322.671	42.8571
64120	318.357	50
64190	285	40
64260	234.214	45.7143
64330	206.029	44.2857
64400	190.371	41.4286
64470	192.086	45.7143
64540	201.986	35.7143
64610	246.171	45.7143
64680	276.514	45.7143
64750	239.157	50
64820	173.029	51.4286
64890	194.171	50
64960	242.814	44.2857
65030	274.157	45.7143
65100	229.843	50
65170	202.914	35.7143
65240	197.743	40
65310	245.343	50
65380	320.643	45.7143
65450	335.757	44.2857
65520	287.057	40
65590	203.386	44.2857
65660	175.286	38.5714
65730	195.457	47.1429
65800	257.857	57.1429
65870	330.814	44.2857
65940	374.029	48.5714
66010	363.186	41.4286
66080	333.3	54.2857
66150	311.4	41.4286
66220	307.657	31.4286
66290	330.671	45.7143
66360	330.029	47.1429
66430	290.514	40
66500	216.071	47.1429
66570	171.214	42.8571
66640	184.757	42.8571
66710	195.414	42.8571
66780	256.543	41.4286
66850	304.757	48.5714
66920	347.843	50
66990	329.643	35.7143
67060	278.057	42.8571
67130	229.814	42.8571
67200	201.871	45.7143
67270	205.3	47.1429
67340	226	42.8571
67410	278.871	37.1429
67480	298.943	48.5714
67550	320.057	42.8571
67620	290.371	44.2857
67690	295.129	45.7143
67760	299.343	48.5714
67830	329.429	41.4286
67900	360.086	40
67970	413.5	47.1429
68040	445.729	41.4286
68110	442.329	41.4286
68180	375.029	45.7143
68250	306.8	47.1429
68320	267.9	47.1429
68390	257.371	50
68460	291.686	44.2857
68530	343.886	35.7143
68600	397.543	42.8571
68670	372.071	41.4286
68740	323.143	42.8571
68810	246.043	37.1429
68880	224.929	44.2857
68950	244.1	38.5714
69020	294.329	45.7143
69090	321.771	45.7143
69160	334.943	44.2857
69230	307.6	34.2857
69300	272.357	42.8571
69370	232.5	38.5714
69440	245.943	35.7143
69510	271.343	40
69580	295.457	47.1429
69650	300.043	50
69720	326.757	31.4286
69790	324.571	40
69860	299.329	51.4286
69930	254.229	40
70000	220.014	54.2857
70070	191.857	57.1429
70140	191.286	58.5714
70210	206.114	57.1429
70280	232.386	51.4286
70350	235.443	51.4286
70420	248.014	51.4286
70490	236.4	50
70560	213.729	50
70630	212.543	40
70700	230.9	47.1429
70770	293.543	42.8571
70840	343.914	50
70910	377.3	48.5714
70980	364.357	45.7143
71050	291.571	41.4286
71120	238.557	57.1429
71190	222.6	45.7143
71260	270.514	54.2857
71330	282.643	58.5714
71400	242.929	38.5714
71470	191.757	34.2857
71540	181.943	51.4286
71610	205.471	61.4286
71680	240.257	38.5714
71750	258.371	50
71820	246.8	41.4286
71890	242.857	40
71960	201.929	48.5714
72030	214.829	47.1429
72100	219.529	42.8571
72170	251.843	47.1429
72240	277.586	41.4286
72310	351.1	35.7143
72380	365.4	42.8571
72450	310.7	44.2857
72520	239.786	40
72590	232.871	45.7143
72660	237.229	37.1429
72730	222.714	48.5714
72800	211.529	35.7143
72870	213.829	52.8571
72940	246.914	50
73010	283.071	50
73080	305.529	40
73150	307.257	44.2857
73220	286.4	44.2857
73290	268.2	52.8571
73360	266.186	38.5714
73430	303.329	41.4286
73500	374	34.2857
73570	428.714	41.4286
73640	420.329	35.7143
73710	342.771	38.5714
73780	269.086	40
73850	225.657	37.1429
73920	231.214	42.8571
73990	210.286	40
74060	226.214	48.5714
74130	234.057	41.4286
74200	265.586	37.1429
74270	289.071	37.1429
74340	355.843	38.5714
74410	422.914	34.2857
74480	424.2	42.8571
74550	328.243	44.2857
74620	216.171	48.5714
74690	161.243	37.1429
74760	148.157	48.5714
74830	158.114	50
74900	148.986	47.1429
74970	153.957	42.8571
75040	150.6	55.7143
75110	182.543	47.1429
75180	192.357	45.7143
75250	190.7	47.1429
75320	154.686	44.2857
75390	147.143	48.5714
75460	159.271	58.5714
75530	226.471	35.7143
75600	266.571	51.4286
75670	359.743	47.1429
75740	406.086	44.2857
75810	401.486	41.4286
75880	288.029	52.8571
75950	211.057	52.8571
76020	183.571	48.5714
76090	179.943	41.4286
76160	179.029	50
76230	182.971	44.2857
76300	198.086	42.8571
76370	238.4	50
76440	282.543	47.1429
76510	315.2	41.4286
76580	318.657	40
76650	295.3	54.2857
76720	255.429	50
76790	250.629	48.5714
76860	265.657	44.2857
76930	298.829	34.2857
77000	319.343	42.8571
77070	364.586	37.1429
77140	408.6	40
77210	399.271	45.7143
77280	343.643	60
77350	314.7	52.8571
77420	291.443	50
77490	275.014	57.1429
77560	225.1	52.8571
77630	227.971	50
77700	235.886	41.4286
77770	301.7	50
77840	386.743	55.7143
77910	444.829	52.8571
77980	447.029	48.5714
78050	420.971	42.8571
78120	406.443	55.7143
78190	409.9	44.2857
78260	400.086	58.5714
78330	355.457	45.7143
78400	304.829	52.8571
78470	275.629	54.2857
78540	278.729	55.7143
78610	243.814	54.2857
78680	240.443	48.5714
78750	224.557	61.4286
78820	243.214	51.4286
78890	247.157	41.4286
78960	238.743	50
79030	215.7	45.7143
79100	197.457	57.1429
79170	186.3	40
79240	182	47.1429
79310	185.086	48.5714
79380	215.643	48.5714
79450	237.371	47.1429
79520	230.6	30
79590	208.943	40
79660	187.986	51.4286
79730	214.614	30
79800	219.843	52.8571
79870	241.414	41.4286
79940	248.4	40
80010	259.657	51.4286
80080	259.571	48.5714
80150	289.529	45.7143
80220	297.2	41.4286
80290	297.7	45.7143
80360	283.814	51.4286
80430	321.571	35.7143
80500	329.6	37.1429
80570	313.786	54.2857
80640	282.029	48.5714
80710	295.886	31.4286
80780	304.257	57.1429
80850	339.986	52.8571
80920	335.286	38.5714
80990	355.214	42.8571
81060	344.5	42.8571
81130	378.071	41.4286
81200	391.986	52.8571
81270	374.1	47.1429
81340	326.371	48.5714
81410	304.7	50
81480	280.529	44.2857
81550	275.071	42.8571
81620	266.614	42.8571
81690	273.229	40
81760	281.5	38.5714
81830	331.029	40
81900	365.886	48.5714
81970	352.371	55.7143
82040	380.357	41.4286
82110	410.586	41.4286
82180	406.186	52.8571
82250	291.114	40
82320	192.629	47.1429
82390	149.357	48.5714
82460	169.543	60
82530	239.3	52.8571
82600	314.657	44.2857
82670	364.571	50
82740	355.857	54.2857
82810	359.329	35.7143
82880	367.229	44.2857
82950	364.943	41.4286
83020	390.1	40
83090	402.8	52.8571
83160	409.014	38.5714
83230	344.943	51.4286
83300	317.129	45.7143
83370	326.486	40
83440	316.986	52.8571
83510	333.357	52.8571
83580	605.471	42.8571
83650	1175.26	55.7143
83720	1681.49	61.4286
83790	1915	54.2857
83860	1572.27	67.1429
83930	985.114	62.8571
84000	442.871	80
84070	468.043	75.7143
84140	816.571	67.1429
84210	1134.27	71.4286
84280	1411.63	67.1429
84350	1618.71	52.8571
84420	1600.76	54.2857
84490	1318.93	45.7143
84560	1057.97	54.2857
84630	1148.34	54.2857
84700	1420.34	58.5714
84770	1601.51	61.4286
84840	1522.74	61.4286
84910	1479.53	60
84980	1570.41	55.7143
85050	1699.67	47.1429
85120	1808.36	48.5714
85190	1802.19	48.5714
85260	1478.71	58.5714
85330	900	68.5714
85400	695.314	72.8571
85470	926.029	64.2857
85540	1254.24	60
85610	1229.86	45.7143
85680	933.543	52.8571
85750	606.643	41.4286
85820	428.3	34.2857
85890	344.543	51.4286
85960	287.429	50
86030	235.643	42.8571
86100	215.9	54.2857
86170	222.643	52.8571
86240	260.643	42.8571
86310	354.771	40
86380	425.457	45.7143
86450	405.443	51.4286
86520	320.057	55.7143
86590	265.771	45.7143
86660	264.9	45.7143
86730	265.971	47.1429
86800	299.271	47.1429
86870	335.129	42.8571
86940	371.943	47.1429
87010	348.114	48.5714
87080	315.329	51.4286
87150	306.343	45.7143
87220	333.557	45.7143
87290	358.829	48.5714
87360	405.714	52.8571
87430	435.943	45.7143
87500	477.929	54.2857
87570	544.986	40
87640	623.086	52.8571
87710	638.6	54.2857
87780	517.286	48.5714
87850	416.329	55.7143
87920	328.914	62.8571
87990	323.271	52.8571
88060	330.957	48.5714
88130	348.114	42.8571
88200	362.829	47.1429
88270	399.629	45.7143
88340	458.1	51.4286
88410	435.057	40
88480	361.186	45.7143
88550	300.286	44.2857
88620	358.171	50
88690	448.529	41.4286
88760	544.143	42.8571
88830	559.129	45.7143
88900	562.929	38.5714
88970	552.629	45.7143
89040	604.886	51.4286
89110	664.871	65.7143
89180	821.2	65.7143
89250	929.457	52.8571
89320	996.357	54.2857
89390	973.743	64.2857
89460	895.229	62.8571
89530	723.143	51.4286
89600	539.971	44.2857
89670	414.186	45.7143
89740	386.943	52.8571
89810	344.429	40
89880	292.629	45.7143
89950	234.814	52.8571
90020	218.071	48.5714
90090	234.886	58.5714
90160	272.114	45.7143
90230	300.729	41.4286
90300	305	38.5714
90370	320.771	47.1429
90440	292.229	40
90510	266.329	52.8571
90580	229.286	38.5714
90650	194.986	40
90720	175.771	45.7143
90790	174.129	51.4286
90860	194.186	40
90930	233.657	41.4286
91000	270.2	55.7143
91070	313.857	45.7143
91140	293.571	47.1429
91210	263.729	45.7143
91280	247.686	44.2857
91350	284.9	58.5714
91420	302.4	52.8571
91490	281.129	45.7143
91560	276.586	42.8571
91630	285.757	42.8571
91700	266.4	40
91770	213.471	44.2857
91840	175.971	48.5714
91910	191.714	48.5714
91980	215.529	44.2857
92050	236.329	51.4286
92120	246.557	45.7143
92190	299.9	40
92260	335.757	42.8571
92330	336.771	45.7143
92400	274.657	54.2857
92470	244.386	45.7143
92540	259.243	50
92610	297.171	51.4286
92680	309	50
92750	269.471	42.8571
92820	222.329	38.5714
92890	181.229	52.8571
92960	192.7	38.5714
93030	223.5	38.5714
93100	267.929	47.1429
93170	304.771	41.4286
93240	315.914	37.1429
93310	297.586	44.2857
93380	302.7	48.5714
93450	305.057	41.4286
93520	330.771	41.4286
93590	292.957	45.7143
93660	272.443	35.7143
93730	235.686	45.7143
93800	233.271	55.7143
93870	227.329	35.7143
93940	214.7	57.1429
94010	205.443	44.2857
94080	232.386	41.4286
94150	282.514	40
94220	331.943	38.5714
94290	365.071	42.8571
94360	370.957	38.5714
94430	378.686	48.5714
94500	372.829	44.2857
94570	367.214	42.8571
94640	305.671	51.4286
94710	252.514	48.5714
94780	212.986	40
94850	216.629	41.4286
94920	232.8	34.2857
94990	293.971	50
95060	311.757	48.5714
95130	284.557	41.4286
95200	232.314	42.8571
95270	251.014	44.2857
95340	300.771	45.7143
95410	285.4	44.2857
95480	250.714	34.2857
95550	223.529	45.7143
95620	255.6	47.1429
95690	288.114	35.7143
95760	326.743	44.2857
95830	353.786	50
95900	321.157	58.5714
95970	272.971	57.1429
96040	251.114	45.7143
96110	266.357	51.4286
96180	328.514	41.4286
96250	375.814	41.4286
96320	366.7	55.7143
96390	317.214	44.2857
96460	287.186	42.8571
96530	288.843	44.2857
96600	292.729	41.4286
96670	295.871	48.5714
96740	293.886	42.8571
96810	297.014	47.1429
96880	294.743	42.8571
96950	309.071	47.1429
97020	285.286	52.8571
97090	275.029	50
97160	252.214	38.5714
97230	276.314	44.2857
97300	320.571	41.4286
97370	382.343	47.1429
97440	390.614	41.4286
97510	405.143	47.1429
97580	378.071	50
97650	396.243	55.7143
97720	364.086	47.1429
97790	333.771	47.1429
97860	284.629	42.8571
97930	310.471	42.8571
98000	351.329	48.5714
98070	385.071	38.5714
98140	347.857	45.7143
98210	309.029	38.5714
98280	230.843	40
98350	196.371	51.4286
98420	190.457	38.5714
98490	255.071	47.1429
98560	337.886	41.4286
98630	396.843	52.8571
98700	382.757	44.2857
98770	328.743	44.2857
98840	321.686	47.1429
98910	334.514	48.5714
98980	338.643	41.4286
99050	277.386	50
99120	237.457	42.8571
99190	225.2	47.1429
99260	223.1	51.4286
99330	199.471	48.5714
99400	175.971	54.2857
99470	191.043	41.4286
99540	224.729	55.7143
99610	256.629	48.5714
99680	253.243	40
99750	251.943	47.1429
99820	265.257	51.4286
99890	296.686	40
99960	310.229	47.1429
100030	319.5	47.1429
100100	336.8	41.4286
100170	324.814	40
100240	318.586	45.7143
100310	287.957	51.4286
100380	274.414	38.5714
100450	231.529	42.8571
100520	231.257	44.2857
100590	231.4	37.1429
100660	267.229	41.4286
100730	294.414	65.7143
100800	331.614	42.8571
100870	323.514	48.5714
100940	354.257	50
101010	378.514	45.7143
101080	374.629	42.8571
101150	330.3	44.2857
101220	258.329	35.7143
101290	215.5	48.5714
101360	174.114	60
101430	219.9	44.2857
101500	253.614	45.7143
101570	245.929	37.1429
101640	194.457	40
101710	168.386	41.4286
101780	234.643	40
101850	286.671	44.2857
101920	312.1	48.5714
101990	268.743	37.1429
102060	217.843	40
102130	175	57.1429
102200	180.6	47.1429
102270	251.314	41.4286
102340	305.971	50
102410	295.529	37.1429
102480	227	51.4286
102550	185.329	40
102620	184.486	47.1429
102690	184.586	64.2857
102760	186.929	55.7143
102830	192.314	57.1429
102900	236.014	45.7143
102970	281.371	51.4286
103040	291.357	38.5714
103110	268.6	47.1429
103180	258.271	47.1429
103250	260.671	41.4286
103320	281.543	47.1429
103390	274.871	48.5714
103460	290.586	52.8571
103530	286.1	45.7143
103600	299.514	42.8571
103670	293.514	42.8571
103740	288.314	48.5714
103810	245.157	51.4286
103880	210.386	42.8571
103950	222.771	52.8571
104020	280.486	48.5714
104090	309.729	37.1429
104160	312.343	50
104230	323.371	55.7143
104300	354.586	45.7143
104370	346.814	45.7143
104440	396.743	54.2857
104510	449.171	54.2857
104580	449.371	48.5714
104650	381.486	48.5714
104720	321.029	38.5714
104790	332.4	41.4286
104860	333.2	44.2857
104930	332.857	45.7143
105000	332.6	40
105070	270.743	51.4286
105140	207.857	57.1429
105210	154.486	52.8571
105280	167.029	58.5714
105350	202.686	40
105420	224.514	48.5714
105490	225.671	40
105560	234.243	41.4286
105630	235.686	47.1429
105700	249.729	48.5714
105770	253.243	47.1429
105840	285.129	47.1429
105910	274.857	47.1429
105980	264.129	41.4286
106050	261.614	35.7143
106120	277.757	50
106190	292.757	47.1429
106260	281.5	48.5714
106330	260.729	41.4286
106400	243.714	55.7143
106470	260.8	52.8571
106540	279.814	55.7143
106610	286.271	38.5714
106680	270.386	45.7143
106750	256.729	44.2857
106820	239.8	47.1429
106890	219.714	52.8571
106960	221.743	54.2857
107030	248.7	51.4286
107100	302.314	45.7143
107170	362.829	45.7143
107240	371.714	52.8571
107310	332.886	60
107380	249.214	44.2857
107450	169.229	55.7143
107520	119.543	58.5714
107590	162.171	60
107660	211.914	52.8571
107730	241.986	51.4286
107800	223.871	34.2857
107870	262.629	51.4286
107940	303.686	51.4286
108010	321.686	45.7143
108080	271.957	51.4286
108150	198.886	40
108220	146.986	65.7143
108290	128.157	51.4286
108360	147.586	51.4286
108430	221.671	45.7143
108500	294.543	50
108570	344.514	42.8571
108640	342.986	44.2857
108710	357.4	38.5714
108780	369.914	51.4286
108850	320.129	44.2857
108920	243.7	47.1429
108990	209.2	51.4286
109060	234.957	47.1429
109130	319.429	45.7143
109200	350.643	41.4286
109270	315.671	42.8571
109340	225.929	47.1429
109410	171.5	52.8571
109480	167.914	51.4286
109550	176.071	57.1429
109620	239.857	47.1429
109690	296.643	45.7143
109760	300	44.2857
109830	261.386	48.5714
109900	254.7	41.4286
109970	250.086	42.8571
110040	238.6	48.5714
110110	247.371	47.1429
110180	322.971	50
110250	345.043	52.8571
110320	331.043	52.8571
110390	296.114	48.5714
110460	310.129	47.1429
110530	282.957	47.1429
110600	267.086	42.8571
110670	255.043	55.7143
110740	286.429	51.4286
110810	276.043	42.8571
110880	226.757	40
110950	171.771	54.2857
111020	157.757	64.2857
111090	162.014	50
111160	164.957	44.2857
111230	147.471	62.8571
111300	153.471	35.7143
111370	136.257	54.2857
111440	148.8	40
111510	150.086	58.5714
111580	181.557	45.7143
111650	192.143	50
111720	208.6	47.1429
111790	208.286	51.4286
111860	216.314	50
111930	219.457	48.5714
112000	215.243	48.5714
112070	223.343	45.7143
112140	247.643	45.7143
112210	262.186	44.2857
112280	254.429	48.5714
112350	241.9	44.2857
112420	234.786	45.7143
112490	220.829	57.1429
112560	271.243	55.7143
112630	377.414	44.2857
112700	441.614	41.4286
112770	403.714	45.7143
112840	294.986	55.7143
112910	294.814	47.1429
112980	399.1	40
113050	480.314	47.1429
113120	440.6	51.4286
113190	316.957	64.2857
113260	235.686	64.2857
113330	218.6	54.2857
113400	241.986	55.7143
113470	237.186	52.8571
113540	228.443	48.5714
113610	195.843	57.1429
113680	201.114	57.1429
113750	210.086	54.2857
113820	270.086	48.5714
113890	312.5	51.4286
113960	335.757	51.4286
114030	329.357	42.8571
114100	336.729	32.8571
114170	330.043	41.4286
114240	304.171	41.4286
114310	259.443	41.4286
114380	223.529	48.5714
114450	215.943	45.7143
114520	233.543	50
114590	233.857	47.1429
114660	201.729	47.1429
114730	173.257	51.4286
114800	176.571	48.5714
114870	203.529	54.2857
114940	209.671	50
115010	200.971	42.8571
115080	212.857	45.7143
115150	260.829	52.8571
115220	312.171	48.5714
115290	331.586	44.2857
115360	309.714	50
115430	275.586	44.2857
115500	270.971	45.7143
115570	273.229	54.2857
115640	296.086	38.5714
115710	301.829	47.1429
115780	329.357	42.8571
115850	333.671	50
115920	306.729	44.2857
115990	256.643	40
116060	268.529	44.2857
116130	270.029	50
116200	265.986	44.2857
116270	231.757	42.8571
116340	238.543	57.1429
116410	300.929	41.4286
116480	378.771	45.7143
116550	387.957	48.5714
116620	338.743	47.1429
116690	303.5	45.7143
116760	338.157	45.7143
116830	361.957	51.4286
116900	379.886	44.2857
116970	411.4	47.1429
[truncated: 64,610 more rows]

## Sheet: Supplementary Figure 1b
Position	Rok binding	% AT-content
[truncated: 60,223 more rows]

[truncated: 3 more sheets: Supplementary Figure 1c, Supplementary Figure 1d, Supplementary Figure 6c]
